# Supplementary material for: RNA-seq gene expression profiling of the bladder in a mouse model of urogenital schistosomiasis
Source: bioRxiv. 2024 Jun 29:2024.06.29.601185. Preprint. [Version 1] doi: 10.1101/2024.06.29.601185 (PMC11230422; doi:10.1101/2024.06.29.601185)
Supplement: Supplement 2 — [z02_bioinf_scripts.zip] 01_fastqc_master.sh 02_STAR_master.sh 03_featureCounts_master.sh 04_deseq2_fc_v8_dualtx_r2r3_clean.R 05_gsea_master.sh 06_gsea_rpt_cleanup_master.sh 07_panther_plot_master.R 08_ipa_dot_plot_master.R 09_extract_exon_idproduct_map_sh_master.sh Supplementary 2. Scripts used in the bioinformatics analysis. [file media-2.zip]

Archive with 9 entries (9 files):
- 01_fastqc_master.sh
- 02_STAR_master.sh
- 03_featureCounts_master.sh
- 04_deseq2_fc_v8_dualtx_r2r3_clean.R
- 05_gsea_master.sh
- 06_gsea_rpt_cleanup_master.sh
- 07_panther_plot_master.R
- 08_ipa_dot_plot_master.R
- 09_extract_exon_idproduct_map_sh_master.sh
