# Supplementary material for: RNA-seq gene expression profiling of the bladder in a mouse model of urogenital schistosomiasis
Source: bioRxiv. 2024 Jun 29:2024.06.29.601185. Preprint. [Version 1] doi: 10.1101/2024.06.29.601185 (PMC11230422; doi:10.1101/2024.06.29.601185)
Supplement: Supplement 4 — [z04_sh_primers.txt] Supplementary 4. Sequence information of the primers used in the measurement of parasite gene transcript levels. [file media-4.txt]

Primer	Sequence (5' to 3')	GenBank accession:location
IPSE-Fwd	acataattcgacgggacagc	MG012894.1:189..208
IPSE-Rev	ttccacgtttcgattcactg	MG012894.1:complement(366..385)
COX1-Fwd	gggattcctacaggtataaaggtt	DQ677664.1:21..45
COX1-Rev	aatgaagaagcggagaaagc	DQ677664.1:complement(156..175)
