# Supplementary material for: RNA-seq gene expression profiling of the bladder in a mouse model of urogenital schistosomiasis
Source: bioRxiv. 2024 Jun 29:2024.06.29.601185. Preprint. [Version 1] doi: 10.1101/2024.06.29.601185 (PMC11230422; doi:10.1101/2024.06.29.601185)
Supplement: Supplement 5 — [z05_mm-einj-vs-hinj-alpha0.05-diffexp-padj0.05-l2fc1-igfilt.txt] Supplementary 5. Differentially expressed mouse genes in the comparison of egg-injected and vehicle-injected samples, sorted by log2 fold change in descending order. [file media-5.txt]

Gene stable ID	Gene name	Gene description	log2FoldChange	padj
ENSMUSG00000022582	Ly6g	lymphocyte antigen 6 complex, locus G [Source:MGI Symbol;Acc:MGI:109440]	3.59229929127632	5.72187325743565e-16
ENSMUSG00000018930	Ccl4	chemokine (C-C motif) ligand 4 [Source:MGI Symbol;Acc:MGI:98261]	3.53439293324789	1.94135080074897e-37
ENSMUSG00000045502	Hcar2	hydroxycarboxylic acid receptor 2 [Source:MGI Symbol;Acc:MGI:1933383]	3.45460305528503	2.58297650738042e-30
ENSMUSG00000000982	Ccl3	chemokine (C-C motif) ligand 3 [Source:MGI Symbol;Acc:MGI:98260]	3.3260958853786	1.99667647674108e-19
ENSMUSG00000093973	Mrgpra2a	MAS-related GPR, member A2A [Source:MGI Symbol;Acc:MGI:3821888]	3.26450519834685	4.36657348966349e-14
ENSMUSG00000000204	Slfn4	schlafen 4 [Source:MGI Symbol;Acc:MGI:1329010]	3.2514618455542	5.68258875365982e-30
ENSMUSG00000052749	Trim30b	tripartite motif-containing 30B [Source:MGI Symbol;Acc:MGI:4821256]	3.1587188750807	4.34932932636884e-22
ENSMUSG00000020826	Nos2	nitric oxide synthase 2, inducible [Source:MGI Symbol;Acc:MGI:97361]	3.15428542125446	7.86325269161172e-29
ENSMUSG00000106609	Gm43181	predicted gene 43181 [Source:MGI Symbol;Acc:MGI:5663318]	3.15261694571676	6.02358616549395e-13
ENSMUSG00000020641	Rsad2	radical S-adenosyl methionine domain containing 2 [Source:MGI Symbol;Acc:MGI:1929628]	3.10817223823251	2.10355659831451e-19
ENSMUSG00000104348	Gm37691	predicted gene, 37691 [Source:MGI Symbol;Acc:MGI:5610919]	3.07582546284784	2.15517974133735e-16
ENSMUSG00000112226	Gm48786	predicted gene, 48786 [Source:MGI Symbol;Acc:MGI:6098486]	3.06113841867087	1.59161961165317e-13
ENSMUSG00000110529	Gm45694	predicted gene 45694 [Source:MGI Symbol;Acc:MGI:5804809]	3.04914463450441	5.52136713603811e-17
ENSMUSG00000058755	Osm	oncostatin M [Source:MGI Symbol;Acc:MGI:104749]	3.01666792518432	2.30395714118244e-22
ENSMUSG00000079652	Fam71f2	family with sequence similarity 71, member F2 [Source:MGI Symbol;Acc:MGI:2141439]	3.00896247960281	1.99667647674108e-19
ENSMUSG00000058427	Cxcl2	chemokine (C-X-C motif) ligand 2 [Source:MGI Symbol;Acc:MGI:1340094]	2.94501436018976	4.20706043629841e-12
ENSMUSG00000113701	B230303A05Rik	RIKEN cDNA B230303A05 gene [Source:MGI Symbol;Acc:MGI:3646895]	2.93309658486173	2.97696731009288e-11
ENSMUSG00000022126	Acod1	aconitate decarboxylase 1 [Source:MGI Symbol;Acc:MGI:103206]	2.90382533105388	1.43216099796625e-16
ENSMUSG00000114980	4933432I03Rik	RIKEN cDNA 4933432I03 gene [Source:MGI Symbol;Acc:MGI:1918514]	2.89743253882952	2.14539741049735e-12
ENSMUSG00000043953	Ccrl2	chemokine (C-C motif) receptor-like 2 [Source:MGI Symbol;Acc:MGI:1920904]	2.82674385154465	6.51104940434766e-26
ENSMUSG00000001156	Mxd1	MAX dimerization protein 1 [Source:MGI Symbol;Acc:MGI:96908]	2.80570910049927	1.48844994143832e-27
ENSMUSG00000027360	Hdc	histidine decarboxylase [Source:MGI Symbol;Acc:MGI:96062]	2.77831254990023	7.70764710685035e-11
ENSMUSG00000033213	AA467197	expressed sequence AA467197 [Source:MGI Symbol;Acc:MGI:3034182]	2.74081398116424	1.73654539192622e-16
ENSMUSG00000067297	Ifit1bl2	interferon induced protein with tetratricopeptide repeats 1B like 2 [Source:MGI Symbol;Acc:MGI:2148249]	2.66920003156902	2.05509183431582e-24
ENSMUSG00000097779	4833407H14Rik	RIKEN cDNA 4833407H14 gene [Source:MGI Symbol;Acc:MGI:1921149]	2.65492970722803	1.03764868046732e-14
ENSMUSG00000054905	Stfa3	stefin A3 [Source:MGI Symbol;Acc:MGI:106196]	2.65071153737533	6.0412251577804e-11
ENSMUSG00000022157	Mcpt8	mast cell protease 8 [Source:MGI Symbol;Acc:MGI:1261780]	2.63272972783963	1.06406328890993e-08
ENSMUSG00000087477	Gm13822	predicted gene 13822 [Source:MGI Symbol;Acc:MGI:3650351]	2.63062888083444	1.92731900757874e-15
ENSMUSG00000074108	Rpl10-ps2	ribosomal protein L10, pseudogene 2 [Source:MGI Symbol;Acc:MGI:3648679]	2.62441032887614	6.06014443499526e-11
ENSMUSG00000027399	Il1a	interleukin 1 alpha [Source:MGI Symbol;Acc:MGI:96542]	2.61534489340768	1.36127153795095e-11
ENSMUSG00000026073	Il1r2	interleukin 1 receptor, type II [Source:MGI Symbol;Acc:MGI:96546]	2.61326950028358	1.1012297901975e-15
ENSMUSG00000090665	Gad1-ps	glutamate decarboxylase 1, pseudogene [Source:MGI Symbol;Acc:MGI:95633]	2.60508803771616	9.69566924410522e-11
ENSMUSG00000048480	Cxcr1	chemokine (C-X-C motif) receptor 1 [Source:MGI Symbol;Acc:MGI:2448715]	2.59972391369585	9.01701591490147e-09
ENSMUSG00000027398	Il1b	interleukin 1 beta [Source:MGI Symbol;Acc:MGI:96543]	2.58545423982131	1.23227927379937e-09
ENSMUSG00000094733	Csta3	cystatin A family member 3 [Source:MGI Symbol;Acc:MGI:3644688]	2.58521841056761	4.99233200290669e-08
ENSMUSG00000014543	Klra17	killer cell lectin-like receptor, subfamily A, member 17 [Source:MGI Symbol;Acc:MGI:2180674]	2.58027390142648	2.08038604812318e-13
ENSMUSG00000085894	Gm15832	predicted gene 15832 [Source:MGI Symbol;Acc:MGI:3834078]	2.55777287099884	5.4390748560439e-18
ENSMUSG00000027737	Slc7a11	solute carrier family 7 (cationic amino acid transporter, y+ system), member 11 [Source:MGI Symbol;Acc:MGI:1347355]	2.54839677713753	8.95960961039526e-13
ENSMUSG00000047222	Rnase2a	ribonuclease, RNase A family, 2A (liver, eosinophil-derived neurotoxin) [Source:MGI Symbol;Acc:MGI:1890465]	2.54670700162076	2.73886691730685e-10
ENSMUSG00000108695	Gm2511	predicted gene 2511 [Source:MGI Symbol;Acc:MGI:3780678]	2.5453134071317	3.35236826816121e-08
ENSMUSG00000026981	Il1rn	interleukin 1 receptor antagonist [Source:MGI Symbol;Acc:MGI:96547]	2.54076400768512	1.33602232396971e-12
ENSMUSG00000032691	Nlrp3	NLR family, pyrin domain containing 3 [Source:MGI Symbol;Acc:MGI:2653833]	2.52566616838574	1.33602232396971e-12
ENSMUSG00000073386	9830107B12Rik	RIKEN cDNA 9830107B12 gene [Source:MGI Symbol;Acc:MGI:3608415]	2.46432173928125	4.06885260351663e-09
ENSMUSG00000070524	Fcrlb	Fc receptor-like B [Source:MGI Symbol;Acc:MGI:3576487]	2.44856901099255	1.4093931761144e-08
ENSMUSG00000079594	Cstdc6	cystatin domain containing 6 [Source:MGI Symbol;Acc:MGI:3696881]	2.44353610791445	3.16807451951486e-08
ENSMUSG00000099775	Gm5960	predicted gene 5960 [Source:MGI Symbol;Acc:MGI:3779540]	2.43898218076212	1.14899534215411e-07
ENSMUSG00000056758	Hmga2	high mobility group AT-hook 2 [Source:MGI Symbol;Acc:MGI:101761]	2.43509934644939	4.97610040093052e-15
ENSMUSG00000082976	Gm15056	predicted gene 15056 [Source:MGI Symbol;Acc:MGI:3705859]	2.40271021055571	4.40522466785455e-11
ENSMUSG00000035692	Isg15	ISG15 ubiquitin-like modifier [Source:MGI Symbol;Acc:MGI:1855694]	2.39252646544707	2.63873762469836e-25
ENSMUSG00000082097	Gm14039	predicted gene 14039 [Source:MGI Symbol;Acc:MGI:3651083]	2.38709697785973	1.7102132457949e-07
ENSMUSG00000020407	Upp1	uridine phosphorylase 1 [Source:MGI Symbol;Acc:MGI:1097668]	2.36429861592793	8.47102091492077e-17
ENSMUSG00000105954	Gm42793	predicted gene 42793 [Source:MGI Symbol;Acc:MGI:5662930]	2.36302351431732	2.60508354135253e-07
ENSMUSG00000053338	Tarm1	T cell-interacting, activating receptor on myeloid cells 1 [Source:MGI Symbol;Acc:MGI:2442280]	2.34481548215694	1.00691178531686e-07
ENSMUSG00000115946	Mirt2	myocardial infraction associated transcript 2 [Source:MGI Symbol;Acc:MGI:3642813]	2.34134169342252	5.92492706823379e-08
ENSMUSG00000044041	Krt13	keratin 13 [Source:MGI Symbol;Acc:MGI:101925]	2.3402460687968	1.81876256475372e-11
ENSMUSG00000111720	Gm39459	predicted gene, 39459 [Source:MGI Symbol;Acc:MGI:5622344]	2.33051921466944	8.32995287136448e-08
ENSMUSG00000056054	S100a8	S100 calcium binding protein A8 (calgranulin A) [Source:MGI Symbol;Acc:MGI:88244]	2.30464979326084	1.51887921023859e-07
ENSMUSG00000015437	Gzmb	granzyme B [Source:MGI Symbol;Acc:MGI:109267]	2.3028147098947	5.10810707932969e-15
ENSMUSG00000029379	Cxcl3	chemokine (C-X-C motif) ligand 3 [Source:MGI Symbol;Acc:MGI:3037818]	2.29375511529631	4.1736843146789e-08
ENSMUSG00000022237	Ankrd33b	ankyrin repeat domain 33B [Source:MGI Symbol;Acc:MGI:1917904]	2.28844487005121	2.35121637396266e-23
ENSMUSG00000016496	Cd274	CD274 antigen [Source:MGI Symbol;Acc:MGI:1926446]	2.28629653514366	6.420135606825e-17
ENSMUSG00000060445	Sycp2	synaptonemal complex protein 2 [Source:MGI Symbol;Acc:MGI:1933281]	2.27512060301239	1.63582654378628e-10
ENSMUSG00000005800	Mmp8	matrix metallopeptidase 8 [Source:MGI Symbol;Acc:MGI:1202395]	2.24625745332862	3.54446591153133e-07
ENSMUSG00000033508	Asprv1	aspartic peptidase, retroviral-like 1 [Source:MGI Symbol;Acc:MGI:1915105]	2.23417061339577	4.21548001258161e-07
ENSMUSG00000074805	Il1bos	interleukin 1 beta, opposite strand [Source:MGI Symbol;Acc:MGI:3650458]	2.22577699598311	4.06885260351663e-09
ENSMUSG00000020638	Cmpk2	cytidine monophosphate (UMP-CMP) kinase 2, mitochondrial [Source:MGI Symbol;Acc:MGI:99830]	2.22536490439078	2.15517974133735e-16
ENSMUSG00000111233	Gm47069	predicted gene, 47069 [Source:MGI Symbol;Acc:MGI:6095785]	2.21764572363877	1.11712108238778e-06
ENSMUSG00000050747	Trim15	tripartite motif-containing 15 [Source:MGI Symbol;Acc:MGI:1916347]	2.20571650903097	9.03803917664002e-10
ENSMUSG00000042265	Trem1	triggering receptor expressed on myeloid cells 1 [Source:MGI Symbol;Acc:MGI:1930005]	2.19494518417932	1.01454895552224e-07
ENSMUSG00000118342	Gm50255	predicted gene, 50255 [Source:MGI Symbol;Acc:MGI:6303075]	2.19341195272979	1.90775917582574e-07
ENSMUSG00000034855	Cxcl10	chemokine (C-X-C motif) ligand 10 [Source:MGI Symbol;Acc:MGI:1352450]	2.1853478681257	1.91548792489707e-09
ENSMUSG00000027333	Smox	spermine oxidase [Source:MGI Symbol;Acc:MGI:2445356]	2.18453157729271	2.35612651056302e-21
ENSMUSG00000107804	Gm44439	predicted gene, 44439 [Source:MGI Symbol;Acc:MGI:5690831]	2.18413909656113	7.74218221502531e-14
ENSMUSG00000044103	Il1f9	interleukin 1 family, member 9 [Source:MGI Symbol;Acc:MGI:2449929]	2.17522893581203	4.77481566262017e-07
ENSMUSG00000030142	Clec4e	C-type lectin domain family 4, member e [Source:MGI Symbol;Acc:MGI:1861232]	2.16677282461312	6.84271720952757e-13
ENSMUSG00000056071	S100a9	S100 calcium binding protein A9 (calgranulin B) [Source:MGI Symbol;Acc:MGI:1338947]	2.1640696310205	4.60243295955197e-07
ENSMUSG00000079339	Ifit1bl1	interferon induced protein with tetratricpeptide repeats 1B like 1 [Source:MGI Symbol;Acc:MGI:3650685]	2.1549716188406	1.68499241403038e-12
ENSMUSG00000068587	Mgam	maltase-glucoamylase [Source:MGI Symbol;Acc:MGI:1203495]	2.14980017082801	6.13294166456972e-07
ENSMUSG00000052212	Cd177	CD177 antigen [Source:MGI Symbol;Acc:MGI:1916141]	2.1476153870189	1.42515242315765e-16
ENSMUSG00000013353	4931406B18Rik	RIKEN cDNA 4931406B18 gene [Source:MGI Symbol;Acc:MGI:1921304]	2.14260237028144	3.67852718215699e-06
ENSMUSG00000090942	F830016B08Rik	RIKEN cDNA F830016B08 gene [Source:MGI Symbol;Acc:MGI:3588218]	2.13313745723539	3.33293115821775e-13
ENSMUSG00000026822	Lcn2	lipocalin 2 [Source:MGI Symbol;Acc:MGI:96757]	2.12777731393789	3.98871094161125e-07
ENSMUSG00000086680	Gm11592	predicted gene 11592 [Source:MGI Symbol;Acc:MGI:3650504]	2.11196504112517	1.02656293396737e-10
ENSMUSG00000023041	Krt6b	keratin 6B [Source:MGI Symbol;Acc:MGI:1333768]	2.10242994769836	1.34009026252342e-06
ENSMUSG00000063286	Gm8995	predicted gene 8995 [Source:MGI Symbol;Acc:MGI:3644223]	2.10227505941706	1.50287835966736e-17
ENSMUSG00000032487	Ptgs2	prostaglandin-endoperoxide synthase 2 [Source:MGI Symbol;Acc:MGI:97798]	2.09945615510192	4.11989166991238e-08
ENSMUSG00000035373	Ccl7	chemokine (C-C motif) ligand 7 [Source:MGI Symbol;Acc:MGI:99512]	2.08889341749916	2.24807791504485e-19
ENSMUSG00000022156	Gzme	granzyme E [Source:MGI Symbol;Acc:MGI:109265]	2.07741384349214	1.00379513728092e-05
ENSMUSG00000055216	9430025C20Rik	RIKEN cDNA 9430025C20 gene [Source:MGI Symbol;Acc:MGI:3045277]	2.06787658409023	4.98155541364701e-09
ENSMUSG00000040197	Cd209e	CD209e antigen [Source:MGI Symbol;Acc:MGI:2157948]	2.06295721510294	4.94394311085495e-13
ENSMUSG00000020077	Srgn	serglycin [Source:MGI Symbol;Acc:MGI:97756]	2.05648975699686	7.6774901261157e-15
ENSMUSG00000040328	Olfr56	olfactory receptor 56 [Source:MGI Symbol;Acc:MGI:1333785]	2.0531555865501	3.07589386354655e-12
ENSMUSG00000029372	Ppbp	pro-platelet basic protein [Source:MGI Symbol;Acc:MGI:1888712]	2.03601786655379	5.22854911733717e-06
ENSMUSG00000047798	Cd300lf	CD300 molecule like family member F [Source:MGI Symbol;Acc:MGI:2442359]	2.03135100112612	3.35373197759848e-08
ENSMUSG00000031932	Gpr83	G protein-coupled receptor 83 [Source:MGI Symbol;Acc:MGI:95712]	2.02109079926136	2.15176844224284e-06
ENSMUSG00000112762	4930459C07Rik	RIKEN cDNA 4930459C07 gene [Source:MGI Symbol;Acc:MGI:1922131]	2.00926036263542	1.50163705256309e-05
ENSMUSG00000064147	Rab44	RAB44, member RAS oncogene family [Source:MGI Symbol;Acc:MGI:3045302]	2.00710529374357	4.38669787687389e-07
ENSMUSG00000079597	Cstdc4	cystatin domain containing 4 [Source:MGI Symbol;Acc:MGI:3645124]	2.00702519906635	5.7409613269271e-07
ENSMUSG00000096719	Mrgpra2b	MAS-related GPR, member A2B [Source:MGI Symbol;Acc:MGI:3033098]	2.00065181965784	2.94600406140475e-06
ENSMUSG00000059657	Stfa2l1	stefin A2 like 1 [Source:MGI Symbol;Acc:MGI:3524944]	1.99828534519969	2.87802722913512e-06
ENSMUSG00000073902	Gm1966	predicted gene 1966 [Source:MGI Symbol;Acc:MGI:3584360]	1.99448771008687	3.05138958967516e-05
ENSMUSG00000107480	Gm44165	predicted gene, 44165 [Source:MGI Symbol;Acc:MGI:5690557]	1.99408660103822	1.65606134234026e-05
ENSMUSG00000103560	Gm38070	predicted gene, 38070 [Source:MGI Symbol;Acc:MGI:5611298]	1.99073713622779	1.15079856415075e-05
ENSMUSG00000071489	Ptgdr	prostaglandin D receptor [Source:MGI Symbol;Acc:MGI:102966]	1.98922193012069	5.84964456915019e-08
ENSMUSG00000025804	Ccr1	chemokine (C-C motif) receptor 1 [Source:MGI Symbol;Acc:MGI:104618]	1.98705942283251	5.71806274415319e-11
ENSMUSG00000101191	Gm28809	predicted gene 28809 [Source:MGI Symbol;Acc:MGI:5579515]	1.98414699256929	2.50673400798218e-07
ENSMUSG00000078763	Slfn1	schlafen 1 [Source:MGI Symbol;Acc:MGI:1313259]	1.97590903400897	4.79261987323323e-10
ENSMUSG00000028965	Tnfrsf9	tumor necrosis factor receptor superfamily, member 9 [Source:MGI Symbol;Acc:MGI:1101059]	1.97496321356214	2.90881280824927e-09
ENSMUSG00000003153	Slc2a3	solute carrier family 2 (facilitated glucose transporter), member 3 [Source:MGI Symbol;Acc:MGI:95757]	1.97098755634931	7.11502174773668e-19
ENSMUSG00000041481	Serpina3g	serine (or cysteine) peptidase inhibitor, clade A, member 3G [Source:MGI Symbol;Acc:MGI:105046]	1.95930149863153	3.17991639045434e-13
ENSMUSG00000078780	Gm5150	predicted gene 5150 [Source:MGI Symbol;Acc:MGI:3779469]	1.95744804996184	3.33293115821775e-13
ENSMUSG00000026011	Ctla4	cytotoxic T-lymphocyte-associated protein 4 [Source:MGI Symbol;Acc:MGI:88556]	1.94283473006429	7.88686000283148e-08
ENSMUSG00000043939	A530064D06Rik	RIKEN cDNA A530064D06 gene [Source:MGI Symbol;Acc:MGI:2443476]	1.94057161034632	2.29229596196239e-10
ENSMUSG00000090192	Gm16556	predicted gene 16556 [Source:MGI Symbol;Acc:MGI:4414976]	1.93930936194161	5.4677169830392e-06
ENSMUSG00000057135	Scimp	SLP adaptor and CSK interacting membrane protein [Source:MGI Symbol;Acc:MGI:3610314]	1.93761668537987	1.54383921145746e-18
ENSMUSG00000117291	Gm18271	predicted gene, 18271 [Source:MGI Symbol;Acc:MGI:5010456]	1.93572660705541	2.35574967254666e-05
ENSMUSG00000024401	Tnf	tumor necrosis factor [Source:MGI Symbol;Acc:MGI:104798]	1.93080640865031	3.47640341299059e-09
ENSMUSG00000079053	Gm14010	predicted gene 14010 [Source:MGI Symbol;Acc:MGI:3649271]	1.92438031119239	1.02697777310809e-05
ENSMUSG00000034459	Ifit1	interferon-induced protein with tetratricopeptide repeats 1 [Source:MGI Symbol;Acc:MGI:99450]	1.90866711724539	8.31970022342617e-17
ENSMUSG00000084989	Crocc2	ciliary rootlet coiled-coil, rootletin family member 2 [Source:MGI Symbol;Acc:MGI:3045962]	1.89245405861276	2.41932931874154e-06
ENSMUSG00000054537	Tmprss11e	transmembrane protease, serine 11e [Source:MGI Symbol;Acc:MGI:3513175]	1.88388290972764	1.50125666631146e-05
ENSMUSG00000071342	Lsmem1	leucine-rich single-pass membrane protein 1 [Source:MGI Symbol;Acc:MGI:2685735]	1.87960923660549	1.06675032967177e-05
ENSMUSG00000016498	Pdcd1lg2	programmed cell death 1 ligand 2 [Source:MGI Symbol;Acc:MGI:1930125]	1.87716911333022	1.77389857943398e-07
ENSMUSG00000067614	Krt86	keratin 86 [Source:MGI Symbol;Acc:MGI:109362]	1.87600966162582	2.66512739243121e-05
ENSMUSG00000072945	Ripply1	ripply transcriptional repressor 1 [Source:MGI Symbol;Acc:MGI:3614797]	1.87556223474757	3.44366266575367e-05
ENSMUSG00000071068	Treml2	triggering receptor expressed on myeloid cells-like 2 [Source:MGI Symbol;Acc:MGI:2147038]	1.87531649603112	3.63226122694349e-08
ENSMUSG00000060183	Cxcl11	chemokine (C-X-C motif) ligand 11 [Source:MGI Symbol;Acc:MGI:1860203]	1.87492635984737	2.81079832802251e-05
ENSMUSG00000053113	Socs3	suppressor of cytokine signaling 3 [Source:MGI Symbol;Acc:MGI:1201791]	1.87144407698279	4.60529941135645e-14
ENSMUSG00000022026	Olfm4	olfactomedin 4 [Source:MGI Symbol;Acc:MGI:2685142]	1.86951971891545	1.1920863453701e-05
ENSMUSG00000107029	Gm43123	predicted gene 43123 [Source:MGI Symbol;Acc:MGI:5663260]	1.86176274549212	3.95385205763909e-05
ENSMUSG00000024798	Htr7	5-hydroxytryptamine (serotonin) receptor 7 [Source:MGI Symbol;Acc:MGI:99841]	1.85359692922326	1.60574386495676e-10
ENSMUSG00000022875	Kng1	kininogen 1 [Source:MGI Symbol;Acc:MGI:1097705]	1.84276093004545	7.75403274157725e-05
ENSMUSG00000041827	Oasl1	2'-5' oligoadenylate synthetase-like 1 [Source:MGI Symbol;Acc:MGI:2180849]	1.84232566764573	3.63318006424333e-10
ENSMUSG00000022586	Ly6i	lymphocyte antigen 6 complex, locus I [Source:MGI Symbol;Acc:MGI:1888480]	1.83812136345519	2.15341287558976e-06
ENSMUSG00000021194	Chga	chromogranin A [Source:MGI Symbol;Acc:MGI:88394]	1.83783111736912	3.89694042770582e-06
ENSMUSG00000024737	Slc15a3	solute carrier family 15, member 3 [Source:MGI Symbol;Acc:MGI:1929691]	1.8372312240593	3.73149989540911e-14
ENSMUSG00000059256	Gzmd	granzyme D [Source:MGI Symbol;Acc:MGI:109255]	1.83348569695871	2.63348691740944e-05
ENSMUSG00000057596	Trim30d	tripartite motif-containing 30D [Source:MGI Symbol;Acc:MGI:3035181]	1.81941239227209	3.14034627461611e-16
ENSMUSG00000006403	Adamts4	a disintegrin-like and metallopeptidase (reprolysin type) with thrombospondin type 1 motif, 4 [Source:MGI Symbol;Acc:MGI:1339949]	1.80633848560404	1.26866468955844e-11
ENSMUSG00000112023	Lilr4b	leukocyte immunoglobulin-like receptor, subfamily B, member 4B [Source:MGI Symbol;Acc:MGI:102702]	1.8028652826669	8.94429785700861e-11
ENSMUSG00000114554	5430425K12Rik	RIKEN cDNA 5430425K12 gene [Source:MGI Symbol;Acc:MGI:1918666]	1.79987077124839	2.83519133419555e-05
ENSMUSG00000026581	Sell	selectin, lymphocyte [Source:MGI Symbol;Acc:MGI:98279]	1.7995653651126	4.03843905717733e-12
ENSMUSG00000051439	Cd14	CD14 antigen [Source:MGI Symbol;Acc:MGI:88318]	1.7959395096652	2.1039487603128e-16
ENSMUSG00000003484	Cyp4f18	cytochrome P450, family 4, subfamily f, polypeptide 18 [Source:MGI Symbol;Acc:MGI:1919304]	1.7953618762844	4.89291872604368e-05
ENSMUSG00000033355	Rtp4	receptor transporter protein 4 [Source:MGI Symbol;Acc:MGI:1915025]	1.79246495154641	1.22349719420551e-14
ENSMUSG00000117309	Gm49960	predicted gene, 49960 [Source:MGI Symbol;Acc:MGI:6270684]	1.79207733665937	1.18599934971468e-06
ENSMUSG00000004371	Il11	interleukin 11 [Source:MGI Symbol;Acc:MGI:107613]	1.78365467915907	9.59911298837526e-05
ENSMUSG00000035352	Ccl12	chemokine (C-C motif) ligand 12 [Source:MGI Symbol;Acc:MGI:108224]	1.78327630158284	1.19537326704864e-14
ENSMUSG00000045349	Sh2d5	SH2 domain containing 5 [Source:MGI Symbol;Acc:MGI:2446215]	1.7796303512725	6.96278384728322e-10
ENSMUSG00000038037	Socs1	suppressor of cytokine signaling 1 [Source:MGI Symbol;Acc:MGI:1354910]	1.77884007810956	3.58010894801725e-14
ENSMUSG00000046908	Ltb4r1	leukotriene B4 receptor 1 [Source:MGI Symbol;Acc:MGI:1309472]	1.7787224935499	5.26324008005728e-07
ENSMUSG00000025473	Adam8	a disintegrin and metallopeptidase domain 8 [Source:MGI Symbol;Acc:MGI:107825]	1.77848610531375	4.54801429467074e-07
ENSMUSG00000038067	Csf3	colony stimulating factor 3 (granulocyte) [Source:MGI Symbol;Acc:MGI:1339751]	1.77726282671049	1.97590227776644e-05
ENSMUSG00000015312	Gadd45b	growth arrest and DNA-damage-inducible 45 beta [Source:MGI Symbol;Acc:MGI:107776]	1.77267876290903	2.42018988131764e-12
ENSMUSG00000096960	A230028O05Rik	RIKEN cDNA A230028O05 gene [Source:MGI Symbol;Acc:MGI:2442126]	1.77220791255252	1.72629564882854e-06
ENSMUSG00000041754	Trem3	triggering receptor expressed on myeloid cells 3 [Source:MGI Symbol;Acc:MGI:1930003]	1.76621440248894	9.68846612654217e-05
ENSMUSG00000040809	Chil3	chitinase-like 3 [Source:MGI Symbol;Acc:MGI:1330860]	1.7562870149951	2.97850557656366e-09
ENSMUSG00000095788	Sirpb1a	signal-regulatory protein beta 1A [Source:MGI Symbol;Acc:MGI:2444824]	1.75163190248392	2.30188870951327e-11
ENSMUSG00000055095	Spink6	serine peptidase inhibitor, Kazal type 6 [Source:MGI Symbol;Acc:MGI:3648654]	1.74934183517113	5.66584278198905e-05
ENSMUSG00000113290	A530058O07Rik	RIKEN cDNA A530058O07 gene [Source:MGI Symbol;Acc:MGI:2145514]	1.74909491737181	0.000130379409284864
ENSMUSG00000098549	Gm5269	predicted gene 5269 [Source:MGI Symbol;Acc:MGI:3646793]	1.74897453951257	0.000107636202732908
ENSMUSG00000032515	Csrnp1	cysteine-serine-rich nuclear protein 1 [Source:MGI Symbol;Acc:MGI:2387989]	1.74859113321321	1.10170364380736e-16
ENSMUSG00000020383	Il13	interleukin 13 [Source:MGI Symbol;Acc:MGI:96541]	1.74546239802184	0.000103973536731959
ENSMUSG00000060459	Kng2	kininogen 2 [Source:MGI Symbol;Acc:MGI:3027157]	1.74253916471198	2.32686190784512e-06
ENSMUSG00000086564	Cd101	CD101 antigen [Source:MGI Symbol;Acc:MGI:2685862]	1.73214722916701	6.28355179715372e-07
ENSMUSG00000030144	Clec4d	C-type lectin domain family 4, member d [Source:MGI Symbol;Acc:MGI:1298389]	1.73195297530717	1.59984532684232e-10
ENSMUSG00000028859	Csf3r	colony stimulating factor 3 receptor (granulocyte) [Source:MGI Symbol;Acc:MGI:1339755]	1.73133634678276	1.82524304059148e-09
ENSMUSG00000035131	Brinp3	bone morphogenetic protein/retinoic acid inducible neural specific 3 [Source:MGI Symbol;Acc:MGI:2443035]	1.7302490674915	3.48976658519591e-09
ENSMUSG00000108059	Gm44369	predicted gene, 44369 [Source:MGI Symbol;Acc:MGI:5690761]	1.72766219265626	0.000154516758244738
ENSMUSG00000024675	Ms4a4c	membrane-spanning 4-domains, subfamily A, member 4C [Source:MGI Symbol;Acc:MGI:1927656]	1.72619707270215	1.09715240332733e-08
ENSMUSG00000070501	Ifi214	interferon activated gene 214 [Source:MGI Symbol;Acc:MGI:3584522]	1.72575750543309	2.74141743987739e-10
ENSMUSG00000078783	Gm9733	predicted gene 9733 [Source:MGI Symbol;Acc:MGI:3780136]	1.7216004663868	1.95195047869786e-07
ENSMUSG00000108291	Gm44292	predicted gene, 44292 [Source:MGI Symbol;Acc:MGI:5690684]	1.71685368121302	0.000161288622826844
ENSMUSG00000024014	Pim1	proviral integration site 1 [Source:MGI Symbol;Acc:MGI:97584]	1.71652979055287	3.92187610335517e-19
ENSMUSG00000097148	Gm3839	predicted pseudogene 3839 [Source:MGI Symbol;Acc:MGI:3782011]	1.71345410666664	5.73647231146337e-05
ENSMUSG00000061969	Gm5581	predicted gene 5581 [Source:MGI Symbol;Acc:MGI:3643462]	1.70601707432596	0.000296779509187578
ENSMUSG00000078920	Ifi47	interferon gamma inducible protein 47 [Source:MGI Symbol;Acc:MGI:99448]	1.7030183725564	6.45439260561968e-15
ENSMUSG00000031927	1700012B09Rik	RIKEN cDNA 1700012B09 gene [Source:MGI Symbol;Acc:MGI:1916575]	1.70264297981989	9.18508222622886e-05
ENSMUSG00000041324	Inhba	inhibin beta-A [Source:MGI Symbol;Acc:MGI:96570]	1.69885229529789	1.36542170793317e-07
ENSMUSG00000101391	Olfr1217	olfactory receptor 1217 [Source:MGI Symbol;Acc:MGI:3031051]	1.69719871934758	6.85384607408057e-07
ENSMUSG00000104654	Gm43814	predicted gene 43814 [Source:MGI Symbol;Acc:MGI:5663951]	1.69715687477799	2.01403596993345e-10
ENSMUSG00000022218	Tgm1	transglutaminase 1, K polypeptide [Source:MGI Symbol;Acc:MGI:98730]	1.69654997283486	1.25935250946205e-07
ENSMUSG00000058869	Gm4832	predicted gene 4832 [Source:MGI Symbol;Acc:MGI:3648524]	1.69542579043357	0.000312256000911149
ENSMUSG00000112148	Lilrb4a	leukocyte immunoglobulin-like receptor, subfamily B, member 4A [Source:MGI Symbol;Acc:MGI:102701]	1.69424943323586	5.39117175222047e-09
ENSMUSG00000049653	Spatc1	spermatogenesis and centriole associated 1 [Source:MGI Symbol;Acc:MGI:1921531]	1.69234852428445	1.07424146492945e-05
ENSMUSG00000029371	Cxcl5	chemokine (C-X-C motif) ligand 5 [Source:MGI Symbol;Acc:MGI:1096868]	1.69169525301906	0.000205314154073429
ENSMUSG00000101517	4732465J04Rik	RIKEN cDNA 4732465J04 gene [Source:MGI Symbol;Acc:MGI:3041208]	1.68954739142615	0.000216987983149187
ENSMUSG00000053101	Gpr141	G protein-coupled receptor 141 [Source:MGI Symbol;Acc:MGI:2672983]	1.68405785314306	6.36445625757935e-12
ENSMUSG00000026271	Gpr35	G protein-coupled receptor 35 [Source:MGI Symbol;Acc:MGI:1929509]	1.68176243538956	3.43129528628456e-11
ENSMUSG00000037849	Ifi206	interferon activated gene 206 [Source:MGI Symbol;Acc:MGI:3646410]	1.68054038058771	1.78838275755472e-07
ENSMUSG00000102715	Gm6209	predicted gene 6209 [Source:MGI Symbol;Acc:MGI:3643374]	1.68043484987723	0.000110047370716453
ENSMUSG00000020908	Myh3	myosin, heavy polypeptide 3, skeletal muscle, embryonic [Source:MGI Symbol;Acc:MGI:1339709]	1.67992225217014	0.000236415709707617
ENSMUSG00000115869	Gm31814	predicted gene, 31814 [Source:MGI Symbol;Acc:MGI:5590973]	1.67991547765528	3.13968733690055e-06
ENSMUSG00000029304	Spp1	secreted phosphoprotein 1 [Source:MGI Symbol;Acc:MGI:98389]	1.67880279813648	4.81160425964634e-05
ENSMUSG00000022534	Mefv	Mediterranean fever [Source:MGI Symbol;Acc:MGI:1859396]	1.67470015165292	3.35000096591533e-07
ENSMUSG00000051682	Treml4	triggering receptor expressed on myeloid cells-like 4 [Source:MGI Symbol;Acc:MGI:1923239]	1.67310607648727	9.71539389093953e-05
ENSMUSG00000050578	Mmp13	matrix metallopeptidase 13 [Source:MGI Symbol;Acc:MGI:1340026]	1.66658062861118	0.000182013560374808
ENSMUSG00000036931	Nfkbid	nuclear factor of kappa light polypeptide gene enhancer in B cells inhibitor, delta [Source:MGI Symbol;Acc:MGI:3041243]	1.66366154717743	7.11364090219001e-08
ENSMUSG00000086755	Gm11216	predicted gene 11216 [Source:MGI Symbol;Acc:MGI:3651044]	1.66273576675868	0.000211370770678962
ENSMUSG00000033368	Trim69	tripartite motif-containing 69 [Source:MGI Symbol;Acc:MGI:1918178]	1.65710982552883	3.27524491448469e-05
ENSMUSG00000090200	1700025N21Rik	RIKEN cDNA 1700025N21 gene [Source:MGI Symbol;Acc:MGI:1916665]	1.65679367440804	0.000119196832917167
ENSMUSG00000112082	Gm35035	predicted gene, 35035 [Source:MGI Symbol;Acc:MGI:5594194]	1.65197174745804	0.000187942831678128
ENSMUSG00000091730	Gm17230	predicted gene 17230 [Source:MGI Symbol;Acc:MGI:4938057]	1.65046237920118	0.000451680978925989
ENSMUSG00000078592	Gm4609	predicted gene 4609 [Source:MGI Symbol;Acc:MGI:3782792]	1.65025018653614	0.000249558600367852
ENSMUSG00000111713	Gm20234	predicted gene, 20234 [Source:MGI Symbol;Acc:MGI:5012419]	1.64381869287558	0.000315810165092847
ENSMUSG00000003541	Ier3	immediate early response 3 [Source:MGI Symbol;Acc:MGI:104814]	1.64294694036345	2.82120404863108e-14
ENSMUSG00000020676	Ccl11	chemokine (C-C motif) ligand 11 [Source:MGI Symbol;Acc:MGI:103576]	1.64165870593075	1.24664694500003e-14
ENSMUSG00000074570	Cass4	Cas scaffolding protein family member 4 [Source:MGI Symbol;Acc:MGI:2444482]	1.64019607632943	3.60569467149249e-10
ENSMUSG00000051855	Mest	mesoderm specific transcript [Source:MGI Symbol;Acc:MGI:96968]	1.63534052936607	4.87622650984959e-05
ENSMUSG00000026180	Cxcr2	chemokine (C-X-C motif) receptor 2 [Source:MGI Symbol;Acc:MGI:105303]	1.6347641215611	0.000196056043807776
ENSMUSG00000038963	Slco4a1	solute carrier organic anion transporter family, member 4a1 [Source:MGI Symbol;Acc:MGI:1351866]	1.62744712355429	5.73913401595628e-06
ENSMUSG00000062991	Nrg1	neuregulin 1 [Source:MGI Symbol;Acc:MGI:96083]	1.62624603135601	1.0199657799734e-08
ENSMUSG00000045362	Tnfrsf26	tumor necrosis factor receptor superfamily, member 26 [Source:MGI Symbol;Acc:MGI:2651928]	1.62503384242678	1.56550431149416e-08
ENSMUSG00000009633	G0s2	G0/G1 switch gene 2 [Source:MGI Symbol;Acc:MGI:1316737]	1.62420044688297	2.11476470942377e-08
ENSMUSG00000027514	Zbp1	Z-DNA binding protein 1 [Source:MGI Symbol;Acc:MGI:1927449]	1.62371075691761	2.64625978789109e-09
ENSMUSG00000029307	Dmp1	dentin matrix protein 1 [Source:MGI Symbol;Acc:MGI:94910]	1.62213641613123	0.000257142647854106
ENSMUSG00000026475	Rgs16	regulator of G-protein signaling 16 [Source:MGI Symbol;Acc:MGI:108407]	1.62136247592296	4.78182626794390e-09
ENSMUSG00000025469	Msx3	msh homeobox 3 [Source:MGI Symbol;Acc:MGI:106587]	1.61847333148886	0.000314383648340611
ENSMUSG00000117318	Gm18679	predicted gene, 18679 [Source:MGI Symbol;Acc:MGI:5010864]	1.61761200667634	0.000263170953522717
ENSMUSG00000022367	Has2	hyaluronan synthase 2 [Source:MGI Symbol;Acc:MGI:107821]	1.61690110877522	2.50788598947156e-12
ENSMUSG00000111167	Gm39321	predicted gene, 39321 [Source:MGI Symbol;Acc:MGI:5622206]	1.61130369407901	0.00045679278848532
ENSMUSG00000005824	Tnfsf14	tumor necrosis factor (ligand) superfamily, member 14 [Source:MGI Symbol;Acc:MGI:1355317]	1.61029934240177	1.92793540337923e-07
ENSMUSG00000032496	Ltf	lactotransferrin [Source:MGI Symbol;Acc:MGI:96837]	1.60863120555274	0.000298084512121964
ENSMUSG00000118291	Csf1r-ps	colony stimulating factor 1 receptor (granulocyte), pseudogene [Source:MGI Symbol;Acc:MGI:1339756]	1.60636658310162	4.28675494059436e-05
ENSMUSG00000030854	Ptpn5	protein tyrosine phosphatase, non-receptor type 5 [Source:MGI Symbol;Acc:MGI:97807]	1.6062799972976	3.51540698909146e-06
ENSMUSG00000028864	Hgf	hepatocyte growth factor [Source:MGI Symbol;Acc:MGI:96079]	1.60506363304632	4.60529941135645e-14
ENSMUSG00000103308	Gm37800	predicted gene, 37800 [Source:MGI Symbol;Acc:MGI:5611028]	1.60490197576756	1.37503376711825e-05
ENSMUSG00000020399	Havcr2	hepatitis A virus cellular receptor 2 [Source:MGI Symbol;Acc:MGI:2159682]	1.59688442946558	4.47529119337139e-09
ENSMUSG00000056380	Gpr50	G-protein-coupled receptor 50 [Source:MGI Symbol;Acc:MGI:1333877]	1.58374802263077	0.000412654124786215
ENSMUSG00000022577	Ly6h	lymphocyte antigen 6 complex, locus H [Source:MGI Symbol;Acc:MGI:1346030]	1.58335088653378	5.95708625558081e-08
ENSMUSG00000112657	BC106175	cDNA sequence BC106175 [Source:MGI Symbol;Acc:MGI:3628444]	1.58249218978793	4.12273635484586e-06
ENSMUSG00000026204	Ptprn	protein tyrosine phosphatase, receptor type, N [Source:MGI Symbol;Acc:MGI:102765]	1.58085335121121	6.25113871602946e-08
ENSMUSG00000050493	Fam167b	family with sequence similarity 167, member B [Source:MGI Symbol;Acc:MGI:2668032]	1.58036331892188	8.15204328419526e-09
ENSMUSG00000118282	Gm4840	predicted gene 4840 [Source:MGI Symbol;Acc:MGI:3647072]	1.5775383355362	4.17475183574366e-05
ENSMUSG00000022868	Ahsg	alpha-2-HS-glycoprotein [Source:MGI Symbol;Acc:MGI:107189]	1.5767551482044	0.000326678839218998
ENSMUSG00000078616	Trim30c	tripartite motif-containing 30C [Source:MGI Symbol;Acc:MGI:4821257]	1.57649744756095	2.76791018683422e-08
ENSMUSG00000032690	Oas2	2'-5' oligoadenylate synthetase 2 [Source:MGI Symbol;Acc:MGI:2180852]	1.57203295511566	2.52235326243679e-10
ENSMUSG00000109277	Gm39121	predicted gene, 39121 [Source:MGI Symbol;Acc:MGI:5622006]	1.56981012942013	0.000392063732674564
ENSMUSG00000032661	Oas3	2'-5' oligoadenylate synthetase 3 [Source:MGI Symbol;Acc:MGI:2180850]	1.56833538206987	5.46153212947531e-05
ENSMUSG00000086513	9130208D14Rik	RIKEN cDNA 9130208D14 gene [Source:MGI Symbol;Acc:MGI:1924950]	1.5662790657172	0.000142491826401474
ENSMUSG00000029561	Oasl2	2'-5' oligoadenylate synthetase-like 2 [Source:MGI Symbol;Acc:MGI:1344390]	1.56533632336273	4.59234619439914e-12
ENSMUSG00000101389	Ms4a4a	membrane-spanning 4-domains, subfamily A, member 4A [Source:MGI Symbol;Acc:MGI:3643932]	1.56474605965256	1.7033449583845e-07
ENSMUSG00000111602	Gm32014	predicted gene, 32014 [Source:MGI Symbol;Acc:MGI:5591173]	1.56319882755341	0.000421254383429557
ENSMUSG00000032291	Crabp1	cellular retinoic acid binding protein I [Source:MGI Symbol;Acc:MGI:88490]	1.56287203327932	0.000783118794533768
ENSMUSG00000097888	Gm26682	predicted gene, 26682 [Source:MGI Symbol;Acc:MGI:5477176]	1.56145018785922	8.36508084347797e-05
ENSMUSG00000047797	Gjb1	gap junction protein, beta 1 [Source:MGI Symbol;Acc:MGI:95719]	1.55875513795647	0.000174108896540203
ENSMUSG00000029375	Cxcl15	chemokine (C-X-C motif) ligand 15 [Source:MGI Symbol;Acc:MGI:1339941]	1.55849688156487	0.000777907697461296
ENSMUSG00000029322	Plac8	placenta-specific 8 [Source:MGI Symbol;Acc:MGI:2445289]	1.55615196629202	5.43182202361957e-24
ENSMUSG00000045991	Onecut2	one cut domain, family member 2 [Source:MGI Symbol;Acc:MGI:1891408]	1.55556490860649	6.66797871453653e-05
ENSMUSG00000025329	Padi1	peptidyl arginine deiminase, type I [Source:MGI Symbol;Acc:MGI:1338893]	1.55522373258193	5.82470461094429e-07
ENSMUSG00000066363	Serpina3f	serine (or cysteine) peptidase inhibitor, clade A, member 3F [Source:MGI Symbol;Acc:MGI:2182838]	1.55307490412396	1.03764225617785e-07
ENSMUSG00000020159	Gabrp	gamma-aminobutyric acid (GABA) A receptor, pi [Source:MGI Symbol;Acc:MGI:2387597]	1.5515497421535	0.000769786109719691
ENSMUSG00000050370	Ch25h	cholesterol 25-hydroxylase [Source:MGI Symbol;Acc:MGI:1333869]	1.55135806308736	1.82915707878967e-10
ENSMUSG00000112398	9230102K24Rik	RIKEN cDNA 9230102K24 gene [Source:MGI Symbol;Acc:MGI:1925931]	1.55109101022929	0.000965041931593113
ENSMUSG00000078606	Gm4070	predicted gene 4070 [Source:MGI Symbol;Acc:MGI:3782245]	1.55040007310361	2.59402385604379e-17
ENSMUSG00000029553	Tfec	transcription factor EC [Source:MGI Symbol;Acc:MGI:1333760]	1.54933033931502	1.06451937088707e-12
ENSMUSG00000023341	Mx2	MX dynamin-like GTPase 2 [Source:MGI Symbol;Acc:MGI:97244]	1.5485949732215	2.11603240885497e-09
ENSMUSG00000059089	Fcgr4	Fc receptor, IgG, low affinity IV [Source:MGI Symbol;Acc:MGI:2179523]	1.54806928876876	1.20176273965383e-12
ENSMUSG00000118378	Gm50393	predicted gene, 50393 [Source:MGI Symbol;Acc:MGI:6303297]	1.54476575217666	0.000997074954873329
ENSMUSG00000043421	Hilpda	hypoxia inducible lipid droplet associated [Source:MGI Symbol;Acc:MGI:1916823]	1.54393668752597	4.64162961691916e-15
ENSMUSG00000075707	Dio3	deiodinase, iodothyronine type III [Source:MGI Symbol;Acc:MGI:1306782]	1.54288288673663	5.36764620500417e-05
ENSMUSG00000035186	Ubd	ubiquitin D [Source:MGI Symbol;Acc:MGI:1344410]	1.54105946402491	0.000891725945713197
ENSMUSG00000110622	Iqcn	IQ motif containing N [Source:MGI Symbol;Acc:MGI:3708784]	1.54045623200635	0.00122829313962164
ENSMUSG00000078117	Gm16485	predicted gene 16485 [Source:MGI Symbol;Acc:MGI:3642771]	1.53466316730086	2.80463552836327e-06
ENSMUSG00000039146	Ifi44l	interferon-induced protein 44 like [Source:MGI Symbol;Acc:MGI:95975]	1.53310576034856	2.82210364296249e-12
ENSMUSG00000087113	Gm11714	predicted gene 11714 [Source:MGI Symbol;Acc:MGI:3649214]	1.5313699520151	0.000369610257564117
ENSMUSG00000045932	Ifit2	interferon-induced protein with tetratricopeptide repeats 2 [Source:MGI Symbol;Acc:MGI:99449]	1.53043389492637	5.96881530199701e-12
ENSMUSG00000115480	Gm49249	predicted gene, 49249 [Source:MGI Symbol;Acc:MGI:6118719]	1.52899161361461	0.000220331488848496
ENSMUSG00000090021	Gm6493	predicted gene 6493 [Source:MGI Symbol;Acc:MGI:3644797]	1.52597190551006	0.00143762729322604
ENSMUSG00000043263	Ifi209	interferon activated gene 209 [Source:MGI Symbol;Acc:MGI:2138243]	1.52589596432304	4.06885260351663e-09
ENSMUSG00000074677	Sirpb1c	signal-regulatory protein beta 1C [Source:MGI Symbol;Acc:MGI:3807521]	1.52035934736724	1.47212056723144e-07
ENSMUSG00000111378	Gm47230	predicted gene, 47230 [Source:MGI Symbol;Acc:MGI:6096044]	1.51906950090415	0.0013490330897315
ENSMUSG00000074361	C5ar2	complement component 5a receptor 2 [Source:MGI Symbol;Acc:MGI:2442013]	1.51820076401336	1.7411224672094e-10
ENSMUSG00000052861	Dnah6	dynein, axonemal, heavy chain 6 [Source:MGI Symbol;Acc:MGI:107744]	1.51763592938556	0.000177734494427158
ENSMUSG00000020310	Madcam1	mucosal vascular addressin cell adhesion molecule 1 [Source:MGI Symbol;Acc:MGI:103579]	1.5172389564378	0.000114747648939315
ENSMUSG00000046223	Plaur	plasminogen activator, urokinase receptor [Source:MGI Symbol;Acc:MGI:97612]	1.51614850855461	1.25717767208736e-10
ENSMUSG00000067049	Unc93a	unc-93 homolog A [Source:MGI Symbol;Acc:MGI:1933250]	1.51580161033415	0.000181260547229055
ENSMUSG00000059668	Krt4	keratin 4 [Source:MGI Symbol;Acc:MGI:96701]	1.51509299941241	6.17566896420245e-05
ENSMUSG00000028785	Hpca	hippocalcin [Source:MGI Symbol;Acc:MGI:1336200]	1.51277573325206	2.1181795684867e-05
ENSMUSG00000086298	Gm11716	predicted gene 11716 [Source:MGI Symbol;Acc:MGI:3649215]	1.50924822274563	7.32576540116676e-05
ENSMUSG00000046318	Ccbe1	collagen and calcium binding EGF domains 1 [Source:MGI Symbol;Acc:MGI:2445053]	1.50538515255306	5.91419239771522e-07
ENSMUSG00000022584	Ly6c2	lymphocyte antigen 6 complex, locus C2 [Source:MGI Symbol;Acc:MGI:3712069]	1.50523287349431	1.09132763850341e-06
ENSMUSG00000009185	Ccl8	chemokine (C-C motif) ligand 8 [Source:MGI Symbol;Acc:MGI:101878]	1.50460551472475	2.74329369112886e-11
ENSMUSG00000030921	Trim30a	tripartite motif-containing 30A [Source:MGI Symbol;Acc:MGI:98178]	1.50442960385644	2.24288795941681e-11
ENSMUSG00000018986	Slfn3	schlafen 3 [Source:MGI Symbol;Acc:MGI:1329005]	1.50269741182565	3.08507617956798e-08
ENSMUSG00000025161	Slc16a3	solute carrier family 16 (monocarboxylic acid transporters), member 3 [Source:MGI Symbol;Acc:MGI:1933438]	1.50151871726959	6.44273350621281e-12
ENSMUSG00000043740	B430306N03Rik	RIKEN cDNA B430306N03 gene [Source:MGI Symbol;Acc:MGI:2443478]	1.49871934275484	3.45459550240266e-06
ENSMUSG00000066677	Ifi208	interferon activated gene 208 [Source:MGI Symbol;Acc:MGI:2442822]	1.49502543415729	5.05687894272065e-06
ENSMUSG00000096140	Ankrd66	ankyrin repeat domain 66 [Source:MGI Symbol;Acc:MGI:1925106]	1.49464351973384	4.53788585562468e-06
ENSMUSG00000044786	Zfp36	zinc finger protein 36 [Source:MGI Symbol;Acc:MGI:99180]	1.49317693208875	1.5454086832467e-08
ENSMUSG00000096617	Gm5559	predicted gene 5559 [Source:MGI Symbol;Acc:MGI:3779498]	1.49163713361023	0.000349998986655137
ENSMUSG00000030107	Usp18	ubiquitin specific peptidase 18 [Source:MGI Symbol;Acc:MGI:1344364]	1.49154708602478	3.26536332994941e-13
ENSMUSG00000015947	Fcgr1	Fc receptor, IgG, high affinity I [Source:MGI Symbol;Acc:MGI:95498]	1.49010358558947	4.97755007745719e-10
ENSMUSG00000041046	Ramp3	receptor (calcitonin) activity modifying protein 3 [Source:MGI Symbol;Acc:MGI:1860292]	1.48448100904041	5.14239882435197e-06
ENSMUSG00000082292	Gm12250	predicted gene 12250 [Source:MGI Symbol;Acc:MGI:3649299]	1.48446796753196	1.31668839225008e-07
ENSMUSG00000115816	Gm34589	predicted gene, 34589 [Source:MGI Symbol;Acc:MGI:5593748]	1.48005939458551	0.00110479244886662
ENSMUSG00000072620	Slfn2	schlafen 2 [Source:MGI Symbol;Acc:MGI:1313258]	1.47126003731269	5.68767349992586e-14
ENSMUSG00000069421	Olfr810	olfactory receptor 810 [Source:MGI Symbol;Acc:MGI:3030644]	1.47011930783201	0.00101578451474729
ENSMUSG00000029798	Herc6	hect domain and RLD 6 [Source:MGI Symbol;Acc:MGI:1914388]	1.46203871057496	3.82930390439494e-16
ENSMUSG00000074796	Slc4a11	solute carrier family 4, sodium bicarbonate transporter-like, member 11 [Source:MGI Symbol;Acc:MGI:2138987]	1.46148896075386	8.31778814740986e-07
ENSMUSG00000097139	Gm26626	predicted gene, 26626 [Source:MGI Symbol;Acc:MGI:5477120]	1.46090072620652	0.000306832216514728
ENSMUSG00000083822	Hmgb1-ps5	high mobility group box 1, pseudogene 5 [Source:MGI Symbol;Acc:MGI:3776505]	1.46060440253043	8.25101181587622e-05
ENSMUSG00000054072	Iigp1	interferon inducible GTPase 1 [Source:MGI Symbol;Acc:MGI:1926259]	1.45031326785259	1.55188765636824e-06
ENSMUSG00000028037	Ifi44	interferon-induced protein 44 [Source:MGI Symbol;Acc:MGI:2443016]	1.4502757124318	2.33263110834836e-08
ENSMUSG00000030077	Chl1	cell adhesion molecule L1-like [Source:MGI Symbol;Acc:MGI:1098266]	1.44993921481032	1.23316636649361e-06
ENSMUSG00000112599	Gm47719	predicted gene, 47719 [Source:MGI Symbol;Acc:MGI:6096847]	1.44916854578533	0.00116055881564183
ENSMUSG00000073489	Ifi204	interferon activated gene 204 [Source:MGI Symbol;Acc:MGI:96429]	1.44901457609016	6.07846447647312e-20
ENSMUSG00000042671	Rgs8	regulator of G-protein signaling 8 [Source:MGI Symbol;Acc:MGI:108408]	1.44766277689661	0.000488326679148556
ENSMUSG00000068122	Agtr2	angiotensin II receptor, type 2 [Source:MGI Symbol;Acc:MGI:87966]	1.4452900349753	4.84148513888216e-10
ENSMUSG00000062488	Ifit3b	interferon-induced protein with tetratricopeptide repeats 3B [Source:MGI Symbol;Acc:MGI:3698419]	1.44474562514436	4.23669313120163e-12
ENSMUSG00000055748	Gsdmc4	gasdermin C4 [Source:MGI Symbol;Acc:MGI:1921798]	1.44404705579761	3.89694042770582e-06
ENSMUSG00000048562	Sp8	trans-acting transcription factor 8 [Source:MGI Symbol;Acc:MGI:2443471]	1.44133678303345	6.9082144797583e-05
ENSMUSG00000052776	Oas1a	2'-5' oligoadenylate synthetase 1A [Source:MGI Symbol;Acc:MGI:2180860]	1.43743555486895	6.07846447647312e-20
ENSMUSG00000037095	Lrg1	leucine-rich alpha-2-glycoprotein 1 [Source:MGI Symbol;Acc:MGI:1924155]	1.4334582579687	9.573429903003e-06
ENSMUSG00000031910	Has3	hyaluronan synthase 3 [Source:MGI Symbol;Acc:MGI:109599]	1.43083070752801	3.9973726693574e-08
ENSMUSG00000078956	Gm14221	predicted gene 14221 [Source:MGI Symbol;Acc:MGI:3650696]	1.42714717084813	0.000409377145969766
ENSMUSG00000115754	Gm48972	predicted gene, 48972 [Source:MGI Symbol;Acc:MGI:6118313]	1.42638353462889	0.0024838122620526
ENSMUSG00000026069	Il1rl1	interleukin 1 receptor-like 1 [Source:MGI Symbol;Acc:MGI:98427]	1.42600392538709	2.54827398139689e-06
ENSMUSG00000048992	Prss32	protease, serine 32 [Source:MGI Symbol;Acc:MGI:1917064]	1.42515320606899	0.000408996945715222
ENSMUSG00000039521	Foxp3	forkhead box P3 [Source:MGI Symbol;Acc:MGI:1891436]	1.42347837250485	1.49029825406171e-05
ENSMUSG00000019987	Arg1	arginase, liver [Source:MGI Symbol;Acc:MGI:88070]	1.4228353492466	0.000126343285304035
ENSMUSG00000035385	Ccl2	chemokine (C-C motif) ligand 2 [Source:MGI Symbol;Acc:MGI:98259]	1.42126627113276	3.74111069421867e-11
ENSMUSG00000023903	Mmp25	matrix metallopeptidase 25 [Source:MGI Symbol;Acc:MGI:2443938]	1.42068951667877	0.000113866632455686
ENSMUSG00000021536	Adcy2	adenylate cyclase 2 [Source:MGI Symbol;Acc:MGI:99676]	1.41931296241414	1.13188310242401e-15
ENSMUSG00000079014	Serpina3i	serine (or cysteine) peptidase inhibitor, clade A, member 3I [Source:MGI Symbol;Acc:MGI:2182841]	1.41860525392104	9.42998502359035e-07
ENSMUSG00000030187	Klra2	killer cell lectin-like receptor, subfamily A, member 2 [Source:MGI Symbol;Acc:MGI:101906]	1.41421430297688	7.79124357209635e-14
ENSMUSG00000078922	Tgtp1	T cell specific GTPase 1 [Source:MGI Symbol;Acc:MGI:98734]	1.40413899793338	1.31950177653672e-06
ENSMUSG00000116725	Gm29686	predicted gene, 29686 [Source:MGI Symbol;Acc:MGI:5588845]	1.40219546951247	0.000424679856392166
ENSMUSG00000037913	Tmem156	transmembrane protein 156 [Source:MGI Symbol;Acc:MGI:2685292]	1.40209742783856	8.98348411659741e-06
ENSMUSG00000041235	Chd7	chromodomain helicase DNA binding protein 7 [Source:MGI Symbol;Acc:MGI:2444748]	1.4020919521034	3.11802346779883e-10
ENSMUSG00000087684	1200007C13Rik	RIKEN cDNA 1200007C13 gene [Source:MGI Symbol;Acc:MGI:1921369]	1.40159489748647	0.000842054540848204
ENSMUSG00000022887	Masp1	mannan-binding lectin serine peptidase 1 [Source:MGI Symbol;Acc:MGI:88492]	1.40152400633411	5.97012371750633e-08
ENSMUSG00000109450	Gm39043	predicted gene, 39043 [Source:MGI Symbol;Acc:MGI:5621928]	1.40105349154294	0.0026010936795364
ENSMUSG00000051314	Ffar2	free fatty acid receptor 2 [Source:MGI Symbol;Acc:MGI:2441731]	1.40039011992912	8.16634325886759e-06
ENSMUSG00000037921	Ddx60	DEAD (Asp-Glu-Ala-Asp) box polypeptide 60 [Source:MGI Symbol;Acc:MGI:2384570]	1.39976666076052	5.98321437080668e-09
ENSMUSG00000009654	Oit3	oncoprotein induced transcript 3 [Source:MGI Symbol;Acc:MGI:1201782]	1.39867815540974	6.65315504057786e-06
ENSMUSG00000032083	Apoa1	apolipoprotein A-I [Source:MGI Symbol;Acc:MGI:88049]	1.39783156898282	0.00298125075381901
ENSMUSG00000003882	Il7r	interleukin 7 receptor [Source:MGI Symbol;Acc:MGI:96562]	1.39721346888375	1.61237670108509e-07
ENSMUSG00000092035	Peg10	paternally expressed 10 [Source:MGI Symbol;Acc:MGI:2157785]	1.39487954263163	0.000114314826393521
ENSMUSG00000091553	Serpina3e-ps	serine (or cysteine) peptidase inhibitor, clade A, member 3E, pseudogene [Source:MGI Symbol;Acc:MGI:2182837]	1.39331324649147	0.000108322873612257
ENSMUSG00000025877	Hk3	hexokinase 3 [Source:MGI Symbol;Acc:MGI:2670962]	1.3929436881267	5.71806274415319e-11
ENSMUSG00000097754	Ptgs2os2	prostaglandin-endoperoxide synthase 2, opposite strand 2 [Source:MGI Symbol;Acc:MGI:5477181]	1.39193789940384	2.11940493001011e-07
ENSMUSG00000040432	Ltb4r2	leukotriene B4 receptor 2 [Source:MGI Symbol;Acc:MGI:1888501]	1.39108804999211	0.00131419505424469
ENSMUSG00000107760	Gm44401	predicted gene, 44401 [Source:MGI Symbol;Acc:MGI:5690793]	1.38952013941312	0.00298727400550849
ENSMUSG00000035208	Slfn8	schlafen 8 [Source:MGI Symbol;Acc:MGI:2672859]	1.38859719513654	6.44444781834013e-08
ENSMUSG00000097855	A930007I19Rik	RIKEN cDNA A930007I19 gene [Source:MGI Symbol;Acc:MGI:1925029]	1.38780485635834	5.81362800381803e-07
ENSMUSG00000033854	Kcnk10	potassium channel, subfamily K, member 10 [Source:MGI Symbol;Acc:MGI:1919508]	1.38720553598379	0.00201858126389575
ENSMUSG00000042268	Slc26a9	solute carrier family 26, member 9 [Source:MGI Symbol;Acc:MGI:2444594]	1.38592268001688	0.000797827392504812
ENSMUSG00000071713	Csf2rb	colony stimulating factor 2 receptor, beta, low-affinity (granulocyte-macrophage) [Source:MGI Symbol;Acc:MGI:1339759]	1.38577617173592	4.56862183177684e-07
ENSMUSG00000029298	Gbp9	guanylate-binding protein 9 [Source:MGI Symbol;Acc:MGI:3605620]	1.38063887552229	4.60529941135645e-14
ENSMUSG00000114662	Gm31683	predicted gene, 31683 [Source:MGI Symbol;Acc:MGI:5590842]	1.37998075316334	0.000332125398256894
ENSMUSG00000037145	2210407C18Rik	RIKEN cDNA 2210407C18 gene [Source:MGI Symbol;Acc:MGI:1925604]	1.37906373697188	0.0035438040357235
ENSMUSG00000039231	Suv39h1	suppressor of variegation 3-9 1 [Source:MGI Symbol;Acc:MGI:1099440]	1.37837358285149	1.03128837052094e-23
ENSMUSG00000029005	Draxin	dorsal inhibitory axon guidance protein [Source:MGI Symbol;Acc:MGI:1917683]	1.37834978641533	0.00309702427282899
ENSMUSG00000050931	Sgms2	sphingomyelin synthase 2 [Source:MGI Symbol;Acc:MGI:1921692]	1.37757818908182	2.31228896681622e-13
ENSMUSG00000109770	Gm30085	predicted gene, 30085 [Source:MGI Symbol;Acc:MGI:5589244]	1.37578884868298	0.00302209960498611
ENSMUSG00000043613	Mmp3	matrix metallopeptidase 3 [Source:MGI Symbol;Acc:MGI:97010]	1.37260702895569	6.65813169898343e-05
ENSMUSG00000029664	Tfpi2	tissue factor pathway inhibitor 2 [Source:MGI Symbol;Acc:MGI:108543]	1.37244200525814	3.77315332716773e-11
ENSMUSG00000026068	Il18rap	interleukin 18 receptor accessory protein [Source:MGI Symbol;Acc:MGI:1338888]	1.37235027720804	2.09999377052846e-07
ENSMUSG00000066861	Oas1g	2'-5' oligoadenylate synthetase 1G [Source:MGI Symbol;Acc:MGI:97429]	1.37181419572796	3.06331631599929e-10
ENSMUSG00000097840	Gm26756	predicted gene, 26756 [Source:MGI Symbol;Acc:MGI:5477250]	1.37064038143166	3.76819228400511e-06
ENSMUSG00000000386	Mx1	MX dynamin-like GTPase 1 [Source:MGI Symbol;Acc:MGI:97243]	1.36562792008301	0.000437682166933378
ENSMUSG00000053399	Adamts18	a disintegrin-like and metallopeptidase (reprolysin type) with thrombospondin type 1 motif, 18 [Source:MGI Symbol;Acc:MGI:2442600]	1.36417478719725	0.000116873119824084
ENSMUSG00000026628	Atf3	activating transcription factor 3 [Source:MGI Symbol;Acc:MGI:109384]	1.36201255173035	7.20925475459774e-11
ENSMUSG00000005413	Hmox1	heme oxygenase 1 [Source:MGI Symbol;Acc:MGI:96163]	1.36158772571612	0.000138110317354883
ENSMUSG00000031870	Pgr	progesterone receptor [Source:MGI Symbol;Acc:MGI:97567]	1.36156531276282	6.06398515621552e-09
ENSMUSG00000022514	Il1rap	interleukin 1 receptor accessory protein [Source:MGI Symbol;Acc:MGI:104975]	1.36149452633186	6.17984272072485e-16
ENSMUSG00000025165	Sectm1a	secreted and transmembrane 1A [Source:MGI Symbol;Acc:MGI:2384805]	1.36144315220727	0.000372465982423457
ENSMUSG00000036770	Stpg3	sperm tail PG rich repeat containing 3 [Source:MGI Symbol;Acc:MGI:1921722]	1.36074222032058	0.0036021670865667
ENSMUSG00000078853	Igtp	interferon gamma induced GTPase [Source:MGI Symbol;Acc:MGI:107729]	1.36032014913109	6.61724100303274e-07
ENSMUSG00000027670	Ocstamp	osteoclast stimulatory transmembrane protein [Source:MGI Symbol;Acc:MGI:1921864]	1.36018865537551	0.00112296360421599
ENSMUSG00000038932	Tcfl5	transcription factor-like 5 (basic helix-loop-helix) [Source:MGI Symbol;Acc:MGI:2672878]	1.35893594263152	7.08729031522815e-06
ENSMUSG00000044165	Bcl2l15	BCLl2-like 15 [Source:MGI Symbol;Acc:MGI:2685412]	1.35828392786158	0.00225373599180423
ENSMUSG00000024032	Tff1	trefoil factor 1 [Source:MGI Symbol;Acc:MGI:88135]	1.35629491135839	0.00477003401855627
ENSMUSG00000032281	Acsbg1	acyl-CoA synthetase bubblegum family member 1 [Source:MGI Symbol;Acc:MGI:2385656]	1.35608995871789	0.000488326679148556
ENSMUSG00000059187	Tafa1	TAFA chemokine like family member 1 [Source:MGI Symbol;Acc:MGI:2443695]	1.35015952353165	0.00347860626173522
ENSMUSG00000027225	Duoxa2	dual oxidase maturation factor 2 [Source:MGI Symbol;Acc:MGI:1914061]	1.34948374632503	0.00161678928687704
ENSMUSG00000104728	Gm42462	predicted gene 42462 [Source:MGI Symbol;Acc:MGI:5662599]	1.3492429246264	0.00126191351514596
ENSMUSG00000034765	Dusp5	dual specificity phosphatase 5 [Source:MGI Symbol;Acc:MGI:2685183]	1.34787533826898	4.47529119337139e-09
ENSMUSG00000023349	Clec4n	C-type lectin domain family 4, member n [Source:MGI Symbol;Acc:MGI:1861231]	1.34748337769285	1.30107981502168e-05
ENSMUSG00000050075	Gpr171	G protein-coupled receptor 171 [Source:MGI Symbol;Acc:MGI:2442043]	1.34641581386909	8.61490952439101e-05
ENSMUSG00000074934	Grem1	gremlin 1, DAN family BMP antagonist [Source:MGI Symbol;Acc:MGI:1344337]	1.34599459309151	0.00446824473555319
ENSMUSG00000024679	Ms4a6d	membrane-spanning 4-domains, subfamily A, member 6D [Source:MGI Symbol;Acc:MGI:1916024]	1.34499319430169	5.30712825045853e-16
ENSMUSG00000037613	Tnfrsf23	tumor necrosis factor receptor superfamily, member 23 [Source:MGI Symbol;Acc:MGI:1930269]	1.34442807480363	2.65791187715107e-06
ENSMUSG00000048534	Jaml	junction adhesion molecule like [Source:MGI Symbol;Acc:MGI:2685484]	1.34306839352354	8.70845277275684e-11
ENSMUSG00000024411	Aqp4	aquaporin 4 [Source:MGI Symbol;Acc:MGI:107387]	1.34262333594001	0.00362849747858035
ENSMUSG00000022876	Samsn1	SAM domain, SH3 domain and nuclear localization signals, 1 [Source:MGI Symbol;Acc:MGI:1914992]	1.34243518573776	3.20982850566952e-08
ENSMUSG00000099241	Gm18852	predicted gene, 18852 [Source:MGI Symbol;Acc:MGI:5011037]	1.34085675283403	0.00404019452548208
ENSMUSG00000054404	Slfn5	schlafen 5 [Source:MGI Symbol;Acc:MGI:1329004]	1.34069843076071	2.93594678948479e-15
ENSMUSG00000031665	Sall1	spalt like transcription factor 1 [Source:MGI Symbol;Acc:MGI:1889585]	1.34026675486729	0.00423040396091008
ENSMUSG00000021091	Serpina3n	serine (or cysteine) peptidase inhibitor, clade A, member 3N [Source:MGI Symbol;Acc:MGI:105045]	1.33993517343289	0.000667287482528947
ENSMUSG00000047497	Adamts12	a disintegrin-like and metallopeptidase (reprolysin type) with thrombospondin type 1 motif, 12 [Source:MGI Symbol;Acc:MGI:2146046]	1.33798816154205	4.80383882502974e-13
ENSMUSG00000109903	Gm28710	predicted gene 28710 [Source:MGI Symbol;Acc:MGI:5579416]	1.33376730048726	0.00208431078205891
ENSMUSG00000069873	4930438A08Rik	RIKEN cDNA 4930438A08 gene [Source:MGI Symbol;Acc:MGI:1921238]	1.33167839840332	0.00458863540393671
ENSMUSG00000055994	Nod2	nucleotide-binding oligomerization domain containing 2 [Source:MGI Symbol;Acc:MGI:2429397]	1.32933916460889	1.2306988868895e-06
ENSMUSG00000087700	Gm15283	predicted gene 15283 [Source:MGI Symbol;Acc:MGI:3705161]	1.32835360238477	0.00406860028002951
ENSMUSG00000078817	Nlrp12	NLR family, pyrin domain containing 12 [Source:MGI Symbol;Acc:MGI:2676630]	1.32648312802625	0.00358266471314116
ENSMUSG00000095028	Sirpb1b	signal-regulatory protein beta 1B [Source:MGI Symbol;Acc:MGI:3779828]	1.32497119997695	0.00117281506571244
ENSMUSG00000019359	Gdpd2	glycerophosphodiester phosphodiesterase domain containing 2 [Source:MGI Symbol;Acc:MGI:1918834]	1.32387993334414	0.000779762961741457
ENSMUSG00000078921	Tgtp2	T cell specific GTPase 2 [Source:MGI Symbol;Acc:MGI:3710083]	1.32337513029527	1.02458321483e-06
ENSMUSG00000034422	Parp14	poly (ADP-ribose) polymerase family, member 14 [Source:MGI Symbol;Acc:MGI:1919489]	1.32272296808628	2.23882329313553e-14
ENSMUSG00000046879	Irgm1	immunity-related GTPase family M member 1 [Source:MGI Symbol;Acc:MGI:107567]	1.32216058265668	2.31228896681622e-13
ENSMUSG00000097113	Gm19705	predicted gene, 19705 [Source:MGI Symbol;Acc:MGI:5011890]	1.32080950073319	1.35431121889172e-05
ENSMUSG00000115439	Gm36107	predicted gene, 36107 [Source:MGI Symbol;Acc:MGI:5595266]	1.32046301189499	0.000178294559195631
ENSMUSG00000050896	Rtn4rl2	reticulon 4 receptor-like 2 [Source:MGI Symbol;Acc:MGI:2669796]	1.32027529875508	0.00176292904951431
ENSMUSG00000037379	Spon2	spondin 2, extracellular matrix protein [Source:MGI Symbol;Acc:MGI:1923724]	1.31978168307669	1.20563881680676e-07
ENSMUSG00000046487	Mospd4	motile sperm domain containing 4 [Source:MGI Symbol;Acc:MGI:1919326]	1.31873540072214	0.00215413860238322
ENSMUSG00000071714	Csf2rb2	colony stimulating factor 2 receptor, beta 2, low-affinity (granulocyte-macrophage) [Source:MGI Symbol;Acc:MGI:1339760]	1.31854040026692	3.55188444436319e-05
ENSMUSG00000024512	Dynap	dynactin associated protein [Source:MGI Symbol;Acc:MGI:1922827]	1.31849622530061	0.00487449507631811
ENSMUSG00000117485	Gm19696	predicted gene, 19696 [Source:MGI Symbol;Acc:MGI:5011881]	1.31823626014457	0.00340755997730078
ENSMUSG00000026725	Tnn	tenascin N [Source:MGI Symbol;Acc:MGI:2665790]	1.31817048082531	0.000439507973938353
ENSMUSG00000077704	Snord89	small nucleolar RNA, C/D box 89 [Source:MGI Symbol;Acc:MGI:3819562]	1.31774867369872	4.70936646858473e-05
ENSMUSG00000097742	Gm26535	predicted gene, 26535 [Source:MGI Symbol;Acc:MGI:5477029]	1.31305758661146	0.0014193300350813
ENSMUSG00000047293	Gpr15	G protein-coupled receptor 15 [Source:MGI Symbol;Acc:MGI:1918473]	1.31265959602251	0.00157009185823388
ENSMUSG00000074896	Ifit3	interferon-induced protein with tetratricopeptide repeats 3 [Source:MGI Symbol;Acc:MGI:1101055]	1.30692375939702	2.11596252807118e-08
ENSMUSG00000021728	Emb	embigin [Source:MGI Symbol;Acc:MGI:95321]	1.30436180788873	3.70328130941164e-10
ENSMUSG00000052485	Tmem171	transmembrane protein 171 [Source:MGI Symbol;Acc:MGI:2685751]	1.30351332803018	0.000774604271220737
ENSMUSG00000045440	Insm2	insulinoma-associated 2 [Source:MGI Symbol;Acc:MGI:1930787]	1.30331917690058	0.00533364560054561
ENSMUSG00000045065	9930022D16Rik	RIKEN cDNA 9930022D16 gene [Source:MGI Symbol;Acc:MGI:2444178]	1.30145917911259	0.00530922042365983
ENSMUSG00000049719	Prss46	protease, serine 46 [Source:MGI Symbol;Acc:MGI:1921556]	1.30024511953782	0.0021014863488363
ENSMUSG00000024810	Il33	interleukin 33 [Source:MGI Symbol;Acc:MGI:1924375]	1.29909827277115	0.00209118177930669
ENSMUSG00000117655	6720468P15Rik	RIKEN cDNA 6720468P15 gene [Source:MGI Symbol;Acc:MGI:1925323]	1.29711174915072	0.00398704273091699
ENSMUSG00000024647	Cbln2	cerebellin 2 precursor protein [Source:MGI Symbol;Acc:MGI:88282]	1.29677742291764	0.00602733931138349
ENSMUSG00000056501	Cebpb	CCAAT/enhancer binding protein (C/EBP), beta [Source:MGI Symbol;Acc:MGI:88373]	1.29231071032277	7.84578481735317e-09
ENSMUSG00000073555	Gm4951	predicted gene 4951 [Source:MGI Symbol;Acc:MGI:3644953]	1.29139134155853	1.61287512480321e-05
ENSMUSG00000007888	Crlf1	cytokine receptor-like factor 1 [Source:MGI Symbol;Acc:MGI:1340030]	1.29117668498756	0.00168646381660083
ENSMUSG00000107894	Gm10388	predicted gene 10388 [Source:MGI Symbol;Acc:MGI:3641777]	1.29109889743238	0.002550044213341
ENSMUSG00000025128	Bhlhe22	basic helix-loop-helix family, member e22 [Source:MGI Symbol;Acc:MGI:1930001]	1.28937236095637	5.58793033185694e-07
ENSMUSG00000030043	Tacr1	tachykinin receptor 1 [Source:MGI Symbol;Acc:MGI:98475]	1.28836046386557	0.000274098707959008
ENSMUSG00000110982	Gm48565	predicted gene, 48565 [Source:MGI Symbol;Acc:MGI:6098124]	1.28775793173839	0.00553513558196143
ENSMUSG00000031548	Sfrp1	secreted frizzled-related protein 1 [Source:MGI Symbol;Acc:MGI:892014]	1.28718487920106	5.95708625558081e-08
ENSMUSG00000022902	Stfa2	stefin A2 [Source:MGI Symbol;Acc:MGI:106197]	1.2858324817031	0.000120506941255942
ENSMUSG00000040253	Gbp7	guanylate binding protein 7 [Source:MGI Symbol;Acc:MGI:2444421]	1.28333665788332	8.68740320736538e-14
ENSMUSG00000079363	Gbp4	guanylate binding protein 4 [Source:MGI Symbol;Acc:MGI:97072]	1.282885998743	2.17293253679822e-08
ENSMUSG00000084821	Gm15880	predicted gene 15880 [Source:MGI Symbol;Acc:MGI:3802014]	1.28176831239259	0.00405245424604191
ENSMUSG00000045027	Prss22	protease, serine 22 [Source:MGI Symbol;Acc:MGI:1918085]	1.28160040450328	2.45758789542238e-06
ENSMUSG00000072621	Slfn10-ps	schlafen 10, pseudogene [Source:MGI Symbol;Acc:MGI:3512288]	1.28143108269559	0.00651231483114147
ENSMUSG00000032204	Aqp9	aquaporin 9 [Source:MGI Symbol;Acc:MGI:1891066]	1.28087640072471	0.00103238580861326
ENSMUSG00000041347	Bdkrb1	bradykinin receptor, beta 1 [Source:MGI Symbol;Acc:MGI:88144]	1.27932788071042	0.000598676331348655
ENSMUSG00000104340	Gm10522	predicted gene 10522 [Source:MGI Symbol;Acc:MGI:3642357]	1.27709621785646	0.00688218294094945
ENSMUSG00000029154	Cwh43	cell wall biogenesis 43 C-terminal homolog [Source:MGI Symbol;Acc:MGI:2444131]	1.27468330440202	0.0073964821314268
ENSMUSG00000017830	Dhx58	DEXH (Asp-Glu-X-His) box polypeptide 58 [Source:MGI Symbol;Acc:MGI:1931560]	1.27351407837197	2.46266254944992e-12
ENSMUSG00000020120	Plek	pleckstrin [Source:MGI Symbol;Acc:MGI:1860485]	1.27306586896204	3.68929607541051e-09
ENSMUSG00000069874	Irgm2	immunity-related GTPase family M member 2 [Source:MGI Symbol;Acc:MGI:1926262]	1.27192669046353	4.98155541364701e-09
ENSMUSG00000059049	Frem1	Fras1 related extracellular matrix protein 1 [Source:MGI Symbol;Acc:MGI:2670972]	1.271871623582	4.37122868527524e-09
ENSMUSG00000026874	Hc	hemolytic complement [Source:MGI Symbol;Acc:MGI:96031]	1.2716704039815	0.00207936113605057
ENSMUSG00000048304	Slitrk3	SLIT and NTRK-like family, member 3 [Source:MGI Symbol;Acc:MGI:2679447]	1.27012674708207	0.00189576791521296
ENSMUSG00000049100	Pcdh10	protocadherin 10 [Source:MGI Symbol;Acc:MGI:1338042]	1.26607236855703	3.76384512338029e-05
ENSMUSG00000033644	Piwil2	piwi-like RNA-mediated gene silencing 2 [Source:MGI Symbol;Acc:MGI:1930036]	1.26603676911934	0.000174806908352341
ENSMUSG00000094392	Gm3788	predicted gene 3788 [Source:MGI Symbol;Acc:MGI:3781961]	1.26474870427744	3.51030971718079e-07
ENSMUSG00000049420	Tmem200a	transmembrane protein 200A [Source:MGI Symbol;Acc:MGI:1924470]	1.26377645025097	1.34274664851353e-08
ENSMUSG00000106820	D5Ertd605e	DNA segment, Chr 5, ERATO Doi 605, expressed [Source:MGI Symbol;Acc:MGI:1277165]	1.26341236192965	0.00108461644914504
ENSMUSG00000087060	Eldr	Egfr long non-coding downstream RNA [Source:MGI Symbol;Acc:MGI:1919985]	1.26270223633786	1.62562921042427e-05
ENSMUSG00000031594	Fgl1	fibrinogen-like protein 1 [Source:MGI Symbol;Acc:MGI:102795]	1.26240406312808	0.00598983378807651
ENSMUSG00000048834	Vstm2a	V-set and transmembrane domain containing 2A [Source:MGI Symbol;Acc:MGI:2384826]	1.26192208969366	1.17794283369774e-08
ENSMUSG00000047793	Sned1	sushi, nidogen and EGF-like domains 1 [Source:MGI Symbol;Acc:MGI:3045960]	1.26124327889873	3.63318006424333e-10
ENSMUSG00000036834	Plch1	phospholipase C, eta 1 [Source:MGI Symbol;Acc:MGI:2683547]	1.26118880169905	3.01760633892216e-05
ENSMUSG00000075122	Cd80	CD80 antigen [Source:MGI Symbol;Acc:MGI:101775]	1.26115517273378	5.8361465376898e-08
ENSMUSG00000040693	Slco4c1	solute carrier organic anion transporter family, member 4C1 [Source:MGI Symbol;Acc:MGI:2442784]	1.25966360217735	0.00754986521689007
ENSMUSG00000087277	2010013B24Rik	RIKEN cDNA 2010013B24 gene [Source:MGI Symbol;Acc:MGI:1919329]	1.25879749805168	0.0056938911588986
ENSMUSG00000032501	Trib1	tribbles pseudokinase 1 [Source:MGI Symbol;Acc:MGI:2443397]	1.25793690041939	1.46156314131451e-14
ENSMUSG00000044338	Aplnr	apelin receptor [Source:MGI Symbol;Acc:MGI:1346086]	1.25771104873906	2.80362257868024e-05
ENSMUSG00000094845	Tmem95	transmembrane protein 95 [Source:MGI Symbol;Acc:MGI:3779488]	1.25545255070436	1.23199469112881e-11
ENSMUSG00000026832	Cytip	cytohesin 1 interacting protein [Source:MGI Symbol;Acc:MGI:2183535]	1.25541948517738	1.77629132582225e-06
ENSMUSG00000026580	Selp	selectin, platelet [Source:MGI Symbol;Acc:MGI:98280]	1.25464031181448	1.11666916328746e-05
ENSMUSG00000053797	Krt16	keratin 16 [Source:MGI Symbol;Acc:MGI:96690]	1.25445325588899	0.00821633761956684
ENSMUSG00000028259	Fhl5	four and a half LIM domains 5 [Source:MGI Symbol;Acc:MGI:1913192]	1.25418169608358	0.00121049470015169
ENSMUSG00000006587	Snai3	snail family zinc finger 3 [Source:MGI Symbol;Acc:MGI:1353563]	1.24955263066343	2.63101321466796e-05
ENSMUSG00000019890	Nts	neurotensin [Source:MGI Symbol;Acc:MGI:1328351]	1.24748777667454	0.00506507845733349
ENSMUSG00000072244	Trim6	tripartite motif-containing 6 [Source:MGI Symbol;Acc:MGI:2137352]	1.24738377412434	5.21638864123236e-05
ENSMUSG00000021922	Itih4	inter alpha-trypsin inhibitor, heavy chain 4 [Source:MGI Symbol;Acc:MGI:109536]	1.24650682275091	5.81446052535399e-05
ENSMUSG00000001497	Pax9	paired box 9 [Source:MGI Symbol;Acc:MGI:97493]	1.24619260650023	0.00657473477025604
ENSMUSG00000034845	Plvap	plasmalemma vesicle associated protein [Source:MGI Symbol;Acc:MGI:1890497]	1.24567728143956	1.06298761343384e-05
ENSMUSG00000059013	Sh2d3c	SH2 domain containing 3C [Source:MGI Symbol;Acc:MGI:1351631]	1.2449936620026	5.67612468524619e-06
ENSMUSG00000023045	Soat2	sterol O-acyltransferase 2 [Source:MGI Symbol;Acc:MGI:1332226]	1.24258406299118	0.000166609928895648
ENSMUSG00000029204	Rhoh	ras homolog family member H [Source:MGI Symbol;Acc:MGI:1921984]	1.24193464752433	3.70509220019166e-06
ENSMUSG00000085846	Gm15597	predicted gene 15597 [Source:MGI Symbol;Acc:MGI:3783044]	1.24183421941979	0.0078687514369016
ENSMUSG00000054169	Ceacam10	carcinoembryonic antigen-related cell adhesion molecule 10 [Source:MGI Symbol;Acc:MGI:1347248]	1.24096950556283	0.00903462663175983
ENSMUSG00000040033	Stat2	signal transducer and activator of transcription 2 [Source:MGI Symbol;Acc:MGI:103039]	1.24006312463607	5.92066855421652e-12
ENSMUSG00000070427	Il18bp	interleukin 18 binding protein [Source:MGI Symbol;Acc:MGI:1333800]	1.23935133469495	1.03667613606598e-10
ENSMUSG00000029306	Ibsp	integrin binding sialoprotein [Source:MGI Symbol;Acc:MGI:96389]	1.23789589779905	0.00931335975061522
ENSMUSG00000050105	Grrp1	glycine/arginine rich protein 1 [Source:MGI Symbol;Acc:MGI:1919940]	1.2377133634157	6.14398729583744e-07
ENSMUSG00000090122	Kcne1l	potassium voltage-gated channel, Isk-related family, member 1-like, pseudogene [Source:MGI Symbol;Acc:MGI:1913490]	1.23651442846678	5.56190316531415e-05
ENSMUSG00000087489	Gm15656	predicted gene 15656 [Source:MGI Symbol;Acc:MGI:3783099]	1.23572000059167	0.00879827730331692
ENSMUSG00000029378	Areg	amphiregulin [Source:MGI Symbol;Acc:MGI:88068]	1.23541679027209	0.0101223785631716
ENSMUSG00000060470	Adgrg3	adhesion G protein-coupled receptor G3 [Source:MGI Symbol;Acc:MGI:1859670]	1.23498158034458	3.08566983225621e-05
ENSMUSG00000108368	Gm45053	predicted gene 45053 [Source:MGI Symbol;Acc:MGI:5753629]	1.23322672942067	0.00326952907503338
ENSMUSG00000027832	Ptx3	pentraxin related gene [Source:MGI Symbol;Acc:MGI:104641]	1.23200330813453	9.33554450439305e-05
ENSMUSG00000028327	Stra6l	STRA6-like [Source:MGI Symbol;Acc:MGI:1921402]	1.23067904553064	0.000190844726171336
ENSMUSG00000039252	Lgi2	leucine-rich repeat LGI family, member 2 [Source:MGI Symbol;Acc:MGI:2180196]	1.22963935402806	9.4155021837351e-07
ENSMUSG00000112265	Gm34983	predicted gene, 34983 [Source:MGI Symbol;Acc:MGI:5594142]	1.22610094073732	0.00697435979914919
ENSMUSG00000109424	Gm44658	predicted gene 44658 [Source:MGI Symbol;Acc:MGI:5753234]	1.22288105702989	0.00612034834893434
ENSMUSG00000113960	4933412O06Rik	RIKEN cDNA 4933412O06 gene [Source:MGI Symbol;Acc:MGI:1918321]	1.22284775522314	0.00353550392856715
ENSMUSG00000068245	Phf11d	PHD finger protein 11D [Source:MGI Symbol;Acc:MGI:1277133]	1.22241117798905	8.99627456954408e-18
ENSMUSG00000089999	Gm6485	predicted gene 6485 [Source:MGI Symbol;Acc:MGI:3644007]	1.22147034727748	0.00128490271955521
ENSMUSG00000063628	Gm7665	predicted pseudogene 7665 [Source:MGI Symbol;Acc:MGI:3645651]	1.22061610673035	1.4429734955487e-06
ENSMUSG00000044701	Il27	interleukin 27 [Source:MGI Symbol;Acc:MGI:2384409]	1.21861348044039	0.0011845944527577
ENSMUSG00000027368	Dusp2	dual specificity phosphatase 2 [Source:MGI Symbol;Acc:MGI:101911]	1.21788243175093	3.02584745367063e-05
ENSMUSG00000110697	Gm31718	predicted gene, 31718 [Source:MGI Symbol;Acc:MGI:5590877]	1.2172940776111	3.75318875169186e-05
ENSMUSG00000023906	Cldn6	claudin 6 [Source:MGI Symbol;Acc:MGI:1859284]	1.21677701878246	0.0104247642614567
ENSMUSG00000064246	Chil1	chitinase-like 1 [Source:MGI Symbol;Acc:MGI:1340899]	1.21651582561071	0.00881307478737444
ENSMUSG00000044966	Fbxo48	F-box protein 48 [Source:MGI Symbol;Acc:MGI:2442569]	1.21585878125117	0.00324273489145439
ENSMUSG00000026224	4933407L21Rik	RIKEN cDNA 4933407L21 gene [Source:MGI Symbol;Acc:MGI:1918391]	1.21554047613625	0.010613615997314
ENSMUSG00000090556	Olfr753-ps1	olfactory receptor 753, pseudogene 1 [Source:MGI Symbol;Acc:MGI:3030587]	1.21492664034352	0.00867923132813791
ENSMUSG00000036356	Csgalnact1	chondroitin sulfate N-acetylgalactosaminyltransferase 1 [Source:MGI Symbol;Acc:MGI:2442354]	1.21487787180034	2.7889366607891e-13
ENSMUSG00000028645	Slc2a1	solute carrier family 2 (facilitated glucose transporter), member 1 [Source:MGI Symbol;Acc:MGI:95755]	1.21395740987874	2.3715888451185e-11
ENSMUSG00000092171	4833427F10Rik	RIKEN cDNA 4833427F10 gene [Source:MGI Symbol;Acc:MGI:1921851]	1.2137231897229	0.00314696229937762
ENSMUSG00000030406	Gipr	gastric inhibitory polypeptide receptor [Source:MGI Symbol;Acc:MGI:1352753]	1.21040182850179	0.00617740355050482
ENSMUSG00000041695	Kcnj2	potassium inwardly-rectifying channel, subfamily J, member 2 [Source:MGI Symbol;Acc:MGI:104744]	1.20969335690684	1.8520106842016e-10
ENSMUSG00000041449	Serpina3h	serine (or cysteine) peptidase inhibitor, clade A, member 3H [Source:MGI Symbol;Acc:MGI:2182839]	1.20932564614595	8.05237921244415e-05
ENSMUSG00000030413	Pglyrp1	peptidoglycan recognition protein 1 [Source:MGI Symbol;Acc:MGI:1345092]	1.20767473792579	0.000442432058711666
ENSMUSG00000009214	Mymk	myomaker, myoblast fusion factor [Source:MGI Symbol;Acc:MGI:1913389]	1.20755539203698	0.0105035919931115
ENSMUSG00000029380	Cxcl1	chemokine (C-X-C motif) ligand 1 [Source:MGI Symbol;Acc:MGI:108068]	1.20645746331639	0.00384946051657016
ENSMUSG00000022227	Mcpt1	mast cell protease 1 [Source:MGI Symbol;Acc:MGI:96937]	1.20560918779166	5.81362800381803e-07
ENSMUSG00000063060	Sox7	SRY (sex determining region Y)-box 7 [Source:MGI Symbol;Acc:MGI:98369]	1.20426524183518	1.65798964466079e-06
ENSMUSG00000017724	Etv4	ets variant 4 [Source:MGI Symbol;Acc:MGI:99423]	1.20417128265397	9.77087850965012e-05
ENSMUSG00000040483	Xaf1	XIAP associated factor 1 [Source:MGI Symbol;Acc:MGI:3772572]	1.20338185412333	9.23522522537325e-16
ENSMUSG00000057123	Gja5	gap junction protein, alpha 5 [Source:MGI Symbol;Acc:MGI:95716]	1.20241672636502	5.81505122905704e-14
ENSMUSG00000062007	Hsh2d	hematopoietic SH2 domain containing [Source:MGI Symbol;Acc:MGI:2676364]	1.20073131670163	0.000829453625983929
ENSMUSG00000022766	Serpind1	serine (or cysteine) peptidase inhibitor, clade D, member 1 [Source:MGI Symbol;Acc:MGI:96051]	1.19962094828114	0.00317843381658082
ENSMUSG00000000120	Ngfr	nerve growth factor receptor (TNFR superfamily, member 16) [Source:MGI Symbol;Acc:MGI:97323]	1.19949579581417	1.38194159486838e-05
ENSMUSG00000047230	Cldn2	claudin 2 [Source:MGI Symbol;Acc:MGI:1276110]	1.19943697931675	0.00494755551126636
ENSMUSG00000082778	Gm15191	predicted gene 15191 [Source:MGI Symbol;Acc:MGI:3708125]	1.19770354331275	0.0121967442890703
ENSMUSG00000028699	Tspan1	tetraspanin 1 [Source:MGI Symbol;Acc:MGI:1914055]	1.19748324873449	0.002906165339521
ENSMUSG00000020007	Il20ra	interleukin 20 receptor, alpha [Source:MGI Symbol;Acc:MGI:3605069]	1.19713986763867	1.41603210302449e-07
ENSMUSG00000040435	Ppp1r15a	protein phosphatase 1, regulatory subunit 15A [Source:MGI Symbol;Acc:MGI:1927072]	1.19674192958231	3.75878190228821e-10
ENSMUSG00000017493	Igfbp4	insulin-like growth factor binding protein 4 [Source:MGI Symbol;Acc:MGI:96439]	1.19656478888959	1.0571434414142e-05
ENSMUSG00000063851	Rnf183	ring finger protein 183 [Source:MGI Symbol;Acc:MGI:1923322]	1.19635401031239	0.00748439787734587
ENSMUSG00000058354	Krt6a	keratin 6A [Source:MGI Symbol;Acc:MGI:1100845]	1.19634648022087	0.00555617303472345
ENSMUSG00000025383	Il23a	interleukin 23, alpha subunit p19 [Source:MGI Symbol;Acc:MGI:1932410]	1.19605221101807	0.0103011773299768
ENSMUSG00000019909	Fam162b	family with sequence similarity 162, member B [Source:MGI Symbol;Acc:MGI:1924546]	1.19541701838308	0.0126850018037936
ENSMUSG00000025746	Il6	interleukin 6 [Source:MGI Symbol;Acc:MGI:96559]	1.19526700287606	0.00302868359828073
ENSMUSG00000006344	Ggt5	gamma-glutamyltransferase 5 [Source:MGI Symbol;Acc:MGI:1346063]	1.19467018083842	2.52969996627016e-10
ENSMUSG00000055235	Wdr86	WD repeat domain 86 [Source:MGI Symbol;Acc:MGI:1915466]	1.19455904994153	0.000246725393568363
ENSMUSG00000111094	Gm34425	predicted gene, 34425 [Source:MGI Symbol;Acc:MGI:5593584]	1.19426576987453	0.000533770941684976
ENSMUSG00000000805	Car4	carbonic anhydrase 4 [Source:MGI Symbol;Acc:MGI:1096574]	1.19249087573616	0.00129785313579914
ENSMUSG00000052581	Lrrtm4	leucine rich repeat transmembrane neuronal 4 [Source:MGI Symbol;Acc:MGI:2389180]	1.19040875104378	0.00546856463886939
ENSMUSG00000006143	Upk3bl	uroplakin 3B-like [Source:MGI Symbol;Acc:MGI:1916915]	1.18868656920647	0.0033830891566467
ENSMUSG00000025498	Irf7	interferon regulatory factor 7 [Source:MGI Symbol;Acc:MGI:1859212]	1.18747014806305	7.64411197304366e-06
ENSMUSG00000071547	Nt5dc2	5'-nucleotidase domain containing 2 [Source:MGI Symbol;Acc:MGI:1917271]	1.18551374466736	4.71176725746531e-09
ENSMUSG00000026104	Stat1	signal transducer and activator of transcription 1 [Source:MGI Symbol;Acc:MGI:103063]	1.18508483774965	1.2931084410242e-14
ENSMUSG00000026890	Lhx6	LIM homeobox protein 6 [Source:MGI Symbol;Acc:MGI:1306803]	1.18457939785498	6.70571424989245e-06
ENSMUSG00000053475	Tnfaip6	tumor necrosis factor alpha induced protein 6 [Source:MGI Symbol;Acc:MGI:1195266]	1.18444679614058	7.12421224138608e-07
ENSMUSG00000038418	Egr1	early growth response 1 [Source:MGI Symbol;Acc:MGI:95295]	1.18383428347436	6.55508605289727e-05
ENSMUSG00000017737	Mmp9	matrix metallopeptidase 9 [Source:MGI Symbol;Acc:MGI:97011]	1.18379053319412	0.00435108233030316
ENSMUSG00000041771	Slc24a4	solute carrier family 24 (sodium/potassium/calcium exchanger), member 4 [Source:MGI Symbol;Acc:MGI:2447362]	1.18365700809763	0.0129832237397478
ENSMUSG00000021125	Arg2	arginase type II [Source:MGI Symbol;Acc:MGI:1330806]	1.18362012969041	3.35373197759848e-08
ENSMUSG00000069170	Adgrv1	adhesion G protein-coupled receptor V1 [Source:MGI Symbol;Acc:MGI:1274784]	1.18187403093675	0.00758490953532366
ENSMUSG00000069011	Gm10254	predicted gene 10254 [Source:MGI Symbol;Acc:MGI:3708673]	1.18172164876416	6.29902819758973e-05
ENSMUSG00000075408	Smim41	small integral membrane protein 41 [Source:MGI Symbol;Acc:MGI:1924967]	1.18057457684642	0.000885258958183076
ENSMUSG00000102606	Rpl21-ps1	ribosomal protein 21, pseudogene 1 [Source:MGI Symbol;Acc:MGI:3647596]	1.17965049224574	0.0105630261831657
ENSMUSG00000108393	Gm32633	predicted gene, 32633 [Source:MGI Symbol;Acc:MGI:5591792]	1.17854415602632	0.0111539390637786
ENSMUSG00000015533	Itga2	integrin alpha 2 [Source:MGI Symbol;Acc:MGI:96600]	1.17694135136076	1.11961558040707e-10
ENSMUSG00000112461	Gm47625	predicted gene, 47625 [Source:MGI Symbol;Acc:MGI:6096692]	1.17428961692174	0.0135637838210205
ENSMUSG00000100843	Gm8307	predicted gene 8307 [Source:MGI Symbol;Acc:MGI:3646941]	1.17222455766712	0.0139320459229572
ENSMUSG00000085295	4930430E12Rik	RIKEN cDNA 4930430E12 gene [Source:MGI Symbol;Acc:MGI:1918889]	1.17042693634599	7.87496631578291e-05
ENSMUSG00000116237	Gm30339	predicted gene, 30339 [Source:MGI Symbol;Acc:MGI:5589498]	1.16879595579507	0.0102122373345085
ENSMUSG00000089931	Gm8459	predicted gene 8459 [Source:MGI Symbol;Acc:MGI:3647456]	1.16865266911382	0.0134333071780765
ENSMUSG00000022330	Osr2	odd-skipped related 2 [Source:MGI Symbol;Acc:MGI:1930813]	1.16864070466674	0.000819903342029599
ENSMUSG00000084788	Gm11342	predicted gene 11342 [Source:MGI Symbol;Acc:MGI:3652098]	1.16543285598327	0.0147255396508634
ENSMUSG00000033538	Casp4	caspase 4, apoptosis-related cysteine peptidase [Source:MGI Symbol;Acc:MGI:107700]	1.16391747563892	2.55541657148315e-08
ENSMUSG00000019850	Tnfaip3	tumor necrosis factor, alpha-induced protein 3 [Source:MGI Symbol;Acc:MGI:1196377]	1.16347892953144	4.25629910592961e-05
ENSMUSG00000052270	Fpr2	formyl peptide receptor 2 [Source:MGI Symbol;Acc:MGI:1278319]	1.16181239810563	1.72847699649332e-06
ENSMUSG00000109729	Gm45418	predicted gene 45418 [Source:MGI Symbol;Acc:MGI:5791254]	1.16096973604918	0.00911226212959158
ENSMUSG00000030069	Prok2	prokineticin 2 [Source:MGI Symbol;Acc:MGI:1354178]	1.15738194143487	0.0128909282126579
ENSMUSG00000105403	Gm43618	predicted gene 43618 [Source:MGI Symbol;Acc:MGI:5663755]	1.15490290962918	0.0018467340590614
ENSMUSG00000020181	Nav3	neuron navigator 3 [Source:MGI Symbol;Acc:MGI:2183703]	1.15321757709963	3.02454224227906e-08
ENSMUSG00000071862	Lrrtm2	leucine rich repeat transmembrane neuronal 2 [Source:MGI Symbol;Acc:MGI:2389174]	1.15114394206184	0.00837983403883149
ENSMUSG00000034883	Lrr1	leucine rich repeat protein 1 [Source:MGI Symbol;Acc:MGI:1916956]	1.15111600503123	0.000189082130229271
ENSMUSG00000028381	Ugcg	UDP-glucose ceramide glucosyltransferase [Source:MGI Symbol;Acc:MGI:1332243]	1.15054755067471	8.65868707151498e-11
ENSMUSG00000108493	Gm45715	predicted gene 45715 [Source:MGI Symbol;Acc:MGI:5804830]	1.15034755356322	0.0155146788469853
ENSMUSG00000018916	Csf2	colony stimulating factor 2 (granulocyte-macrophage) [Source:MGI Symbol;Acc:MGI:1339752]	1.14908859115902	0.00784930060506791
ENSMUSG00000030427	Lilra6	leukocyte immunoglobulin-like receptor, subfamily A (with TM domain), member 6 [Source:MGI Symbol;Acc:MGI:1195969]	1.14731931528614	0.000783631477990543
ENSMUSG00000091955	Gm9844	predicted pseudogene 9844 [Source:MGI Symbol;Acc:MGI:3704288]	1.14685076607596	7.41719387538924e-05
ENSMUSG00000004609	Cd33	CD33 antigen [Source:MGI Symbol;Acc:MGI:99440]	1.14497989571387	6.2598014996678e-07
ENSMUSG00000022057	Adamdec1	ADAM-like, decysin 1 [Source:MGI Symbol;Acc:MGI:1917650]	1.14274796758856	6.23694849903391e-05
ENSMUSG00000058806	Col13a1	collagen, type XIII, alpha 1 [Source:MGI Symbol;Acc:MGI:1277201]	1.14236346856342	0.000246695755771889
ENSMUSG00000023328	Ache	acetylcholinesterase [Source:MGI Symbol;Acc:MGI:87876]	1.14202148337639	0.000590459396656546
ENSMUSG00000021997	Lrrc63	leucine rich repeat containing 63 [Source:MGI Symbol;Acc:MGI:1918109]	1.14137961577413	0.0156363275926152
ENSMUSG00000020000	Moxd1	monooxygenase, DBH-like 1 [Source:MGI Symbol;Acc:MGI:1921582]	1.14055283062965	1.18056719600211e-10
ENSMUSG00000033717	Adra2a	adrenergic receptor, alpha 2a [Source:MGI Symbol;Acc:MGI:87934]	1.14026926283567	0.000126561099289124
ENSMUSG00000046470	Sox18	SRY (sex determining region Y)-box 18 [Source:MGI Symbol;Acc:MGI:103559]	1.1394069226219	0.000166442257031429
ENSMUSG00000002100	Mybpc3	myosin binding protein C, cardiac [Source:MGI Symbol;Acc:MGI:102844]	1.13881637010644	0.00842832049003792
ENSMUSG00000104107	Gm37879	predicted gene, 37879 [Source:MGI Symbol;Acc:MGI:5611107]	1.13642838066401	0.0173890024627669
ENSMUSG00000074892	B3galt5	UDP-Gal:betaGlcNAc beta 1,3-galactosyltransferase, polypeptide 5 [Source:MGI Symbol;Acc:MGI:2136878]	1.13606343499289	0.00397084095639614
ENSMUSG00000103558	Gm38220	predicted gene, 38220 [Source:MGI Symbol;Acc:MGI:5611448]	1.13551252948799	0.016675028184678
ENSMUSG00000068631	Gm7676	predicted gene 7676 [Source:MGI Symbol;Acc:MGI:3644053]	1.13416498420653	0.00579927612075658
ENSMUSG00000067869	Tcea1-ps1	transcription elongation factor A (SII) 1, pseudogene 1 [Source:MGI Symbol;Acc:MGI:1861432]	1.13397192991501	0.00171906637503058
ENSMUSG00000021123	Rdh12	retinol dehydrogenase 12 [Source:MGI Symbol;Acc:MGI:1925224]	1.13332821708078	1.52496108109744e-07
ENSMUSG00000042417	Ccno	cyclin O [Source:MGI Symbol;Acc:MGI:2145534]	1.13299114155981	0.00397084095639614
ENSMUSG00000046449	Nexmif	neurite extension and migration factor [Source:MGI Symbol;Acc:MGI:2148050]	1.132015391785	0.00144044847969175
ENSMUSG00000052837	Junb	jun B proto-oncogene [Source:MGI Symbol;Acc:MGI:96647]	1.13200420253921	2.1756634010529e-12
ENSMUSG00000115762	Gm34907	predicted gene, 34907 [Source:MGI Symbol;Acc:MGI:5594066]	1.13161835800079	0.00977550077150213
ENSMUSG00000029075	Tnfrsf4	tumor necrosis factor receptor superfamily, member 4 [Source:MGI Symbol;Acc:MGI:104512]	1.13154545516212	0.000480046817263368
ENSMUSG00000022015	Tnfsf11	tumor necrosis factor (ligand) superfamily, member 11 [Source:MGI Symbol;Acc:MGI:1100089]	1.13128723597004	0.00182033982459929
ENSMUSG00000024421	Lama3	laminin, alpha 3 [Source:MGI Symbol;Acc:MGI:99909]	1.12896888667437	1.31950177653672e-06
ENSMUSG00000028362	Tnfsf8	tumor necrosis factor (ligand) superfamily, member 8 [Source:MGI Symbol;Acc:MGI:88328]	1.12861196648281	0.000479249464780832
ENSMUSG00000026989	Dapl1	death associated protein-like 1 [Source:MGI Symbol;Acc:MGI:1923997]	1.12827943433555	9.62376519474676e-05
ENSMUSG00000030351	Tspan11	tetraspanin 11 [Source:MGI Symbol;Acc:MGI:1915748]	1.12718986942172	1.10894854655165e-05
ENSMUSG00000029373	Pf4	platelet factor 4 [Source:MGI Symbol;Acc:MGI:1888711]	1.12692017101435	8.64542598032712e-05
ENSMUSG00000037393	Nmur2	neuromedin U receptor 2 [Source:MGI Symbol;Acc:MGI:2441765]	1.12667521609668	0.00046597631215213
ENSMUSG00000095026	Gm3336	predicted gene 3336 [Source:MGI Symbol;Acc:MGI:3781514]	1.12484184355372	0.00171417926846695
ENSMUSG00000112766	Gm40645	predicted gene, 40645 [Source:MGI Symbol;Acc:MGI:5623530]	1.12369459474663	0.0184247622846652
ENSMUSG00000117975	Itprip	inositol 1,4,5-triphosphate receptor interacting protein [Source:MGI Symbol;Acc:MGI:3042776]	1.12299968228144	2.45887862776987e-11
ENSMUSG00000040035	Disp2	dispatched RND tramsporter family member 2 [Source:MGI Symbol;Acc:MGI:2388733]	1.120347573783	9.76904430631773e-08
ENSMUSG00000109864	Eid3	EP300 interacting inhibitor of differentiation 3 [Source:MGI Symbol;Acc:MGI:1913591]	1.12031889497535	0.016439569979822
ENSMUSG00000047586	Nccrp1	non-specific cytotoxic cell receptor protein 1 homolog (zebrafish) [Source:MGI Symbol;Acc:MGI:2685009]	1.11900440872719	0.00307606766152539
ENSMUSG00000009093	Gstt4	glutathione S-transferase, theta 4 [Source:MGI Symbol;Acc:MGI:1923136]	1.11843861828841	0.0182257604480702
ENSMUSG00000028128	F3	coagulation factor III [Source:MGI Symbol;Acc:MGI:88381]	1.11800588521803	1.03396726464066e-07
ENSMUSG00000019772	Vip	vasoactive intestinal polypeptide [Source:MGI Symbol;Acc:MGI:98933]	1.11795347980028	0.00536158445479566
ENSMUSG00000060735	Rxfp3	relaxin family peptide receptor 3 [Source:MGI Symbol;Acc:MGI:2441827]	1.11707945987352	0.0197232708391672
ENSMUSG00000046352	Gjb2	gap junction protein, beta 2 [Source:MGI Symbol;Acc:MGI:95720]	1.11665909491121	0.000101039402080827
ENSMUSG00000065420	Mir142b	microRNA 142b [Source:MGI Symbol;Acc:MGI:5531132]	1.11600681668072	0.00425744359961382
ENSMUSG00000074813	Morrbid	myeloid RNA regulator of BCL2L11 induced cell death [Source:MGI Symbol;Acc:MGI:3652191]	1.11586454517523	3.49688931906875e-12
ENSMUSG00000082361	Btc	betacellulin, epidermal growth factor family member [Source:MGI Symbol;Acc:MGI:99439]	1.11527340342807	1.93054299274295e-08
ENSMUSG00000025064	Col17a1	collagen, type XVII, alpha 1 [Source:MGI Symbol;Acc:MGI:88450]	1.11488618021898	0.00527448960517538
ENSMUSG00000066319	Rtp3	receptor transporter protein 3 [Source:MGI Symbol;Acc:MGI:2446841]	1.11446081291848	1.88782394965312e-05
ENSMUSG00000112963	Gm6093	predicted gene 6093 [Source:MGI Symbol;Acc:MGI:3648840]	1.11441617895575	0.0225249522156152
ENSMUSG00000026009	Icos	inducible T cell co-stimulator [Source:MGI Symbol;Acc:MGI:1858745]	1.11396333623054	0.00066299567256553
ENSMUSG00000026163	Sphkap	SPHK1 interactor, AKAP domain containing [Source:MGI Symbol;Acc:MGI:1924879]	1.11395933083266	0.019759914678887
ENSMUSG00000074637	Sox2	SRY (sex determining region Y)-box 2 [Source:MGI Symbol;Acc:MGI:98364]	1.11199228108395	0.000254110061907719
ENSMUSG00000064208	Gm10145	predicted gene 10145 [Source:MGI Symbol;Acc:MGI:3704353]	1.11051407521917	0.012040999321714
ENSMUSG00000111116	Gm48065	predicted gene, 48065 [Source:MGI Symbol;Acc:MGI:6097392]	1.11010714115148	0.00612034834893434
ENSMUSG00000099875	Rbm3-ps	RNA binding motif (RNP1, RRM) protein 3 [Source:MGI Symbol;Acc:MGI:3642874]	1.10733958069345	0.00046562371927165
ENSMUSG00000117764	Gm50143	predicted gene, 50143 [Source:MGI Symbol;Acc:MGI:6302895]	1.10686929976958	0.0148447573931612
ENSMUSG00000022938	Fam3b	family with sequence similarity 3, member B [Source:MGI Symbol;Acc:MGI:1270150]	1.10655226253613	0.0157881286716223
ENSMUSG00000109600	Gm18212	predicted gene, 18212 [Source:MGI Symbol;Acc:MGI:5010397]	1.10648250455528	0.0224499038063574
ENSMUSG00000026656	Fcgr2b	Fc receptor, IgG, low affinity IIb [Source:MGI Symbol;Acc:MGI:95499]	1.10628988510887	3.35288770268726e-06
ENSMUSG00000044703	Phf11a	PHD finger protein 11A [Source:MGI Symbol;Acc:MGI:1918441]	1.10460544942538	1.24713319422259e-09
ENSMUSG00000026536	Ifi211	interferon activated gene 211 [Source:MGI Symbol;Acc:MGI:3041120]	1.10396935392845	6.24849408273798e-12
ENSMUSG00000054446	Cpa1	carboxypeptidase A1, pancreatic [Source:MGI Symbol;Acc:MGI:88478]	1.10366285023474	0.0218525761496818
ENSMUSG00000026228	Htr2b	5-hydroxytryptamine (serotonin) receptor 2B [Source:MGI Symbol;Acc:MGI:109323]	1.10351928753673	0.00646156252505715
ENSMUSG00000115355	4930445E18Rik	RIKEN cDNA 4930445E18 gene [Source:MGI Symbol;Acc:MGI:1925365]	1.10284420781948	0.0150828737235071
ENSMUSG00000022500	Litaf	LPS-induced TN factor [Source:MGI Symbol;Acc:MGI:1929512]	1.10210838509611	9.15005273565379e-08
ENSMUSG00000036949	Slc39a12	solute carrier family 39 (zinc transporter), member 12 [Source:MGI Symbol;Acc:MGI:2139274]	1.09972334022982	0.0102936097855684
ENSMUSG00000052942	Glis3	GLIS family zinc finger 3 [Source:MGI Symbol;Acc:MGI:2444289]	1.09857318845636	7.6021856991334e-15
ENSMUSG00000037010	Apln	apelin [Source:MGI Symbol;Acc:MGI:1353624]	1.0965358049825	8.29496930153317e-13
ENSMUSG00000048852	Gm12185	predicted gene 12185 [Source:MGI Symbol;Acc:MGI:3652173]	1.09638987154832	0.000625553374815856
ENSMUSG00000060044	Tmem26	transmembrane protein 26 [Source:MGI Symbol;Acc:MGI:2143537]	1.0960601349171	3.02474644554042e-05
ENSMUSG00000030158	Clec12b	C-type lectin domain family 12, member B [Source:MGI Symbol;Acc:MGI:1918433]	1.09527721147623	0.0164254904723414
ENSMUSG00000023067	Cdkn1a	cyclin-dependent kinase inhibitor 1A (P21) [Source:MGI Symbol;Acc:MGI:104556]	1.09527025809217	6.3588837854114e-13
ENSMUSG00000053117	E330013P04Rik	RIKEN cDNA E330013P04 gene [Source:MGI Symbol;Acc:MGI:2147732]	1.09513209201824	4.36176368580267e-05
ENSMUSG00000042808	Gpx2	glutathione peroxidase 2 [Source:MGI Symbol;Acc:MGI:106609]	1.09464390729538	0.000150284398344669
ENSMUSG00000085977	Gm5970	predicted gene 5970 [Source:MGI Symbol;Acc:MGI:3646761]	1.09393334066854	0.00355040681176204
ENSMUSG00000033453	Adamts15	a disintegrin-like and metallopeptidase (reprolysin type) with thrombospondin type 1 motif, 15 [Source:MGI Symbol;Acc:MGI:2449569]	1.09366571551932	1.63126114306938e-05
ENSMUSG00000050473	Slc35d3	solute carrier family 35, member D3 [Source:MGI Symbol;Acc:MGI:1923407]	1.09315674811214	0.00276007339474502
ENSMUSG00000030050	Gkn1	gastrokine 1 [Source:MGI Symbol;Acc:MGI:1913533]	1.09294214264775	0.021555946566072
ENSMUSG00000106024	A530083M17Rik	RIKEN cDNA A530083M17 gene [Source:MGI Symbol;Acc:MGI:2444172]	1.09213038363574	0.0130651953328059
ENSMUSG00000051748	Wfdc21	WAP four-disulfide core domain 21 [Source:MGI Symbol;Acc:MGI:1913357]	1.0920701770914	0.00857543526847285
ENSMUSG00000070327	Rnf213	ring finger protein 213 [Source:MGI Symbol;Acc:MGI:1289196]	1.09188188383602	2.24288795941681e-11
ENSMUSG00000100880	Gm6610	predicted gene 6610 [Source:MGI Symbol;Acc:MGI:3648858]	1.09174428463649	0.0228772403435731
ENSMUSG00000091387	Gcnt4	glucosaminyl (N-acetyl) transferase 4, core 2 (beta-1,6-N-acetylglucosaminyltransferase) [Source:MGI Symbol;Acc:MGI:2684919]	1.09103284912378	0.000533052555251851
ENSMUSG00000027460	Angpt4	angiopoietin 4 [Source:MGI Symbol;Acc:MGI:1336887]	1.09087313434033	0.000100194029755003
ENSMUSG00000031616	Ednra	endothelin receptor type A [Source:MGI Symbol;Acc:MGI:105923]	1.08987329038488	2.66512739243121e-05
ENSMUSG00000046259	Sprr2h	small proline-rich protein 2H [Source:MGI Symbol;Acc:MGI:1330343]	1.08906431909484	0.00348001874706312
ENSMUSG00000078349	AW011738	expressed sequence AW011738 [Source:MGI Symbol;Acc:MGI:2140540]	1.08885877166888	1.40046078278988e-12
ENSMUSG00000103094	Gm37558	predicted gene, 37558 [Source:MGI Symbol;Acc:MGI:5610786]	1.08745528076483	0.0190100502723162
ENSMUSG00000032769	Trpa1	transient receptor potential cation channel, subfamily A, member 1 [Source:MGI Symbol;Acc:MGI:3522699]	1.08713501113311	0.0260077274673351
ENSMUSG00000107211	Gm5864	predicted gene 5864 [Source:MGI Symbol;Acc:MGI:3648579]	1.08584927730236	0.00435982409925851
ENSMUSG00000085525	Gm13166	predicted gene 13166 [Source:MGI Symbol;Acc:MGI:3705130]	1.08493189757117	0.0136167301984215
ENSMUSG00000027377	Mall	mal, T cell differentiation protein-like [Source:MGI Symbol;Acc:MGI:2385152]	1.08367458625331	0.000161276391667853
ENSMUSG00000025491	Ifitm1	interferon induced transmembrane protein 1 [Source:MGI Symbol;Acc:MGI:1915963]	1.08264037815606	2.33009679136805e-05
ENSMUSG00000031737	Irx5	Iroquois homeobox 5 [Source:MGI Symbol;Acc:MGI:1859086]	1.08114055600761	0.00136459803498473
ENSMUSG00000114585	Gm32401	predicted gene, 32401 [Source:MGI Symbol;Acc:MGI:5591560]	1.08049510538939	0.0132330455244525
ENSMUSG00000013974	Mcemp1	mast cell expressed membrane protein 1 [Source:MGI Symbol;Acc:MGI:1916439]	1.08040750862343	3.3284784032899e-07
ENSMUSG00000107479	2610300M13Rik	RIKEN cDNA 2610300M13 gene [Source:MGI Symbol;Acc:MGI:1919734]	1.08028432812702	0.0234170728666256
ENSMUSG00000054598	9130230L23Rik	RIKEN cDNA 9130230L23 gene [Source:MGI Symbol;Acc:MGI:3041166]	1.0793363981249	7.12107790214395e-06
ENSMUSG00000062310	Glrp1	glutamine repeat protein 1 [Source:MGI Symbol;Acc:MGI:108038]	1.07914460055153	0.0151334071566641
ENSMUSG00000033847	Pla2g4c	phospholipase A2, group IVC (cytosolic, calcium-independent) [Source:MGI Symbol;Acc:MGI:1196403]	1.07781453026935	0.00401635463807563
ENSMUSG00000109498	Gm45222	predicted gene 45222 [Source:MGI Symbol;Acc:MGI:5753798]	1.07630445430848	7.33943161921204e-05
ENSMUSG00000110350	Gm10252	predicted gene 10252 [Source:MGI Symbol;Acc:MGI:3704292]	1.07563678571356	0.00928786676181217
ENSMUSG00000030560	Ctsc	cathepsin C [Source:MGI Symbol;Acc:MGI:109553]	1.07524660877099	3.82781889808327e-08
ENSMUSG00000116716	Gm49643	predicted gene, 49643 [Source:MGI Symbol;Acc:MGI:6215074]	1.07379876574379	0.0242642699210045
ENSMUSG00000029605	Oas1b	2'-5' oligoadenylate synthetase 1B [Source:MGI Symbol;Acc:MGI:97430]	1.07342594192312	7.41784091185019e-06
ENSMUSG00000108897	Gm44861	predicted gene 44861 [Source:MGI Symbol;Acc:MGI:5753437]	1.07332835906598	0.0261549649453407
ENSMUSG00000083834	Gm12577	predicted gene 12577 [Source:MGI Symbol;Acc:MGI:3651713]	1.07299759939867	0.0226730235632889
ENSMUSG00000012428	Steap4	STEAP family member 4 [Source:MGI Symbol;Acc:MGI:1923560]	1.07244493715246	0.000209345010660769
ENSMUSG00000039997	Ifi203	interferon activated gene 203 [Source:MGI Symbol;Acc:MGI:96428]	1.07228413666898	1.35513833243695e-08
ENSMUSG00000112843	Gm46224	predicted gene, 46224 [Source:MGI Symbol;Acc:MGI:5825861]	1.07226969845994	5.56190316531415e-05
ENSMUSG00000024565	Sall3	spalt like transcription factor 3 [Source:MGI Symbol;Acc:MGI:109295]	1.06997476454286	0.0102349274630255
ENSMUSG00000029366	Dck	deoxycytidine kinase [Source:MGI Symbol;Acc:MGI:102726]	1.0698697819506	1.18056719600211e-10
ENSMUSG00000037568	Vash2	vasohibin 2 [Source:MGI Symbol;Acc:MGI:2444826]	1.06882912764753	3.37213514788861e-05
ENSMUSG00000053175	Bcl3	B cell leukemia/lymphoma 3 [Source:MGI Symbol;Acc:MGI:88140]	1.0685722313964	0.00158871413336882
ENSMUSG00000027073	Prg2	proteoglycan 2, bone marrow [Source:MGI Symbol;Acc:MGI:103294]	1.06809351836691	0.018838769421853
ENSMUSG00000031662	Snx20	sorting nexin 20 [Source:MGI Symbol;Acc:MGI:1918857]	1.06749364070419	4.88485522757036e-06
ENSMUSG00000024190	Dusp1	dual specificity phosphatase 1 [Source:MGI Symbol;Acc:MGI:105120]	1.0670139066925	0.00035390854305295
ENSMUSG00000079012	Serpina3m	serine (or cysteine) peptidase inhibitor, clade A, member 3M [Source:MGI Symbol;Acc:MGI:98378]	1.06623943050985	0.00618659743361229
ENSMUSG00000031163	Glod5	glyoxalase domain containing 5 [Source:MGI Symbol;Acc:MGI:1917074]	1.06611380559141	0.0189220965716968
ENSMUSG00000037161	Mgarp	mitochondria localized glutamic acid rich protein [Source:MGI Symbol;Acc:MGI:1914999]	1.06540655804068	1.62896320863571e-10
ENSMUSG00000009292	Trpm2	transient receptor potential cation channel, subfamily M, member 2 [Source:MGI Symbol;Acc:MGI:1351901]	1.06534924139278	6.27878855806925e-09
ENSMUSG00000031635	Anxa10	annexin A10 [Source:MGI Symbol;Acc:MGI:1347090]	1.06294776148857	0.0222112523943705
ENSMUSG00000090222	Ifi203-ps	interferon activated gene 203, pseudogene [Source:MGI Symbol;Acc:MGI:3840117]	1.06213637921224	0.00243310247446232
ENSMUSG00000078153	Psme2b	protease (prosome, macropain) activator subunit 2B [Source:MGI Symbol;Acc:MGI:1341073]	1.06110874829455	0.00156756237537615
ENSMUSG00000026072	Il1r1	interleukin 1 receptor, type I [Source:MGI Symbol;Acc:MGI:96545]	1.0608878934787	1.7102132457949e-07
ENSMUSG00000112660	Gm48761	predicted gene, 48761 [Source:MGI Symbol;Acc:MGI:6098443]	1.0603222931904	0.0241635799090763
ENSMUSG00000029245	Epha5	Eph receptor A5 [Source:MGI Symbol;Acc:MGI:99654]	1.05981946363002	0.00632391848227241
ENSMUSG00000073490	Ifi207	interferon activated gene 207 [Source:MGI Symbol;Acc:MGI:2138302]	1.05977356454251	3.02470159388453e-05
ENSMUSG00000034009	Rxfp1	relaxin/insulin-like family peptide receptor 1 [Source:MGI Symbol;Acc:MGI:2682211]	1.05972489571025	0.00142593868873465
ENSMUSG00000108696	Gm5738	predicted gene 5738 [Source:MGI Symbol;Acc:MGI:3648290]	1.05832767653259	0.0222785150173236
ENSMUSG00000062933	Gm10123	predicted pseudogene 10123 [Source:MGI Symbol;Acc:MGI:3704342]	1.05792792230985	7.84251150109903e-07
ENSMUSG00000022587	Ly6e	lymphocyte antigen 6 complex, locus E [Source:MGI Symbol;Acc:MGI:106651]	1.05773199189885	4.78173105266868e-07
ENSMUSG00000053219	Raet1e	retinoic acid early transcript 1E [Source:MGI Symbol;Acc:MGI:2675273]	1.0570793267762	4.63518107093107e-05
ENSMUSG00000044562	Rasip1	Ras interacting protein 1 [Source:MGI Symbol;Acc:MGI:1917153]	1.05467763227516	1.07391590226318e-08
ENSMUSG00000019936	Epyc	epiphycan [Source:MGI Symbol;Acc:MGI:107942]	1.05373157929307	0.000556635469737301
ENSMUSG00000042607	Asb4	ankyrin repeat and SOCS box-containing 4 [Source:MGI Symbol;Acc:MGI:1929751]	1.05231678269143	5.35502652019051e-05
ENSMUSG00000026712	Mrc1	mannose receptor, C type 1 [Source:MGI Symbol;Acc:MGI:97142]	1.05200928727282	3.44914927367097e-12
ENSMUSG00000052854	Nrk	Nik related kinase [Source:MGI Symbol;Acc:MGI:1351326]	1.05145320515741	1.69579674093576e-07
ENSMUSG00000106734	Gm20559	predicted gene, 20559 [Source:MGI Symbol;Acc:MGI:5295666]	1.05106825440893	4.53668045435492e-12
ENSMUSG00000027848	Olfml3	olfactomedin-like 3 [Source:MGI Symbol;Acc:MGI:1914877]	1.05095287711468	3.21287994498108e-06
ENSMUSG00000110114	Gm45471	predicted gene 45471 [Source:MGI Symbol;Acc:MGI:5791307]	1.05034988990476	0.0297945254356171
ENSMUSG00000031210	Gpr165	G protein-coupled receptor 165 [Source:MGI Symbol;Acc:MGI:1923456]	1.05018649791977	0.0248962248416251
ENSMUSG00000106478	Gm36551	predicted gene, 36551 [Source:MGI Symbol;Acc:MGI:5595710]	1.05009553973672	0.0281241706370677
ENSMUSG00000063903	Klk1	kallikrein 1 [Source:MGI Symbol;Acc:MGI:102850]	1.04958284336795	0.00153055332158553
ENSMUSG00000020053	Igf1	insulin-like growth factor 1 [Source:MGI Symbol;Acc:MGI:96432]	1.04894280575857	1.90516946322083e-07
ENSMUSG00000024079	Eif2ak2	eukaryotic translation initiation factor 2-alpha kinase 2 [Source:MGI Symbol;Acc:MGI:1353449]	1.04876375728984	3.8356712733683e-14
ENSMUSG00000054136	Adm2	adrenomedullin 2 [Source:MGI Symbol;Acc:MGI:2675256]	1.04843776559972	0.0315108293292327
ENSMUSG00000000562	Adora3	adenosine A3 receptor [Source:MGI Symbol;Acc:MGI:104847]	1.04807382109895	0.0102206457580937
ENSMUSG00000106339	Gm43489	predicted gene 43489 [Source:MGI Symbol;Acc:MGI:5663626]	1.04667196921896	0.00408150394591957
ENSMUSG00000090439	Gm17455	predicted gene, 17455 [Source:MGI Symbol;Acc:MGI:4937089]	1.046153849471	0.00493447958855656
ENSMUSG00000025328	Padi3	peptidyl arginine deiminase, type III [Source:MGI Symbol;Acc:MGI:1338891]	1.0453159172699	0.00818419839122213
ENSMUSG00000086199	Bcas3os1	breast carcinoma amplified sequence 3, opposite strand 1 [Source:MGI Symbol;Acc:MGI:1918739]	1.04492939158515	0.0241284252121112
ENSMUSG00000024912	Fosl1	fos-like antigen 1 [Source:MGI Symbol;Acc:MGI:107179]	1.04422486807518	0.00174928259814943
ENSMUSG00000095178	Gm22716	predicted gene, 22716 [Source:MGI Symbol;Acc:MGI:5452493]	1.0434803022722	0.0294018064934936
ENSMUSG00000028194	Ddah1	dimethylarginine dimethylaminohydrolase 1 [Source:MGI Symbol;Acc:MGI:1916469]	1.04115224473129	4.10340595706515e-07
ENSMUSG00000082229	Nap1l2	nucleosome assembly protein 1-like 2 [Source:MGI Symbol;Acc:MGI:106654]	1.04087018031827	0.00236872712634997
ENSMUSG00000091002	Tcerg1l	transcription elongation regulator 1-like [Source:MGI Symbol;Acc:MGI:1917821]	1.03995046380835	2.01409409241771e-05
ENSMUSG00000026535	Ifi202b	interferon activated gene 202B [Source:MGI Symbol;Acc:MGI:1347083]	1.0390544039358	6.19703307135994e-14
ENSMUSG00000026249	Serpine2	serine (or cysteine) peptidase inhibitor, clade E, member 2 [Source:MGI Symbol;Acc:MGI:101780]	1.03838261281016	0.000951568683602574
ENSMUSG00000000392	Fap	fibroblast activation protein [Source:MGI Symbol;Acc:MGI:109608]	1.03725409345255	6.9681241033851e-06
ENSMUSG00000046997	Spsb4	splA/ryanodine receptor domain and SOCS box containing 4 [Source:MGI Symbol;Acc:MGI:2183445]	1.03702797819967	0.0027700002028938
ENSMUSG00000026222	Sp100	nuclear antigen Sp100 [Source:MGI Symbol;Acc:MGI:109561]	1.03696000952842	2.20920571987592e-09
ENSMUSG00000048806	Ifnb1	interferon beta 1, fibroblast [Source:MGI Symbol;Acc:MGI:107657]	1.03674650699096	0.0302883047570458
ENSMUSG00000037731	Themis2	thymocyte selection associated family member 2 [Source:MGI Symbol;Acc:MGI:2446213]	1.03624092143836	0.000121418268736897
ENSMUSG00000021025	Nfkbia	nuclear factor of kappa light polypeptide gene enhancer in B cells inhibitor, alpha [Source:MGI Symbol;Acc:MGI:104741]	1.03610195807993	2.59263036582633e-05
ENSMUSG00000058163	Gm5431	predicted gene 5431 [Source:MGI Symbol;Acc:MGI:3645205]	1.0338608523593	4.40970767219897e-06
ENSMUSG00000034362	Csta1	cystatin A1 [Source:MGI Symbol;Acc:MGI:3524930]	1.03384320677711	0.0353870071553378
ENSMUSG00000112067	Gm48015	predicted gene, 48015 [Source:MGI Symbol;Acc:MGI:6097323]	1.03374306084034	0.0319140416434607
ENSMUSG00000105357	Gm42647	predicted gene 42647 [Source:MGI Symbol;Acc:MGI:5662784]	1.0335288771264	0.0308503420197201
ENSMUSG00000106214	Gm43426	predicted gene 43426 [Source:MGI Symbol;Acc:MGI:5663563]	1.0311810490305	0.033243194561828
ENSMUSG00000022651	Retnlg	resistin like gamma [Source:MGI Symbol;Acc:MGI:2667763]	1.03098613798798	0.0363548352659556
ENSMUSG00000031712	Il15	interleukin 15 [Source:MGI Symbol;Acc:MGI:103014]	1.03088707028211	5.11612215929446e-07
ENSMUSG00000029377	Ereg	epiregulin [Source:MGI Symbol;Acc:MGI:107508]	1.03037827630574	0.011463523155644
ENSMUSG00000056529	Ptafr	platelet-activating factor receptor [Source:MGI Symbol;Acc:MGI:106066]	1.03028858097616	1.47502118722897e-05
ENSMUSG00000018899	Irf1	interferon regulatory factor 1 [Source:MGI Symbol;Acc:MGI:96590]	1.02898845333155	1.15660279850536e-10
ENSMUSG00000070645	Ren1	renin 1 structural [Source:MGI Symbol;Acc:MGI:97898]	1.028242167552	0.0155458203469701
ENSMUSG00000070572	Trmt112-ps2	tRNA methyltransferase 11-2, pseudogene 2 [Source:MGI Symbol;Acc:MGI:3651720]	1.02676848419773	0.0187664986535859
ENSMUSG00000039037	St6galnac5	ST6 (alpha-N-acetyl-neuraminyl-2,3-beta-galactosyl-1,3)-N-acetylgalactosaminide alpha-2,6-sialyltransferase 5 [Source:MGI Symbol;Acc:MGI:1349471]	1.02370506470893	0.000257142647854106
ENSMUSG00000024598	Fbn2	fibrillin 2 [Source:MGI Symbol;Acc:MGI:95490]	1.02359724424589	0.000360916645150165
ENSMUSG00000020108	Ddit4	DNA-damage-inducible transcript 4 [Source:MGI Symbol;Acc:MGI:1921997]	1.02281072142676	1.0311522913875e-05
ENSMUSG00000054582	Pabpc1l	poly(A) binding protein, cytoplasmic 1-like [Source:MGI Symbol;Acc:MGI:1922908]	1.02276907331894	0.000488326679148556
ENSMUSG00000112637	Gm48225	predicted gene, 48225 [Source:MGI Symbol;Acc:MGI:6097625]	1.02248545814265	0.032640630377243
ENSMUSG00000053835	H2-T24	histocompatibility 2, T region locus 24 [Source:MGI Symbol;Acc:MGI:95958]	1.02199033972283	2.80984299290081e-08
ENSMUSG00000083757	Rps15a-ps4	ribosomal protein S15A, pseudogene 4 [Source:MGI Symbol;Acc:MGI:3652187]	1.02134626257397	0.00357723994944036
ENSMUSG00000044258	Ctla2a	cytotoxic T lymphocyte-associated protein 2 alpha [Source:MGI Symbol;Acc:MGI:88554]	1.02111383546229	0.000147505732216258
ENSMUSG00000050966	Lin28a	lin-28 homolog A (C. elegans) [Source:MGI Symbol;Acc:MGI:1890546]	1.02050575617783	0.0302293296254301
ENSMUSG00000079293	Clec7a	C-type lectin domain family 7, member a [Source:MGI Symbol;Acc:MGI:1861431]	1.01986243154918	7.59522963932799e-05
ENSMUSG00000034394	Lif	leukemia inhibitory factor [Source:MGI Symbol;Acc:MGI:96787]	1.01832609257276	1.7730785641844e-05
ENSMUSG00000080896	Gm14567	predicted gene 14567 [Source:MGI Symbol;Acc:MGI:3705732]	1.01820287736764	0.0353870071553378
ENSMUSG00000029126	Nsg1	neuron specific gene family member 1 [Source:MGI Symbol;Acc:MGI:109149]	1.0155663065475	1.61973107118934e-10
ENSMUSG00000079186	Gzmc	granzyme C [Source:MGI Symbol;Acc:MGI:109256]	1.01488568074588	0.0269007867221527
ENSMUSG00000105504	Gbp5	guanylate binding protein 5 [Source:MGI Symbol;Acc:MGI:2429943]	1.01396818747509	1.31950177653672e-06
ENSMUSG00000031871	Cdh5	cadherin 5 [Source:MGI Symbol;Acc:MGI:105057]	1.01301118854808	4.59179003027878e-08
ENSMUSG00000030666	Calcb	calcitonin-related polypeptide, beta [Source:MGI Symbol;Acc:MGI:2151254]	1.01285931617232	0.0118484778651563
ENSMUSG00000107192	Gm19583	predicted gene, 19583 [Source:MGI Symbol;Acc:MGI:5011768]	1.01253824235555	0.0354459132757408
ENSMUSG00000109245	Gm44860	predicted gene 44860 [Source:MGI Symbol;Acc:MGI:5753436]	1.0124827112547	0.0369130613041522
ENSMUSG00000070691	Runx3	runt related transcription factor 3 [Source:MGI Symbol;Acc:MGI:102672]	1.0120594914422	0.00595946370989837
ENSMUSG00000055110	A630012P03Rik	RIKEN cDNA A630012P03 gene [Source:MGI Symbol;Acc:MGI:2442968]	1.01056984679212	0.0213893922359218
ENSMUSG00000061531	Tmem236	transmembrane protein 236 [Source:MGI Symbol;Acc:MGI:1919309]	1.00895716424414	0.0210419888440066
ENSMUSG00000000247	Lhx2	LIM homeobox protein 2 [Source:MGI Symbol;Acc:MGI:96785]	1.00785963902585	0.0339401489110595
ENSMUSG00000049502	Dtx3l	deltex 3-like, E3 ubiquitin ligase [Source:MGI Symbol;Acc:MGI:2656973]	1.00719389000725	4.78182626794390e-09
ENSMUSG00000027068	Dhrs9	dehydrogenase/reductase (SDR family) member 9 [Source:MGI Symbol;Acc:MGI:2442798]	1.00651132273317	0.000539628549072951
ENSMUSG00000090698	Apold1	apolipoprotein L domain containing 1 [Source:MGI Symbol;Acc:MGI:2685921]	1.00549783301124	0.00399939558772633
ENSMUSG00000107215	Gm43197	predicted gene 43197 [Source:MGI Symbol;Acc:MGI:5663334]	1.00458771166277	0.0180849442159912
ENSMUSG00000033777	Tlr13	toll-like receptor 13 [Source:MGI Symbol;Acc:MGI:3045213]	1.00453868654624	3.36991755372767e-07
ENSMUSG00000078452	Raet1d	retinoic acid early transcript delta [Source:MGI Symbol;Acc:MGI:1861032]	1.00434030421113	3.73222196913213e-06
ENSMUSG00000025993	Slc40a1	solute carrier family 40 (iron-regulated transporter), member 1 [Source:MGI Symbol;Acc:MGI:1315204]	1.00422824702385	3.92805759280274e-07
ENSMUSG00000027580	Helz2	helicase with zinc finger 2, transcriptional coactivator [Source:MGI Symbol;Acc:MGI:2385169]	1.00397782243478	1.85615161100687e-11
ENSMUSG00000024771	Lipk	lipase, family member K [Source:MGI Symbol;Acc:MGI:2679259]	1.00371022041697	0.0139849632791408
ENSMUSG00000113936	Gm8784	predicted gene 8784 [Source:MGI Symbol;Acc:MGI:3646031]	1.00357298243169	0.0295872767006276
ENSMUSG00000113948	Rpl17-ps3	ribosomal protein L17, pseudogene 3 [Source:MGI Symbol;Acc:MGI:3642206]	1.00302711094004	0.00109472705742388
ENSMUSG00000035020	Epgn	epithelial mitogen [Source:MGI Symbol;Acc:MGI:1919170]	1.00301583836448	0.0230147507798645
ENSMUSG00000000318	Clec10a	C-type lectin domain family 10, member A [Source:MGI Symbol;Acc:MGI:96975]	1.00250017289246	2.68549083589829e-07
ENSMUSG00000111345	Gm48562	predicted gene, 48562 [Source:MGI Symbol;Acc:MGI:6098119]	1.00243382572778	0.0282850485540714
ENSMUSG00000026770	Il2ra	interleukin 2 receptor, alpha chain [Source:MGI Symbol;Acc:MGI:96549]	1.00188542996958	0.000100356292811536
ENSMUSG00000026896	Ifih1	interferon induced with helicase C domain 1 [Source:MGI Symbol;Acc:MGI:1918836]	1.00138061277683	6.50465096795469e-14
ENSMUSG00000055003	Lrtm2	leucine-rich repeats and transmembrane domains 2 [Source:MGI Symbol;Acc:MGI:2141485]	1.00109067599098	0.0236777443655075
ENSMUSG00000022525	Plaat1	phospholipase A and acyltransferase 1 [Source:MGI Symbol;Acc:MGI:1351473]	-1.00220435698318	2.99708080732651e-06
ENSMUSG00000026227	2810459M11Rik	RIKEN cDNA 2810459M11 gene [Source:MGI Symbol;Acc:MGI:1920042]	-1.00600925617994	0.00133272164916393
ENSMUSG00000037386	Rims2	regulating synaptic membrane exocytosis 2 [Source:MGI Symbol;Acc:MGI:2152972]	-1.00711819512955	0.0023690473454702
ENSMUSG00000064350	mt-Ty	mitochondrially encoded tRNA tyrosine [Source:MGI Symbol;Acc:MGI:102470]	-1.0072199969198	0.00165811061263145
ENSMUSG00000032925	Itgbl1	integrin, beta-like 1 [Source:MGI Symbol;Acc:MGI:2443439]	-1.00738543008772	2.14594909127328e-06
ENSMUSG00000053862	Slc51b	solute carrier family 51, beta subunit [Source:MGI Symbol;Acc:MGI:3582052]	-1.00790697299483	0.0491102128451994
ENSMUSG00000035910	Dcdc2a	doublecortin domain containing 2a [Source:MGI Symbol;Acc:MGI:2652818]	-1.00806586953657	0.0314264877009029
ENSMUSG00000030114	Klrg1	killer cell lectin-like receptor subfamily G, member 1 [Source:MGI Symbol;Acc:MGI:1355294]	-1.00968736913381	0.0013636448987829
ENSMUSG00000113682	Gm48630	predicted gene, 48630 [Source:MGI Symbol;Acc:MGI:6098232]	-1.01105677130395	0.00548596599649333
ENSMUSG00000045613	Chrm2	cholinergic receptor, muscarinic 2, cardiac [Source:MGI Symbol;Acc:MGI:88397]	-1.01137332469897	0.0128872331482122
ENSMUSG00000040649	Rimklb	ribosomal modification protein rimK-like family member B [Source:MGI Symbol;Acc:MGI:1918325]	-1.01177090469694	0.0125625367088574
ENSMUSG00000049107	Ntf3	neurotrophin 3 [Source:MGI Symbol;Acc:MGI:97380]	-1.01224039570344	0.000104531071728062
ENSMUSG00000108366	Gm5586	predicted gene 5586 [Source:MGI Symbol;Acc:MGI:3645853]	-1.01286704334338	0.0225985255539189
ENSMUSG00000074768	Bhmt	betaine-homocysteine methyltransferase [Source:MGI Symbol;Acc:MGI:1339972]	-1.01663464617066	0.0433802724426436
ENSMUSG00000039323	Igfbp2	insulin-like growth factor binding protein 2 [Source:MGI Symbol;Acc:MGI:96437]	-1.02007359114986	1.00334139487188e-05
ENSMUSG00000021061	Sptb	spectrin beta, erythrocytic [Source:MGI Symbol;Acc:MGI:98387]	-1.02019602620842	0.00051858890601556
ENSMUSG00000001349	Cnn1	calponin 1 [Source:MGI Symbol;Acc:MGI:104979]	-1.02181395202425	1.48229026311306e-05
ENSMUSG00000001510	Dlx3	distal-less homeobox 3 [Source:MGI Symbol;Acc:MGI:94903]	-1.02188589584668	0.0233719477762956
ENSMUSG00000110151	Gm38416	predicted gene, 38416 [Source:MGI Symbol;Acc:MGI:5621301]	-1.02587978176093	0.000359257100944871
ENSMUSG00000040592	Cd79b	CD79B antigen [Source:MGI Symbol;Acc:MGI:96431]	-1.02630081264863	0.00256041871734275
ENSMUSG00000118364	AC124502.1	TEC	-1.02702368435302	0.000909629822657425
ENSMUSG00000050534	Htr5b	5-hydroxytryptamine (serotonin) receptor 5B [Source:MGI Symbol;Acc:MGI:96284]	-1.02747069151246	0.0356372594326231
ENSMUSG00000052229	Gpr17	G protein-coupled receptor 17 [Source:MGI Symbol;Acc:MGI:3584514]	-1.02838432119744	0.00341135844595595
ENSMUSG00000025480	Syce1	synaptonemal complex central element protein 1 [Source:MGI Symbol;Acc:MGI:1921325]	-1.02856911800889	0.00501915122628943
ENSMUSG00000023336	Wfdc1	WAP four-disulfide core domain 1 [Source:MGI Symbol;Acc:MGI:1915116]	-1.02892441809877	1.00292719566325e-06
ENSMUSG00000112937	Gm17746	predicted gene, 17746 [Source:MGI Symbol;Acc:MGI:5009824]	-1.03098149323686	0.00801276186791589
ENSMUSG00000064344	mt-Tm	mitochondrially encoded tRNA methionine [Source:MGI Symbol;Acc:MGI:102480]	-1.03269932572421	0.0164282922649599
ENSMUSG00000043629	1700019D03Rik	RIKEN cDNA 1700019D03 gene [Source:MGI Symbol;Acc:MGI:1914330]	-1.03487763201861	6.9297198754658e-06
ENSMUSG00000024347	Psd2	pleckstrin and Sec7 domain containing 2 [Source:MGI Symbol;Acc:MGI:1921252]	-1.03802868469034	1.52525647867636e-05
ENSMUSG00000027875	Hmgcs2	3-hydroxy-3-methylglutaryl-Coenzyme A synthase 2 [Source:MGI Symbol;Acc:MGI:101939]	-1.03884153424813	8.54684047517927e-06
ENSMUSG00000035811	Ugt2b35	UDP glucuronosyltransferase 2 family, polypeptide B35 [Source:MGI Symbol;Acc:MGI:3576100]	-1.04122218365155	0.00422477288397216
ENSMUSG00000044080	S100a1	S100 calcium binding protein A1 [Source:MGI Symbol;Acc:MGI:1338917]	-1.04182142022511	1.92313177780532e-05
ENSMUSG00000020173	Cobl	cordon-bleu WH2 repeat [Source:MGI Symbol;Acc:MGI:105056]	-1.04319029110877	1.89672670042615e-07
ENSMUSG00000030554	Synm	synemin, intermediate filament protein [Source:MGI Symbol;Acc:MGI:2661187]	-1.04357491109161	0.000189605462918148
ENSMUSG00000091648	C2cd4d	C2 calcium-dependent domain containing 4D [Source:MGI Symbol;Acc:MGI:2685505]	-1.04482948708503	0.0446540080642748
ENSMUSG00000039419	Cntnap2	contactin associated protein-like 2 [Source:MGI Symbol;Acc:MGI:1914047]	-1.04686741499455	1.07202282284816e-07
ENSMUSG00000018211	Wfdc15b	WAP four-disulfide core domain 15B [Source:MGI Symbol;Acc:MGI:2445041]	-1.04733386774297	5.05495125814029e-13
ENSMUSG00000053522	Lgals7	lectin, galactose binding, soluble 7 [Source:MGI Symbol;Acc:MGI:1316742]	-1.04823170279608	2.70677164803431e-05
ENSMUSG00000013483	Card14	caspase recruitment domain family, member 14 [Source:MGI Symbol;Acc:MGI:2386258]	-1.04823925342355	6.81861525271129e-10
ENSMUSG00000070419	Cyp3a57	cytochrome P450, family 3, subfamily a, polypeptide 57 [Source:MGI Symbol;Acc:MGI:3646373]	-1.04903538842681	5.92432684076693e-06
ENSMUSG00000036098	Myrf	myelin regulatory factor [Source:MGI Symbol;Acc:MGI:2684944]	-1.04931295704026	1.34146645624347e-10
ENSMUSG00000034472	Rasd2	RASD family, member 2 [Source:MGI Symbol;Acc:MGI:1922391]	-1.04996001868585	0.000128677761742904
ENSMUSG00000027186	Elf5	E74-like factor 5 [Source:MGI Symbol;Acc:MGI:1335079]	-1.05456097920637	0.000103215655893367
ENSMUSG00000031636	Pdlim3	PDZ and LIM domain 3 [Source:MGI Symbol;Acc:MGI:1859274]	-1.05471224420115	1.67076572217315e-05
ENSMUSG00000038742	Angptl6	angiopoietin-like 6 [Source:MGI Symbol;Acc:MGI:1917976]	-1.05561799482446	2.15514850047733e-07
ENSMUSG00000113909	Gm36377	predicted gene, 36377 [Source:MGI Symbol;Acc:MGI:5595536]	-1.05757243945318	0.00722712684714564
ENSMUSG00000007279	Scube2	signal peptide, CUB domain, EGF-like 2 [Source:MGI Symbol;Acc:MGI:1928765]	-1.05936651892952	4.51770184799682e-09
ENSMUSG00000034171	Faah	fatty acid amide hydrolase [Source:MGI Symbol;Acc:MGI:109609]	-1.05938982875811	9.49598539719211e-13
ENSMUSG00000073557	Ppp1r12b	protein phosphatase 1, regulatory subunit 12B [Source:MGI Symbol;Acc:MGI:1916417]	-1.06001548599312	5.1537444536571e-05
ENSMUSG00000051606	2010001K21Rik	RIKEN cDNA 2010001K21 gene [Source:MGI Symbol;Acc:MGI:1917079]	-1.06502592634535	0.013943711324468
ENSMUSG00000040856	Dlk1	delta like non-canonical Notch ligand 1 [Source:MGI Symbol;Acc:MGI:94900]	-1.06896282659548	3.24183467354253e-05
ENSMUSG00000039391	Ccdc81	coiled-coil domain containing 81 [Source:MGI Symbol;Acc:MGI:1918134]	-1.07115902682721	0.0333374507871492
ENSMUSG00000080774	Gm9143	predicted gene 9143 [Source:MGI Symbol;Acc:MGI:3643265]	-1.07156726923029	0.0213893922359218
ENSMUSG00000020182	Ddc	dopa decarboxylase [Source:MGI Symbol;Acc:MGI:94876]	-1.072275649188	9.42024389252486e-06
ENSMUSG00000060530	A930017M01Rik	RIKEN cDNA A930017M01 gene [Source:MGI Symbol;Acc:MGI:2685151]	-1.07241149521728	0.012376013599484
ENSMUSG00000042118	Bhmt2	betaine-homocysteine methyltransferase 2 [Source:MGI Symbol;Acc:MGI:1891379]	-1.07242601911181	0.00427529693809843
ENSMUSG00000010122	Slc47a1	solute carrier family 47, member 1 [Source:MGI Symbol;Acc:MGI:1914723]	-1.07246629766414	2.7355450834415e-09
ENSMUSG00000060621	Nkpd1	NTPase, KAP family P-loop domain containing 1 [Source:MGI Symbol;Acc:MGI:1916797]	-1.07714467760342	0.000207960420713717
ENSMUSG00000081657	Gm15466	predicted gene 15466 [Source:MGI Symbol;Acc:MGI:3705491]	-1.0777851442682	0.0428838384616097
ENSMUSG00000061451	Tmem151a	transmembrane protein 151A [Source:MGI Symbol;Acc:MGI:2147713]	-1.08038142163782	1.47212056723144e-07
ENSMUSG00000021219	Rgs6	regulator of G-protein signaling 6 [Source:MGI Symbol;Acc:MGI:1354730]	-1.08268442504621	6.9681241033851e-06
ENSMUSG00000110453	Gm32352	predicted gene, 32352 [Source:MGI Symbol;Acc:MGI:5591511]	-1.08282255045689	0.0104289611241229
ENSMUSG00000043110	Lrrn4	leucine rich repeat neuronal 4 [Source:MGI Symbol;Acc:MGI:2445154]	-1.08422639434205	1.59984532684232e-10
ENSMUSG00000003379	Cd79a	CD79A antigen (immunoglobulin-associated alpha) [Source:MGI Symbol;Acc:MGI:101774]	-1.08497475469798	0.00704283305370332
ENSMUSG00000024353	Mzb1	marginal zone B and B1 cell-specific protein 1 [Source:MGI Symbol;Acc:MGI:1917066]	-1.08507636315046	0.0124522633974077
ENSMUSG00000106746	2900064F13Rik	RIKEN cDNA 2900064F13 gene [Source:MGI Symbol;Acc:MGI:1920293]	-1.08598081368509	0.037949711922796
ENSMUSG00000086740	Gm17029	predicted gene 17029 [Source:MGI Symbol;Acc:MGI:4937856]	-1.08795995763421	8.42142668968833e-05
ENSMUSG00000034842	Art3	ADP-ribosyltransferase 3 [Source:MGI Symbol;Acc:MGI:1202729]	-1.08832145787146	0.000110310791212439
ENSMUSG00000052565	Hist1h1d	histone cluster 1, H1d [Source:MGI Symbol;Acc:MGI:107502]	-1.09130561595822	0.000783118794533768
ENSMUSG00000020636	Allc	allantoicase [Source:MGI Symbol;Acc:MGI:2136971]	-1.09165634075274	0.0309944685101055
ENSMUSG00000064369	mt-Te	mitochondrially encoded tRNA glutamic acid [Source:MGI Symbol;Acc:MGI:102488]	-1.09295654681815	0.000216005408661142
ENSMUSG00000040026	Saa3	serum amyloid A 3 [Source:MGI Symbol;Acc:MGI:98223]	-1.09546050896948	9.39997448917431e-06
ENSMUSG00000087543	Gm16576	predicted gene 16576 [Source:MGI Symbol;Acc:MGI:4414996]	-1.10018869908197	1.12448098172105e-06
ENSMUSG00000081810	Gm11878	predicted gene 11878 [Source:MGI Symbol;Acc:MGI:3651784]	-1.10157277095296	0.0135576285460007
ENSMUSG00000013523	Bcas1	breast carcinoma amplified sequence 1 [Source:MGI Symbol;Acc:MGI:1924210]	-1.10328685779065	4.69566979074496e-09
ENSMUSG00000033342	Plppr5	phospholipid phosphatase related 5 [Source:MGI Symbol;Acc:MGI:1923019]	-1.10586354812194	2.38646612355648e-05
ENSMUSG00000023046	Igfbp6	insulin-like growth factor binding protein 6 [Source:MGI Symbol;Acc:MGI:96441]	-1.10720782214566	1.91746882697948e-07
ENSMUSG00000000305	Cdh4	cadherin 4 [Source:MGI Symbol;Acc:MGI:99218]	-1.11256438495011	4.90152752735452e-05
ENSMUSG00000050315	Synpo2	synaptopodin 2 [Source:MGI Symbol;Acc:MGI:2153070]	-1.1134890938806	6.34577345999933e-05
ENSMUSG00000024210	Ip6k3	inositol hexaphosphate kinase 3 [Source:MGI Symbol;Acc:MGI:3045325]	-1.1136315977942	0.00126735126206161
ENSMUSG00000044716	Dok7	docking protein 7 [Source:MGI Symbol;Acc:MGI:3584043]	-1.11449131725913	0.00369979563355751
ENSMUSG00000035775	Krt20	keratin 20 [Source:MGI Symbol;Acc:MGI:1914059]	-1.11479933031016	1.18648658110413e-07
ENSMUSG00000027318	Adam33	a disintegrin and metallopeptidase domain 33 [Source:MGI Symbol;Acc:MGI:1341813]	-1.11493695465998	4.78620119427933e-07
ENSMUSG00000038071	Npy6r	neuropeptide Y receptor Y6 [Source:MGI Symbol;Acc:MGI:1098590]	-1.11561827360413	0.00428095951556447
ENSMUSG00000050840	Cdh20	cadherin 20 [Source:MGI Symbol;Acc:MGI:1346069]	-1.11739029993793	0.0264871069001421
ENSMUSG00000079168	Cd209g	CD209g antigen [Source:MGI Symbol;Acc:MGI:1917442]	-1.12073596142351	0.00778480193706507
ENSMUSG00000048031	Fcrl5	Fc receptor-like 5 [Source:MGI Symbol;Acc:MGI:3053558]	-1.12716512077402	0.0076583123722454
ENSMUSG00000064343	mt-Tq	mitochondrially encoded tRNA glutamine [Source:MGI Symbol;Acc:MGI:102477]	-1.130786761436	0.00734709361883767
ENSMUSG00000114295	Gm2534	predicted gene 2534 [Source:MGI Symbol;Acc:MGI:3780702]	-1.13207519650168	0.0355903370251846
ENSMUSG00000090291	Lrrc10b	leucine rich repeat containing 10B [Source:MGI Symbol;Acc:MGI:2685551]	-1.13230277200345	0.000138699561785533
ENSMUSG00000034212	Ankmy1	ankyrin repeat and MYND domain containing 1 [Source:MGI Symbol;Acc:MGI:3045261]	-1.13269254363479	0.00969687528573682
ENSMUSG00000018919	Tm4sf5	transmembrane 4 superfamily member 5 [Source:MGI Symbol;Acc:MGI:1922854]	-1.13291808841686	0.00285787718978766
ENSMUSG00000025900	Rp1	retinitis pigmentosa 1 (human) [Source:MGI Symbol;Acc:MGI:1341105]	-1.13326747003891	0.0181403927608307
ENSMUSG00000032502	Stac	src homology three (SH3) and cysteine rich domain [Source:MGI Symbol;Acc:MGI:1201400]	-1.13492825914918	6.69927575021793e-05
ENSMUSG00000109564	Muc16	mucin 16 [Source:MGI Symbol;Acc:MGI:1920982]	-1.13691092718653	0.000775431218447822
ENSMUSG00000107008	Gm2762	predicted gene 2762 [Source:MGI Symbol;Acc:MGI:3780931]	-1.14292443128657	0.000111158474063817
ENSMUSG00000030703	Gdpd3	glycerophosphodiester phosphodiesterase domain containing 3 [Source:MGI Symbol;Acc:MGI:1915866]	-1.14325641648421	5.71806274415319e-11
ENSMUSG00000064325	Hhip	Hedgehog-interacting protein [Source:MGI Symbol;Acc:MGI:1341847]	-1.14568209174526	3.86791620575446e-05
ENSMUSG00000083043	Gm13433	predicted gene 13433 [Source:MGI Symbol;Acc:MGI:3651454]	-1.14608661561519	0.00280625867891715
ENSMUSG00000068614	Actc1	actin, alpha, cardiac muscle 1 [Source:MGI Symbol;Acc:MGI:87905]	-1.14774394092242	4.13625788732096e-06
ENSMUSG00000042988	Notum	notum palmitoleoyl-protein carboxylesterase [Source:MGI Symbol;Acc:MGI:1924833]	-1.14906248135967	4.21103061251881e-05
ENSMUSG00000030162	Olr1	oxidized low density lipoprotein (lectin-like) receptor 1 [Source:MGI Symbol;Acc:MGI:1261434]	-1.14995613128052	2.15176844224284e-06
ENSMUSG00000083219	Gm11410	predicted gene 11410 [Source:MGI Symbol;Acc:MGI:3652015]	-1.15244341816826	0.00151912570651614
ENSMUSG00000031543	Ank1	ankyrin 1, erythroid [Source:MGI Symbol;Acc:MGI:88024]	-1.15324589405396	3.48493051575067e-06
ENSMUSG00000115970	8430426J06Rik	RIKEN cDNA 8430426J06 gene [Source:MGI Symbol;Acc:MGI:1925352]	-1.15498528772446	0.000614315595736547
ENSMUSG00000117819	Gm50253	predicted gene, 50253 [Source:MGI Symbol;Acc:MGI:6303071]	-1.16521866824413	0.00885260898623682
ENSMUSG00000025105	Bnc1	basonuclin 1 [Source:MGI Symbol;Acc:MGI:1097164]	-1.16869117554275	5.56190316531415e-05
ENSMUSG00000087291	Gm11946	predicted gene 11946 [Source:MGI Symbol;Acc:MGI:3650071]	-1.16918336604419	1.32082279568089e-07
ENSMUSG00000014453	Blk	B lymphoid kinase [Source:MGI Symbol;Acc:MGI:88169]	-1.17289442249533	0.000857250113489649
ENSMUSG00000032053	Pou2af1	POU domain, class 2, associating factor 1 [Source:MGI Symbol;Acc:MGI:105086]	-1.17622157570661	0.00416987074637809
ENSMUSG00000018459	Slc13a3	solute carrier family 13 (sodium-dependent dicarboxylate transporter), member 3 [Source:MGI Symbol;Acc:MGI:2149635]	-1.1773902319136	0.00149679685180925
ENSMUSG00000005540	Fcer2a	Fc receptor, IgE, low affinity II, alpha polypeptide [Source:MGI Symbol;Acc:MGI:95497]	-1.17743370520369	0.00326142533499789
ENSMUSG00000053963	Stum	mechanosensory transduction mediator [Source:MGI Symbol;Acc:MGI:2138735]	-1.17827210443375	6.35833606540307e-07
ENSMUSG00000018830	Myh11	myosin, heavy polypeptide 11, smooth muscle [Source:MGI Symbol;Acc:MGI:102643]	-1.17902691017874	3.45235589488952e-05
ENSMUSG00000072720	Myo18b	myosin XVIIIb [Source:MGI Symbol;Acc:MGI:1921626]	-1.18242113375563	0.000158809457305096
ENSMUSG00000034295	Fhod3	formin homology 2 domain containing 3 [Source:MGI Symbol;Acc:MGI:1925847]	-1.18307026263641	1.78280167426083e-07
ENSMUSG00000074228	Gm10645	predicted gene 10645 [Source:MGI Symbol;Acc:MGI:3704313]	-1.18469882920559	0.0155146788469853
ENSMUSG00000059547	Fbxw26	F-box and WD-40 domain protein 26 [Source:MGI Symbol;Acc:MGI:3646662]	-1.1855594658162	0.00993943562098462
ENSMUSG00000038526	Car14	carbonic anhydrase 14 [Source:MGI Symbol;Acc:MGI:1344341]	-1.19376890729535	0.000513596650994329
ENSMUSG00000027070	Lrp2	low density lipoprotein receptor-related protein 2 [Source:MGI Symbol;Acc:MGI:95794]	-1.19511129948796	9.68846612654217e-05
ENSMUSG00000097622	A330033J07Rik	RIKEN cDNA A330033J07 gene [Source:MGI Symbol;Acc:MGI:2444369]	-1.19649885596455	0.000592035617482175
ENSMUSG00000019932	Kera	keratocan [Source:MGI Symbol;Acc:MGI:1202398]	-1.19820390959932	0.0078887877269815
ENSMUSG00000097494	4933406C10Rik	RIKEN cDNA 4933406C10 gene [Source:MGI Symbol;Acc:MGI:1921326]	-1.2000918830739	1.91112781441358e-06
ENSMUSG00000118029	AC132288.1	TEC	-1.20057437197547	0.000189998342336258
ENSMUSG00000052271	Bhlha15	basic helix-loop-helix family, member a15 [Source:MGI Symbol;Acc:MGI:891976]	-1.20257838332324	1.00942112091445e-05
ENSMUSG00000054162	Spock3	sparc/osteonectin, cwcv and kazal-like domains proteoglycan 3 [Source:MGI Symbol;Acc:MGI:1920152]	-1.20480714077004	6.58653265571481e-07
ENSMUSG00000010086	Rnf112	ring finger protein 112 [Source:MGI Symbol;Acc:MGI:106611]	-1.20697739018051	0.000207578879304022
ENSMUSG00000097324	Carmn	cardiac mesoderm enhancer-associated non-coding RNA [Source:MGI Symbol;Acc:MGI:4439832]	-1.20895222433295	0.00265802650711573
ENSMUSG00000031022	BC051019	cDNA sequence BC051019 [Source:MGI Symbol;Acc:MGI:1928824]	-1.20977030495365	0.000457099158765435
ENSMUSG00000026414	Tnnt2	troponin T2, cardiac [Source:MGI Symbol;Acc:MGI:104597]	-1.21035643047415	4.29123702163665e-08
ENSMUSG00000100215	Gm8292	predicted gene 8292 [Source:MGI Symbol;Acc:MGI:3648460]	-1.21154432229135	7.5966696895354e-05
ENSMUSG00000039092	Sptlc3	serine palmitoyltransferase, long chain base subunit 3 [Source:MGI Symbol;Acc:MGI:2444678]	-1.21271230913693	1.68287587062208e-08
ENSMUSG00000022838	Eaf2	ELL associated factor 2 [Source:MGI Symbol;Acc:MGI:2146616]	-1.21365259833475	1.16854282380131e-05
ENSMUSG00000061578	Ksr2	kinase suppressor of ras 2 [Source:MGI Symbol;Acc:MGI:3610315]	-1.21797933460654	1.83955380040595e-07
ENSMUSG00000021879	Dnah12	dynein, axonemal, heavy chain 12 [Source:MGI Symbol;Acc:MGI:107720]	-1.22092278411111	0.00645667609010632
ENSMUSG00000044217	Aqp5	aquaporin 5 [Source:MGI Symbol;Acc:MGI:106215]	-1.22335979214032	0.00286834364490792
ENSMUSG00000027895	Kcnc4	potassium voltage gated channel, Shaw-related subfamily, member 4 [Source:MGI Symbol;Acc:MGI:96670]	-1.22463862989986	0.000162685950213458
ENSMUSG00000024827	Gldc	glycine decarboxylase [Source:MGI Symbol;Acc:MGI:1341155]	-1.22569374580088	7.06814179869913e-11
ENSMUSG00000106350	Gm4869	predicted gene 4869 [Source:MGI Symbol;Acc:MGI:3646257]	-1.22587556357745	0.000131321511999114
ENSMUSG00000056215	Lrguk	leucine-rich repeats and guanylate kinase domain containing [Source:MGI Symbol;Acc:MGI:1921604]	-1.22597133920739	0.00821179075039586
ENSMUSG00000021055	Esr2	estrogen receptor 2 (beta) [Source:MGI Symbol;Acc:MGI:109392]	-1.22903253575936	0.0116855633765833
ENSMUSG00000039716	Dock3	dedicator of cyto-kinesis 3 [Source:MGI Symbol;Acc:MGI:2429763]	-1.23091050806405	3.18027703636665e-07
ENSMUSG00000074489	Bglap3	bone gamma-carboxyglutamate protein 3 [Source:MGI Symbol;Acc:MGI:88155]	-1.23335867682775	0.00243989120758466
ENSMUSG00000066687	Zbtb16	zinc finger and BTB domain containing 16 [Source:MGI Symbol;Acc:MGI:103222]	-1.23349403567579	7.44809811848161e-06
ENSMUSG00000062760	Shisal1	shisa like 1 [Source:MGI Symbol;Acc:MGI:1919551]	-1.23525716119191	1.68052428436857e-06
ENSMUSG00000020785	Camkk1	calcium/calmodulin-dependent protein kinase kinase 1, alpha [Source:MGI Symbol;Acc:MGI:1891766]	-1.24034162211457	6.84063865760518e-07
ENSMUSG00000058975	Kcnc1	potassium voltage gated channel, Shaw-related subfamily, member 1 [Source:MGI Symbol;Acc:MGI:96667]	-1.24112154659661	0.00214889443214418
ENSMUSG00000048776	Pthlh	parathyroid hormone-like peptide [Source:MGI Symbol;Acc:MGI:97800]	-1.24752877891597	0.000121502562396661
ENSMUSG00000022212	Cpne6	copine VI [Source:MGI Symbol;Acc:MGI:1334445]	-1.25048090579799	0.00365659019266297
ENSMUSG00000112794	Gm48878	predicted gene, 48878 [Source:MGI Symbol;Acc:MGI:6098630]	-1.25381942914116	4.14656812241407e-07
ENSMUSG00000026062	Slc9a2	solute carrier family 9 (sodium/hydrogen exchanger), member 2 [Source:MGI Symbol;Acc:MGI:105075]	-1.25460750613941	7.74561400468429e-08
ENSMUSG00000041670	Rims1	regulating synaptic membrane exocytosis 1 [Source:MGI Symbol;Acc:MGI:2152971]	-1.25489787865624	9.236677896991e-07
ENSMUSG00000030399	Ckm	creatine kinase, muscle [Source:MGI Symbol;Acc:MGI:88413]	-1.25512890518646	6.72676205229445e-05
ENSMUSG00000020431	Adcy1	adenylate cyclase 1 [Source:MGI Symbol;Acc:MGI:99677]	-1.25654128215881	9.36259735193306e-06
ENSMUSG00000068748	Ptprz1	protein tyrosine phosphatase, receptor type Z, polypeptide 1 [Source:MGI Symbol;Acc:MGI:97816]	-1.25719787211143	0.00155426063753046
ENSMUSG00000001985	Grik3	glutamate receptor, ionotropic, kainate 3 [Source:MGI Symbol;Acc:MGI:95816]	-1.25857819794376	7.08729031522815e-06
ENSMUSG00000031517	Gpm6a	glycoprotein m6a [Source:MGI Symbol;Acc:MGI:107671]	-1.26061883561006	6.6650144570023e-05
ENSMUSG00000020787	P2rx1	purinergic receptor P2X, ligand-gated ion channel, 1 [Source:MGI Symbol;Acc:MGI:1098235]	-1.26333718021703	6.4752671932615e-07
ENSMUSG00000113151	Gm48690	predicted gene, 48690 [Source:MGI Symbol;Acc:MGI:6098319]	-1.2638704350141	0.00814150774553006
ENSMUSG00000024935	Slc1a1	solute carrier family 1 (neuronal/epithelial high affinity glutamate transporter, system Xag), member 1 [Source:MGI Symbol;Acc:MGI:105083]	-1.26877982603845	0.00033020512298336
ENSMUSG00000112701	2310002D06Rik	RIKEN cDNA 2310002D06 gene [Source:MGI Symbol;Acc:MGI:1916772]	-1.27603620132083	0.000733955913305259
ENSMUSG00000022996	Wnt10b	wingless-type MMTV integration site family, member 10B [Source:MGI Symbol;Acc:MGI:108061]	-1.28115669008777	0.00013432581127924
ENSMUSG00000046178	Nxph1	neurexophilin 1 [Source:MGI Symbol;Acc:MGI:107492]	-1.28284504113144	1.92313177780532e-05
ENSMUSG00000115516	Gm8341	predicted gene 8341 [Source:MGI Symbol;Acc:MGI:3647182]	-1.28352851621215	0.00998294863890401
ENSMUSG00000084761	Gm12406	predicted gene 12406 [Source:MGI Symbol;Acc:MGI:3650626]	-1.2843375646516	2.74766622410265e-06
ENSMUSG00000021612	Slc6a18	solute carrier family 6 (neurotransmitter transporter), member 18 [Source:MGI Symbol;Acc:MGI:1336892]	-1.28462839288792	0.00353550392856715
ENSMUSG00000018581	Dnah11	dynein, axonemal, heavy chain 11 [Source:MGI Symbol;Acc:MGI:1100864]	-1.28469545788298	0.00388213763916291
ENSMUSG00000042102	Dmgdh	dimethylglycine dehydrogenase precursor [Source:MGI Symbol;Acc:MGI:1921379]	-1.28745909872745	2.05454760735317e-06
ENSMUSG00000030724	Cd19	CD19 antigen [Source:MGI Symbol;Acc:MGI:88319]	-1.29703928477661	0.0043376210044065
ENSMUSG00000041986	Elmod1	ELMO/CED-12 domain containing 1 [Source:MGI Symbol;Acc:MGI:3583900]	-1.30118094789822	0.00342930676316429
ENSMUSG00000021278	Amn	amnionless [Source:MGI Symbol;Acc:MGI:1934943]	-1.30451360433572	2.22858815387425e-06
ENSMUSG00000104213	Ighd	immunoglobulin heavy constant delta [Source:MGI Symbol;Acc:MGI:96447]	-1.30481467249993	0.00593083657691153
ENSMUSG00000078998	Bpifa6	BPI fold containing family A, member 6 [Source:MGI Symbol;Acc:MGI:3647736]	-1.3112216432679	0.00165170173114204
ENSMUSG00000115333	Gm34590	predicted gene, 34590 [Source:MGI Symbol;Acc:MGI:5593749]	-1.31143834018322	0.0028140872668387
ENSMUSG00000035403	Crb2	crumbs family member 2 [Source:MGI Symbol;Acc:MGI:2679260]	-1.31331708435668	4.25320304486241e-16
ENSMUSG00000004031	Brinp2	bone morphogenic protein/retinoic acid inducible neural-specific 2 [Source:MGI Symbol;Acc:MGI:2443333]	-1.32163020395711	0.000103973536731959
ENSMUSG00000020734	Grin2c	glutamate receptor, ionotropic, NMDA2C (epsilon 3) [Source:MGI Symbol;Acc:MGI:95822]	-1.32457647295801	0.000328621861451296
ENSMUSG00000086741	Gm15816	predicted gene 15816 [Source:MGI Symbol;Acc:MGI:3802114]	-1.33182969252327	5.7955936084216e-05
ENSMUSG00000028778	Hcrtr1	hypocretin (orexin) receptor 1 [Source:MGI Symbol;Acc:MGI:2385650]	-1.33358021580663	2.5926395110322e-05
ENSMUSG00000099696	2900052N01Rik	RIKEN cDNA 2900052N01 gene [Source:MGI Symbol;Acc:MGI:1920290]	-1.33605150095806	0.00278748325755672
ENSMUSG00000111866	E130101E03Rik	RIKEN cDNA E130101E03 gene [Source:MGI Symbol;Acc:MGI:1925240]	-1.33898135142042	0.006992220260874
ENSMUSG00000022454	Nell2	NEL-like 2 [Source:MGI Symbol;Acc:MGI:1858510]	-1.34005616352098	1.36168762566942e-06
ENSMUSG00000074486	Bglap2	bone gamma-carboxyglutamate protein 2 [Source:MGI Symbol;Acc:MGI:88157]	-1.34601688597338	0.000128219837507674
ENSMUSG00000022249	Ttc23l	tetratricopeptide repeat domain 23-like [Source:MGI Symbol;Acc:MGI:1923027]	-1.35122432533476	0.000101783273419634
ENSMUSG00000015854	Cd5l	CD5 antigen-like [Source:MGI Symbol;Acc:MGI:1334419]	-1.35172089789331	5.04791450632522e-06
ENSMUSG00000064340	mt-Tl1	mitochondrially encoded tRNA leucine 1 [Source:MGI Symbol;Acc:MGI:102482]	-1.36887765888894	0.000266597281048604
ENSMUSG00000095332	Gm9821	predicted gene 9821 [Source:MGI Symbol;Acc:MGI:3704208]	-1.3738363881463	4.91604516674385e-09
ENSMUSG00000029847	Slc23a4	solute carrier family 23 member 4 [Source:MGI Symbol;Acc:MGI:1917272]	-1.37541975399822	2.12672839167514e-05
ENSMUSG00000079462	Gm15737	predicted gene 15737 [Source:MGI Symbol;Acc:MGI:3783179]	-1.37625791994948	0.00106019372387745
ENSMUSG00000087054	Gm12405	predicted gene 12405 [Source:MGI Symbol;Acc:MGI:3649392]	-1.39066423147839	3.39416129705674e-06
ENSMUSG00000001827	Folr1	folate receptor 1 (adult) [Source:MGI Symbol;Acc:MGI:95568]	-1.39187985665574	6.2598014996678e-07
ENSMUSG00000030046	Bmp10	bone morphogenetic protein 10 [Source:MGI Symbol;Acc:MGI:1338820]	-1.39599127563587	3.76628244260709e-07
ENSMUSG00000051726	Kcnf1	potassium voltage-gated channel, subfamily F, member 1 [Source:MGI Symbol;Acc:MGI:2687399]	-1.39755672443502	0.000272385142639732
ENSMUSG00000070324	Fbxw22	F-box and WD-40 domain protein 22 [Source:MGI Symbol;Acc:MGI:3643290]	-1.39886207883448	0.000248713992587098
ENSMUSG00000024734	Zp1	zona pellucida glycoprotein 1 [Source:MGI Symbol;Acc:MGI:103073]	-1.40540210945747	0.00156756237537615
ENSMUSG00000047844	Bex4	brain expressed X-linked 4 [Source:MGI Symbol;Acc:MGI:3606746]	-1.40645057493411	0.000328621861451296
ENSMUSG00000042474	Fcmr	Fc fragment of IgM receptor [Source:MGI Symbol;Acc:MGI:1916419]	-1.40908546933527	0.00023852045626008
ENSMUSG00000026573	Xcl1	chemokine (C motif) ligand 1 [Source:MGI Symbol;Acc:MGI:104593]	-1.4092126799082	0.000255166451192094
ENSMUSG00000020838	Slc6a4	solute carrier family 6 (neurotransmitter transporter, serotonin), member 4 [Source:MGI Symbol;Acc:MGI:96285]	-1.41054901917711	4.51636755524781e-09
ENSMUSG00000090223	Pcp4	Purkinje cell protein 4 [Source:MGI Symbol;Acc:MGI:97509]	-1.41609079594934	7.47510388336709e-06
ENSMUSG00000086943	4732414G09Rik	RIKEN cDNA 4732414G09 gene [Source:MGI Symbol;Acc:MGI:3045381]	-1.43825599388326	0.000232011982290803
ENSMUSG00000099564	Gm28729	predicted gene 28729 [Source:MGI Symbol;Acc:MGI:5579435]	-1.4400363371962	1.83827813501751e-07
ENSMUSG00000031906	Smpd3	sphingomyelin phosphodiesterase 3, neutral [Source:MGI Symbol;Acc:MGI:1927578]	-1.44089445025828	2.04443714389808e-10
ENSMUSG00000110663	Gm39157	predicted gene, 39157 [Source:MGI Symbol;Acc:MGI:5622042]	-1.44668656709518	0.00328704026416949
ENSMUSG00000063011	Msln	mesothelin [Source:MGI Symbol;Acc:MGI:1888992]	-1.45835321609748	6.29104058886769e-06
ENSMUSG00000062372	Otof	otoferlin [Source:MGI Symbol;Acc:MGI:1891247]	-1.46744768652985	0.00165526236378407
ENSMUSG00000108311	Gm44737	predicted gene 44737 [Source:MGI Symbol;Acc:MGI:5753313]	-1.48082320644966	7.54031265831077e-05
ENSMUSG00000086860	Gm1720	predicted gene 1720 [Source:MGI Symbol;Acc:MGI:2686566]	-1.48484237128831	0.000621436228305214
ENSMUSG00000058488	Kl	klotho [Source:MGI Symbol;Acc:MGI:1101771]	-1.49544170379577	4.61666173829468e-06
ENSMUSG00000073424	Cyp4f15	cytochrome P450, family 4, subfamily f, polypeptide 15 [Source:MGI Symbol;Acc:MGI:2146921]	-1.50123200206236	8.45368062673655e-13
ENSMUSG00000065445	Mir143	microRNA 143 [Source:MGI Symbol;Acc:MGI:2676828]	-1.50558152871398	0.000202827007184273
ENSMUSG00000028989	Angptl7	angiopoietin-like 7 [Source:MGI Symbol;Acc:MGI:3605801]	-1.51238462990353	1.1277672314721e-06
ENSMUSG00000044206	Vsig4	V-set and immunoglobulin domain containing 4 [Source:MGI Symbol;Acc:MGI:2679720]	-1.51506557150812	1.34463710591494e-11
ENSMUSG00000074737	C530025M09Rik	RIKEN cDNA C530025M09 gene [Source:MGI Symbol;Acc:MGI:2442090]	-1.51803890808264	0.00208501944969214
ENSMUSG00000110018	5430437J10Rik	RIKEN cDNA 5430437J10 gene [Source:MGI Symbol;Acc:MGI:1918682]	-1.5331269957732	9.86718318875118e-07
ENSMUSG00000025189	Cnnm1	cyclin M1 [Source:MGI Symbol;Acc:MGI:1891366]	-1.54352693690118	7.84251150109903e-07
ENSMUSG00000020279	Il9r	interleukin 9 receptor [Source:MGI Symbol;Acc:MGI:96564]	-1.55330239477512	6.20840578036369e-05
ENSMUSG00000104614	Fbxw27	F-box and WD-40 domain protein 27 [Source:MGI Symbol;Acc:MGI:1924248]	-1.5663148259914	1.40935600080792e-06
ENSMUSG00000016200	Syt14	synaptotagmin XIV [Source:MGI Symbol;Acc:MGI:2444490]	-1.57756534982103	0.000243283843991461
ENSMUSG00000026390	Marco	macrophage receptor with collagenous structure [Source:MGI Symbol;Acc:MGI:1309998]	-1.58683939080852	4.17271459729051e-05
ENSMUSG00000021032	Ngb	neuroglobin [Source:MGI Symbol;Acc:MGI:2151886]	-1.58765210500944	2.11940493001011e-07
ENSMUSG00000049154	Fam183b	family with sequence similarity 183, member B [Source:MGI Symbol;Acc:MGI:1922679]	-1.59212069832656	3.45220668413183e-05
ENSMUSG00000042244	Pglyrp3	peptidoglycan recognition protein 3 [Source:MGI Symbol;Acc:MGI:2685266]	-1.62407073640377	4.58672923476228e-06
ENSMUSG00000076617	Ighm	immunoglobulin heavy constant mu [Source:MGI Symbol;Acc:MGI:96448]	-1.62411956176611	2.24009550279823e-05
ENSMUSG00000050520	Cldn8	claudin 8 [Source:MGI Symbol;Acc:MGI:1859286]	-1.63639569003737	3.10746379974163e-15
ENSMUSG00000044349	Snhg11	small nucleolar RNA host gene 11 [Source:MGI Symbol;Acc:MGI:2441845]	-1.63720472820934	1.13082547219349e-12
ENSMUSG00000067149	Jchain	immunoglobulin joining chain [Source:MGI Symbol;Acc:MGI:96493]	-1.67271023977351	1.58201606103455e-06
ENSMUSG00000011034	Slc5a1	solute carrier family 5 (sodium/glucose cotransporter), member 1 [Source:MGI Symbol;Acc:MGI:107678]	-1.68056120773153	7.59071536047633e-16
ENSMUSG00000048498	Cd300e	CD300E molecule [Source:MGI Symbol;Acc:MGI:2387602]	-1.70752793700192	7.12479916289958e-06
ENSMUSG00000026417	Pigr	polymeric immunoglobulin receptor [Source:MGI Symbol;Acc:MGI:103080]	-1.71501652853528	0.00408410950129268
ENSMUSG00000039059	Hrh3	histamine receptor H3 [Source:MGI Symbol;Acc:MGI:2139279]	-1.71688551635585	1.19230664361229e-07
ENSMUSG00000023078	Cxcl13	chemokine (C-X-C motif) ligand 13 [Source:MGI Symbol;Acc:MGI:1888499]	-1.73393831205483	6.53939836884011e-10
ENSMUSG00000097178	2310002F09Rik	RIKEN cDNA 2310002F09 gene [Source:MGI Symbol;Acc:MGI:1916779]	-1.73878929602176	1.06850849758355e-07
ENSMUSG00000047420	Fam180a	family with sequence similarity 180, member A [Source:MGI Symbol;Acc:MGI:3039626]	-1.76319837327834	7.54416218904999e-11
ENSMUSG00000024041	Cryaa	crystallin, alpha A [Source:MGI Symbol;Acc:MGI:88515]	-1.88955822925407	2.70368408320718e-08
ENSMUSG00000026697	Myoc	myocilin [Source:MGI Symbol;Acc:MGI:1202864]	-2.13293543468188	1.14146028809166e-11
ENSMUSG00000061808	Ttr	transthyretin [Source:MGI Symbol;Acc:MGI:98865]	-2.14693458419111	6.28939873865184e-15
ENSMUSG00000039552	Rsph4a	radial spoke head 4 homolog A (Chlamydomonas) [Source:MGI Symbol;Acc:MGI:3027894]	-2.24831822944416	6.86932500097068e-19
ENSMUSG00000069515	Lyz1	lysozyme 1 [Source:MGI Symbol;Acc:MGI:96902]	-2.91195103538199	3.8817850998729e-42
