# Supplementary material for: RNA-seq gene expression profiling of the bladder in a mouse model of urogenital schistosomiasis
Source: bioRxiv. 2024 Jun 29:2024.06.29.601185. Preprint. [Version 1] doi: 10.1101/2024.06.29.601185 (PMC11230422; doi:10.1101/2024.06.29.601185)
Supplement: Supplement 7 — [z07_gsea_report_mh_combined_q005.txt] Supplementary 7. Subset of top positively and negatively enriched gene sets from the mouse hallmark gene set collection in the comparison of egg-injected and vehicle-injected samples aligned to the mouse genome, arranged by normalized enrichment score. Key: Name, gene set collection; Size, gene set size; ES, enrichment score; NES, normalized enrichment score; NOM p-val, nominal p-value; FDR q-val, false discovery rate likelihood; FWER p-val, family-wise Rank at max, rank of gene from the ranked gene list at peak of running enrichment score; Leading edge, tags, proportion of gene hits (matches to the genes in the gene set) to ranked gene list before (for positive enrichment scores) or after (for negative enrichment scores) the peak of the running enrichment score; Leading edge, list, proportion of ranked genes before (for positive enrichment scores) or after (for negative enrichment scores) the peak of the running enrichment score; Leading edge, signal, composite score of the “tags” and “list” leading edge attributes. [file media-7.txt]

NAME	SIZE	ES	NES	NOM p-val	FDR q-val	FWER p-val	RANK AT MAX	LEADING EDGE
HALLMARK_INTERFERON_ALPHA_RESPONSE	94	0.85	2.45	0.00e+00	0.00e+00	0.00e+00	2848	tags=69%, list=7%, signal=74%
HALLMARK_INTERFERON_GAMMA_RESPONSE	188	0.79	2.49	0.00e+00	0.00e+00	0.00e+00	4182	tags=62%, list=10%, signal=69%
HALLMARK_TNFA_SIGNALING_VIA_NFKB	196	0.76	2.42	0.00e+00	0.00e+00	0.00e+00	4968	tags=65%, list=12%, signal=74%
HALLMARK_IL6_JAK_STAT3_SIGNALING	85	0.73	2.13	0.00e+00	0.00e+00	0.00e+00	4310	tags=58%, list=10%, signal=64%
HALLMARK_INFLAMMATORY_RESPONSE	197	0.72	2.28	0.00e+00	0.00e+00	0.00e+00	4282	tags=55%, list=10%, signal=61%
HALLMARK_ALLOGRAFT_REJECTION	192	0.65	2.05	0.00e+00	0.00e+00	0.00e+00	5883	tags=50%, list=14%, signal=58%
HALLMARK_KRAS_SIGNALING_UP	198	0.64	2.04	0.00e+00	0.00e+00	0.00e+00	4160	tags=46%, list=10%, signal=51%
HALLMARK_IL2_STAT5_SIGNALING	199	0.63	2.01	0.00e+00	0.00e+00	0.00e+00	3774	tags=43%, list=9%, signal=47%
HALLMARK_ANGIOGENESIS	36	0.63	1.58	1.12e-02	4.27e-03	5.30e-02	5887	tags=53%, list=14%, signal=61%
HALLMARK_G2M_CHECKPOINT	195	0.60	1.89	0.00e+00	0.00e+00	0.00e+00	8134	tags=51%, list=20%, signal=63%
HALLMARK_E2F_TARGETS	199	0.60	1.91	0.00e+00	0.00e+00	0.00e+00	7882	tags=46%, list=19%, signal=57%
HALLMARK_HEDGEHOG_SIGNALING	36	0.57	1.41	3.92e-02	2.97e-02	3.75e-01	7237	tags=47%, list=17%, signal=57%
HALLMARK_APOPTOSIS	161	0.56	1.77	0.00e+00	9.77e-05	1.00e-03	4387	tags=39%, list=11%, signal=43%
HALLMARK_EPITHELIAL_MESENCHYMAL_TRANSITION	194	0.55	1.76	0.00e+00	8.96e-05	1.00e-03	4997	tags=45%, list=12%, signal=51%
HALLMARK_HYPOXIA	199	0.54	1.73	0.00e+00	2.66e-04	3.00e-03	6263	tags=44%, list=15%, signal=52%
HALLMARK_COMPLEMENT	185	0.54	1.71	0.00e+00	5.45e-04	7.00e-03	5627	tags=37%, list=14%, signal=43%
HALLMARK_P53_PATHWAY	200	0.48	1.51	0.00e+00	1.02e-02	1.37e-01	5074	tags=28%, list=12%, signal=32%
HALLMARK_COAGULATION	134	0.48	1.46	9.28e-03	1.88e-02	2.48e-01	4936	tags=36%, list=12%, signal=41%
HALLMARK_BILE_ACID_METABOLISM	111	-0.39	-1.29	2.62e-02	4.54e-02	3.87e-01	8842	tags=48%, list=21%, signal=60%
HALLMARK_MYOGENESIS	199	-0.47	-1.72	0.00e+00	9.08e-04	6.00e-03	5129	tags=45%, list=12%, signal=51%
HALLMARK_ADIPOGENESIS	200	-0.53	-1.88	0.00e+00	4.07e-04	2.00e-03	8665	tags=57%, list=21%, signal=72%
HALLMARK_FATTY_ACID_METABOLISM	154	-0.56	-1.95	0.00e+00	0.00e+00	0.00e+00	6203	tags=51%, list=15%, signal=60%
HALLMARK_OXIDATIVE_PHOSPHORYLATION	195	-0.60	-2.17	0.00e+00	0.00e+00	0.00e+00	7481	tags=55%, list=18%, signal=67%
