# Supplementary material for: RNA-seq gene expression profiling of the bladder in a mouse model of urogenital schistosomiasis
Source: bioRxiv. 2024 Jun 29:2024.06.29.601185. Preprint. [Version 1] doi: 10.1101/2024.06.29.601185 (PMC11230422; doi:10.1101/2024.06.29.601185)
Supplement: Supplement 8 — [z08_panther_output_upreg_bp.txt] Supplementary 8. Gene ontology (biological process) analysis results from the PANTHER Overrepresentation Test for upregulated differentially expressed genes in the comparison of egg-injected and vehicle-injected samples. [file media-8.txt]

Analysis Type:	PANTHER Overrepresentation Test (Released 20240226)
Annotation Version and Release Date:	GO Ontology database DOI:  10.5281/zenodo.10536401 Released 2024-01-17
Analyzed List:	panther_input_upreg.txt (Mus musculus)
Reference List:	Mus musculus (all genes in database)
Test Type:	FISHER
Correction:	FDR
GO biological process complete	Mus musculus - REFLIST (21983)	panther_input_upreg.txt (535)	panther_input_upreg.txt (expected)	panther_input_upreg.txt (over/under)	panther_input_upreg.txt (fold Enrichment)	panther_input_upreg.txt (raw P-value)	panther_input_upreg.txt (FDR)
positive regulation of peripheral tolerance induction (GO:0002660)	2	2	.05	+	41.09	5.91E-04	1.21E-02
regulation of peripheral tolerance induction (GO:0002658)	2	2	.05	+	41.09	5.91E-04	1.21E-02
positive regulation of tolerance induction dependent upon immune response (GO:0002654)	2	2	.05	+	41.09	5.91E-04	1.21E-02
regulation of tolerance induction dependent upon immune response (GO:0002652)	3	3	.07	+	41.09	1.43E-05	4.52E-04
negative regulation of cytotoxic T cell differentiation (GO:0045584)	2	2	.05	+	41.09	5.91E-04	1.20E-02
positive regulation of interleukin-4-mediated signaling pathway (GO:1902216)	2	2	.05	+	41.09	5.91E-04	1.20E-02
cellular response to interleukin-8 (GO:0098759)	2	2	.05	+	41.09	5.91E-04	1.20E-02
response to interleukin-8 (GO:0098758)	2	2	.05	+	41.09	5.91E-04	1.20E-02
MDA-5 signaling pathway (GO:0039530)	2	2	.05	+	41.09	5.91E-04	1.20E-02
arginine catabolic process to ornithine (GO:0019547)	2	2	.05	+	41.09	5.91E-04	1.20E-02
regulation of MyD88-dependent toll-like receptor signaling pathway (GO:0034124)	4	3	.10	+	30.82	5.63E-05	1.55E-03
negative regulation of interleukin-1-mediated signaling pathway (GO:2000660)	4	3	.10	+	30.82	5.63E-05	1.55E-03
ovarian cumulus expansion (GO:0001550)	4	3	.10	+	30.82	5.63E-05	1.54E-03
regulation of interleukin-1-mediated signaling pathway (GO:2000659)	7	5	.17	+	29.35	1.69E-07	7.82E-06
detection of yeast (GO:0001879)	3	2	.07	+	27.39	1.74E-03	3.10E-02
negative regulation of macrophage inflammatory protein 1 alpha production (GO:0071641)	3	2	.07	+	27.39	1.74E-03	3.10E-02
negative regulation of T-helper 2 cell cytokine production (GO:2000552)	3	2	.07	+	27.39	1.74E-03	3.09E-02
negative regulation of T cell costimulation (GO:2000524)	3	2	.07	+	27.39	1.74E-03	3.09E-02
cellular response to temperature stimulus (GO:0071502)	3	2	.07	+	27.39	1.74E-03	3.09E-02
extracellular polysaccharide biosynthetic process (GO:0045226)	3	2	.07	+	27.39	1.74E-03	3.08E-02
regulation of interleukin-4-mediated signaling pathway (GO:1902214)	3	2	.07	+	27.39	1.74E-03	3.08E-02
positive regulation of neutrophil mediated killing of fungus (GO:0070965)	3	2	.07	+	27.39	1.74E-03	3.07E-02
regulation of neutrophil mediated killing of fungus (GO:0070953)	3	2	.07	+	27.39	1.74E-03	3.07E-02
interleukin-18 production (GO:0032621)	3	2	.07	+	27.39	1.74E-03	3.07E-02
regulation of L-arginine import across plasma membrane (GO:1905541)	3	2	.07	+	27.39	1.74E-03	3.06E-02
regulation of activated CD8-positive, alpha-beta T cell apoptotic process (GO:1905402)	3	2	.07	+	27.39	1.74E-03	3.06E-02
positive regulation of MDA-5 signaling pathway (GO:1900245)	3	2	.07	+	27.39	1.74E-03	3.06E-02
negative regulation of monocyte activation (GO:0150102)	3	2	.07	+	27.39	1.74E-03	3.05E-02
neutrophil extravasation (GO:0072672)	6	4	.15	+	27.39	5.01E-06	1.81E-04
extracellular polysaccharide metabolic process (GO:0046379)	3	2	.07	+	27.39	1.74E-03	3.05E-02
Fc receptor mediated inhibitory signaling pathway (GO:0002774)	3	2	.07	+	27.39	1.74E-03	3.05E-02
positive regulation of calcidiol 1-monooxygenase activity (GO:0060559)	3	2	.07	+	27.39	1.74E-03	3.04E-02
granulocyte-macrophage colony-stimulating factor signaling pathway (GO:0038157)	5	3	.12	+	24.65	1.38E-04	3.41E-03
fever generation (GO:0001660)	5	3	.12	+	24.65	1.38E-04	3.40E-03
regulation of neutrophil mediated killing of symbiont cell (GO:0070949)	5	3	.12	+	24.65	1.38E-04	3.39E-03
interleukin-27-mediated signaling pathway (GO:0070106)	5	3	.12	+	24.65	1.38E-04	3.39E-03
protein nitrosylation (GO:0017014)	7	4	.17	+	23.48	1.15E-05	3.68E-04
negative regulation of AIM2 inflammasome complex assembly (GO:0140972)	13	7	.32	+	22.13	7.35E-09	3.96E-07
regulation of AIM2 inflammasome complex assembly (GO:0140971)	15	8	.37	+	21.91	6.47E-10	4.07E-08
positive regulation of T cell anergy (GO:0002669)	6	3	.15	+	20.54	2.71E-04	6.16E-03
negative regulation of cell adhesion molecule production (GO:0060354)	6	3	.15	+	20.54	2.71E-04	6.16E-03
arginine catabolic process (GO:0006527)	8	4	.19	+	20.54	2.25E-05	6.72E-04
peptidyl-cysteine S-nitrosylation (GO:0018119)	6	3	.15	+	20.54	2.71E-04	6.15E-03
keratinocyte migration (GO:0051546)	6	3	.15	+	20.54	2.71E-04	6.14E-03
positive regulation of lysosome organization (GO:1905673)	6	3	.15	+	20.54	2.71E-04	6.13E-03
positive regulation of CD8-positive, alpha-beta T cell differentiation (GO:0043378)	6	3	.15	+	20.54	2.71E-04	6.12E-03
fused antrum stage (GO:0048165)	6	3	.15	+	20.54	2.71E-04	6.11E-03
positive regulation of lymphocyte anergy (GO:0002913)	6	3	.15	+	20.54	2.71E-04	6.10E-03
negative regulation of T cell cytokine production (GO:0002725)	10	5	.24	+	20.54	1.91E-06	7.37E-05
negative regulation of IP-10 production (GO:0071659)	11	5	.27	+	18.68	3.43E-06	1.28E-04
nucleotide-binding oligomerization domain containing 2 signaling pathway (GO:0070431)	11	5	.27	+	18.68	3.43E-06	1.27E-04
positive regulation of fever generation (GO:0031622)	9	4	.22	+	18.26	3.97E-05	1.13E-03
regulation of CD8-positive, alpha-beta T cell differentiation (GO:0043376)	9	4	.22	+	18.26	3.97E-05	1.13E-03
negative regulation of CD8-positive, alpha-beta T cell activation (GO:2001186)	7	3	.17	+	17.61	4.66E-04	9.89E-03
negative regulation of inflammasome-mediated signaling pathway (GO:0141086)	28	12	.68	+	17.61	8.16E-13	7.18E-11
ERBB4-ERBB4 signaling pathway (GO:0038138)	7	3	.17	+	17.61	4.66E-04	9.88E-03
negative regulation of interleukin-5 production (GO:0032714)	7	3	.17	+	17.61	4.66E-04	9.87E-03
regulation of neutrophil mediated cytotoxicity (GO:0070948)	7	3	.17	+	17.61	4.66E-04	9.85E-03
positive regulation of T-helper 17 cell differentiation (GO:2000321)	7	3	.17	+	17.61	4.66E-04	9.84E-03
positive regulation of immature T cell proliferation in thymus (GO:0033092)	7	3	.17	+	17.61	4.66E-04	9.82E-03
positive regulation of immature T cell proliferation (GO:0033091)	7	3	.17	+	17.61	4.66E-04	9.81E-03
cytolysis in another organism (GO:0051715)	7	3	.17	+	17.61	4.66E-04	9.80E-03
regulation of endothelial tube morphogenesis (GO:1901509)	7	3	.17	+	17.61	4.66E-04	9.78E-03
protein lipidation involved in autophagosome assembly (GO:0061739)	7	3	.17	+	17.61	4.66E-04	9.77E-03
hyaluronan biosynthetic process (GO:0030213)	7	3	.17	+	17.61	4.66E-04	9.76E-03
vascular endothelial growth factor production (GO:0010573)	7	3	.17	+	17.61	4.66E-04	9.74E-03
negative regulation of T-helper 1 type immune response (GO:0002826)	7	3	.17	+	17.61	4.66E-04	9.73E-03
cellular response to interferon-beta (GO:0035458)	62	26	1.51	+	17.23	5.62E-26	1.80E-23
regulation of IP-10 production (GO:0071658)	12	5	.29	+	17.12	5.76E-06	2.03E-04
regulation of T-helper 2 cell cytokine production (GO:2000551)	12	5	.29	+	17.12	5.76E-06	2.02E-04
regulation of killing of cells of another organism (GO:0051709)	12	5	.29	+	17.12	5.76E-06	2.02E-04
response to interferon-beta (GO:0035456)	71	28	1.73	+	16.20	5.67E-27	1.94E-24
positive regulation of heat generation (GO:0031652)	13	5	.32	+	15.80	9.17E-06	3.04E-04
nucleotide-binding domain, leucine rich repeat containing receptor signaling pathway (GO:0035872)	13	5	.32	+	15.80	9.17E-06	3.03E-04
positive regulation of T cell tolerance induction (GO:0002666)	8	3	.19	+	15.41	7.33E-04	1.44E-02
positive regulation of type II interferon-mediated signaling pathway (GO:0060335)	8	3	.19	+	15.41	7.33E-04	1.44E-02
positive regulation of response to type II interferon (GO:0060332)	8	3	.19	+	15.41	7.33E-04	1.44E-02
interleukin-33-mediated signaling pathway (GO:0038172)	8	3	.19	+	15.41	7.33E-04	1.44E-02
ERBB2-EGFR signaling pathway (GO:0038134)	8	3	.19	+	15.41	7.33E-04	1.44E-02
protein targeting to vacuole involved in autophagy (GO:0071211)	8	3	.19	+	15.41	7.33E-04	1.43E-02
stem cell fate commitment (GO:0048865)	8	3	.19	+	15.41	7.33E-04	1.43E-02
negative regulation of lipopolysaccharide-mediated signaling pathway (GO:0031665)	8	3	.19	+	15.41	7.33E-04	1.43E-02
CAMKK-AMPK signaling cascade (GO:0061762)	8	3	.19	+	15.41	7.33E-04	1.43E-02
autocrine signaling (GO:0035425)	8	3	.19	+	15.41	7.33E-04	1.43E-02
cytolysis (GO:0019835)	8	3	.19	+	15.41	7.33E-04	1.42E-02
cardiac endothelial cell differentiation (GO:0003348)	8	3	.19	+	15.41	7.33E-04	1.42E-02
regulation of ribonuclease activity (GO:0060700)	16	6	.39	+	15.41	1.31E-06	5.23E-05
positive regulation of tolerance induction (GO:0002645)	11	4	.27	+	14.94	9.99E-05	2.56E-03
positive regulation of killing of cells of another organism (GO:0051712)	11	4	.27	+	14.94	9.99E-05	2.56E-03
regulation of fever generation (GO:0031620)	11	4	.27	+	14.94	9.99E-05	2.56E-03
eosinophil chemotaxis (GO:0048245)	20	7	.49	+	14.38	2.86E-07	1.27E-05
negative regulation of viral genome replication (GO:0045071)	66	23	1.61	+	14.32	6.32E-21	1.32E-18
regulation of type II interferon-mediated signaling pathway (GO:0060334)	15	5	.37	+	13.70	2.06E-05	6.24E-04
regulation of response to type II interferon (GO:0060330)	15	5	.37	+	13.70	2.06E-05	6.23E-04
positive regulation of T-helper 17 type immune response (GO:2000318)	15	5	.37	+	13.70	2.06E-05	6.22E-04
negative regulation of NLRP3 inflammasome complex assembly (GO:1900226)	15	5	.37	+	13.70	2.06E-05	6.21E-04
regulation of T cell anergy (GO:0002667)	9	3	.22	+	13.70	1.08E-03	2.04E-02
regulation of T cell tolerance induction (GO:0002664)	12	4	.29	+	13.70	1.47E-04	3.59E-03
regulation of cell adhesion molecule production (GO:0060353)	9	3	.22	+	13.70	1.08E-03	2.03E-02
negative regulation of CD4-positive, alpha-beta T cell proliferation (GO:2000562)	12	4	.29	+	13.70	1.47E-04	3.59E-03
positive regulation of T-helper 2 cell cytokine production (GO:2000553)	9	3	.22	+	13.70	1.08E-03	2.03E-02
ERBB4 signaling pathway (GO:0038130)	9	3	.22	+	13.70	1.08E-03	2.03E-02
inflammatory response to wounding (GO:0090594)	18	6	.44	+	13.70	2.92E-06	1.11E-04
negative regulation of interleukin-10 production (GO:0032693)	21	7	.51	+	13.70	4.20E-07	1.82E-05
regulation of interleukin-5 production (GO:0032674)	21	7	.51	+	13.70	4.20E-07	1.82E-05
positive regulation of autophagosome maturation (GO:1901098)	9	3	.22	+	13.70	1.08E-03	2.03E-02
modulation of process of another organism (GO:0035821)	18	6	.44	+	13.70	2.92E-06	1.10E-04
G protein-coupled receptor signaling pathway involved in heart process (GO:0086103)	9	3	.22	+	13.70	1.08E-03	2.02E-02
positive regulation of xenophagy (GO:1904417)	12	4	.29	+	13.70	1.47E-04	3.58E-03
regulation of xenophagy (GO:1904415)	12	4	.29	+	13.70	1.47E-04	3.58E-03
regulation of lymphocyte anergy (GO:0002911)	9	3	.22	+	13.70	1.08E-03	2.02E-02
eosinophil migration (GO:0072677)	21	7	.51	+	13.70	4.20E-07	1.81E-05
negative regulation of T cell mediated immunity (GO:0002710)	24	8	.58	+	13.70	6.09E-08	3.00E-06
neutrophil chemotaxis (GO:0030593)	77	25	1.87	+	13.34	9.33E-22	2.11E-19
negative regulation of activated T cell proliferation (GO:0046007)	16	5	.39	+	12.84	2.93E-05	8.60E-04
regulation of heat generation (GO:0031650)	16	5	.39	+	12.84	2.93E-05	8.58E-04
negative regulation of osteoblast proliferation (GO:0033689)	13	4	.32	+	12.64	2.08E-04	4.88E-03
positive regulation of interleukin-5 production (GO:0032754)	13	4	.32	+	12.64	2.08E-04	4.87E-03
negative regulation of tyrosine phosphorylation of STAT protein (GO:0042532)	13	4	.32	+	12.64	2.08E-04	4.87E-03
regulation of lipopolysaccharide-mediated signaling pathway (GO:0031664)	30	9	.73	+	12.33	2.54E-08	1.30E-06
regulation of tolerance induction (GO:0002643)	20	6	.49	+	12.33	5.86E-06	2.05E-04
toll-like receptor 3 signaling pathway (GO:0034138)	20	6	.49	+	12.33	5.86E-06	2.04E-04
wound healing involved in inflammatory response (GO:0002246)	10	3	.24	+	12.33	1.51E-03	2.74E-02
heat generation (GO:0031649)	10	3	.24	+	12.33	1.51E-03	2.74E-02
positive regulation of RIG-I signaling pathway (GO:1900246)	10	3	.24	+	12.33	1.51E-03	2.73E-02
parturition (GO:0007567)	10	3	.24	+	12.33	1.51E-03	2.73E-02
granulocyte chemotaxis (GO:0071621)	84	25	2.04	+	12.23	1.06E-20	2.11E-18
negative regulation of leukocyte chemotaxis (GO:0002689)	17	5	.41	+	12.09	4.07E-05	1.15E-03
regulation of inflammasome-mediated signaling pathway (GO:0141085)	52	15	1.27	+	11.85	1.00E-12	8.72E-11
negative regulation of cytokine production involved in immune response (GO:0002719)	35	10	.85	+	11.74	7.12E-09	3.85E-07
positive regulation of monocyte chemotactic protein-1 production (GO:0071639)	21	6	.51	+	11.74	8.03E-06	2.69E-04
arginine metabolic process (GO:0006525)	14	4	.34	+	11.74	2.86E-04	6.37E-03
negative regulation of type II interferon production (GO:0032689)	42	12	1.02	+	11.74	2.17E-10	1.51E-08
positive regulation of mitophagy (GO:1901526)	14	4	.34	+	11.74	2.86E-04	6.36E-03
chemokine-mediated signaling pathway (GO:0070098)	63	18	1.53	+	11.74	6.35E-15	7.04E-13
defense response to protozoan (GO:0042832)	42	12	1.02	+	11.74	2.17E-10	1.50E-08
response to protozoan (GO:0001562)	46	13	1.12	+	11.61	4.44E-11	3.26E-09
neutrophil migration (GO:1990266)	92	26	2.24	+	11.61	7.71E-21	1.58E-18
negative regulation of viral process (GO:0048525)	115	32	2.80	+	11.43	3.97E-25	1.25E-22
positive regulation of type 2 immune response (GO:0002830)	18	5	.44	+	11.41	5.52E-05	1.53E-03
regulation of chronic inflammatory response (GO:0002676)	11	3	.27	+	11.21	2.04E-03	3.51E-02
negative regulation of heterotypic cell-cell adhesion (GO:0034115)	11	3	.27	+	11.21	2.04E-03	3.50E-02
regulation of blood volume by renin-angiotensin (GO:0002016)	11	3	.27	+	11.21	2.04E-03	3.50E-02
antral ovarian follicle growth (GO:0001547)	11	3	.27	+	11.21	2.04E-03	3.49E-02
lipid export from cell (GO:0140353)	11	3	.27	+	11.21	2.04E-03	3.49E-02
negative regulation of chemokine (C-X-C motif) ligand 2 production (GO:2000342)	11	3	.27	+	11.21	2.04E-03	3.49E-02
regulation of interleukin-18 production (GO:0032661)	11	3	.27	+	11.21	2.04E-03	3.48E-02
regulation of cell-cell adhesion involved in gastrulation (GO:0070587)	11	3	.27	+	11.21	2.04E-03	3.48E-02
negative regulation of interleukin-2 production (GO:0032703)	26	7	.63	+	11.06	2.14E-06	8.18E-05
monocyte differentiation (GO:0030224)	26	7	.63	+	11.06	2.14E-06	8.16E-05
response to type I interferon (GO:0034340)	41	11	1.00	+	11.02	2.61E-09	1.51E-07
negative regulation of immunoglobulin production (GO:0002638)	15	4	.37	+	10.96	3.82E-04	8.34E-03
positive regulation of autophagy of mitochondrion (GO:1903599)	15	4	.37	+	10.96	3.82E-04	8.33E-03
negative regulation of type 2 immune response (GO:0002829)	15	4	.37	+	10.96	3.82E-04	8.32E-03
regulation of type 2 immune response (GO:0002828)	34	9	.83	+	10.88	8.54E-08	4.10E-06
chemokine production (GO:0032602)	19	5	.46	+	10.81	7.34E-05	1.94E-03
cellular response to chemokine (GO:1990869)	73	19	1.78	+	10.69	7.50E-15	8.25E-13
response to chemokine (GO:1990868)	73	19	1.78	+	10.69	7.50E-15	8.19E-13
leukocyte chemotaxis (GO:0030595)	139	36	3.38	+	10.64	6.45E-27	2.16E-24
lymphocyte chemotaxis (GO:0048247)	43	11	1.05	+	10.51	4.55E-09	2.55E-07
granulocyte migration (GO:0097530)	103	26	2.51	+	10.37	1.80E-19	3.18E-17
negative regulation of neuron migration (GO:2001223)	12	3	.29	+	10.27	2.68E-03	4.39E-02
negative regulation of interleukin-1 production (GO:0032692)	40	10	.97	+	10.27	2.95E-08	1.50E-06
negative regulation of interleukin-1 beta production (GO:0032691)	32	8	.78	+	10.27	7.34E-07	3.08E-05
regulation of T-helper 17 cell differentiation (GO:2000319)	20	5	.49	+	10.27	9.60E-05	2.48E-03
cellular response to follicle-stimulating hormone stimulus (GO:0071372)	12	3	.29	+	10.27	2.68E-03	4.39E-02
regulation of immature T cell proliferation in thymus (GO:0033084)	16	4	.39	+	10.27	5.00E-04	1.04E-02
calmodulin dependent kinase signaling pathway (GO:0099004)	12	3	.29	+	10.27	2.68E-03	4.39E-02
positive regulation of membrane protein ectodomain proteolysis (GO:0051044)	16	4	.39	+	10.27	5.00E-04	1.04E-02
macrophage chemotaxis (GO:0048246)	16	4	.39	+	10.27	5.00E-04	1.04E-02
negative regulation of alpha-beta T cell proliferation (GO:0046642)	16	4	.39	+	10.27	5.00E-04	1.04E-02
activation of cysteine-type endopeptidase activity (GO:0097202)	24	6	.58	+	10.27	1.87E-05	5.74E-04
urinary bladder smooth muscle contraction (GO:0014832)	12	3	.29	+	10.27	2.68E-03	4.38E-02
positive regulation of dendritic cell cytokine production (GO:0002732)	12	3	.29	+	10.27	2.68E-03	4.38E-02
regulation of viral genome replication (GO:0045069)	94	23	2.29	+	10.05	4.77E-17	6.61E-15
negative regulation of viral entry into host cell (GO:0046597)	33	8	.80	+	9.96	9.49E-07	3.90E-05
regulation of T-helper 1 type immune response (GO:0002825)	33	8	.80	+	9.96	9.49E-07	3.89E-05
endolysosomal toll-like receptor signaling pathway (GO:0140894)	29	7	.71	+	9.92	4.77E-06	1.74E-04
disruption of cell in another organism (GO:0141061)	87	21	2.12	+	9.92	1.50E-15	1.75E-13
killing of cells of another organism (GO:0031640)	87	21	2.12	+	9.92	1.50E-15	1.73E-13
positive regulation of stress-activated MAPK cascade (GO:0032874)	25	6	.61	+	9.86	2.41E-05	7.16E-04
negative regulation of receptor signaling pathway via JAK-STAT (GO:0046426)	25	6	.61	+	9.86	2.41E-05	7.15E-04
interleukin-1-mediated signaling pathway (GO:0070498)	21	5	.51	+	9.78	1.23E-04	3.10E-03
cellular response to interleukin-17 (GO:0097398)	21	5	.51	+	9.78	1.23E-04	3.09E-03
monocyte chemotaxis (GO:0002548)	34	8	.83	+	9.67	1.21E-06	4.88E-05
negative regulation of chemokine production (GO:0032682)	34	8	.83	+	9.67	1.21E-06	4.87E-05
regulation of immature T cell proliferation (GO:0033083)	17	4	.41	+	9.67	6.42E-04	1.29E-02
drinking behavior (GO:0042756)	17	4	.41	+	9.67	6.42E-04	1.28E-02
antifungal innate immune response (GO:0061760)	17	4	.41	+	9.67	6.42E-04	1.28E-02
negative regulation of production of molecular mediator of immune response (GO:0002701)	47	11	1.14	+	9.62	1.26E-08	6.55E-07
cytoplasmic pattern recognition receptor signaling pathway (GO:0002753)	73	17	1.78	+	9.57	1.44E-12	1.22E-10
positive regulation of interleukin-1 beta production (GO:0032731)	69	16	1.68	+	9.53	7.06E-12	5.58E-10
regulation of CD4-positive, alpha-beta T cell proliferation (GO:2000561)	26	6	.63	+	9.48	3.07E-05	8.96E-04
regulation of vascular endothelial growth factor production (GO:0010574)	35	8	.85	+	9.39	1.54E-06	6.10E-05
positive regulation of T-helper cell differentiation (GO:0045624)	22	5	.54	+	9.34	1.57E-04	3.77E-03
activation of innate immune response (GO:0002218)	177	40	4.31	+	9.29	2.65E-27	9.26E-25
type I interferon-mediated signaling pathway (GO:0060337)	31	7	.75	+	9.28	7.70E-06	2.61E-04
regulation of T-helper 17 type immune response (GO:2000316)	31	7	.75	+	9.28	7.70E-06	2.61E-04
cellular response to type I interferon (GO:0071357)	31	7	.75	+	9.28	7.70E-06	2.60E-04
positive regulation of macrophage activation (GO:0043032)	31	7	.75	+	9.28	7.70E-06	2.59E-04
leukocyte migration involved in inflammatory response (GO:0002523)	27	6	.66	+	9.13	3.87E-05	1.11E-03
regulation of interleukin-10 production (GO:0032653)	63	14	1.53	+	9.13	2.70E-10	1.84E-08
positive regulation of stress-activated protein kinase signaling cascade (GO:0070304)	27	6	.66	+	9.13	3.87E-05	1.10E-03
negative regulation of cytoplasmic pattern recognition receptor signaling pathway (GO:0039532)	63	14	1.53	+	9.13	2.70E-10	1.83E-08
negative regulation of adaptive immune response based on somatic recombination of immune receptors built from immunoglobulin superfamily domains (GO:0002823)	54	12	1.31	+	9.13	5.17E-09	2.85E-07
regulation of T cell cytokine production (GO:0002724)	45	10	1.10	+	9.13	9.95E-08	4.74E-06
negative regulation of adaptive immune response (GO:0002820)	59	13	1.44	+	9.05	1.32E-09	7.90E-08
myeloid leukocyte migration (GO:0097529)	141	31	3.43	+	9.03	4.84E-21	1.02E-18
regulation of interleukin-1 beta production (GO:0032651)	105	23	2.56	+	9.00	6.61E-16	8.08E-14
peptide cross-linking (GO:0018149)	32	7	.78	+	8.99	9.65E-06	3.17E-04
response to interferon-alpha (GO:0035455)	32	7	.78	+	8.99	9.65E-06	3.17E-04
regulation of neutrophil chemotaxis (GO:0090022)	37	8	.90	+	8.88	2.42E-06	9.18E-05
regulation of nuclease activity (GO:0032069)	28	6	.68	+	8.80	4.82E-05	1.35E-03
negative regulation of receptor signaling pathway via STAT (GO:1904893)	28	6	.68	+	8.80	4.82E-05	1.35E-03
positive regulation of vascular endothelial growth factor production (GO:0010575)	28	6	.68	+	8.80	4.82E-05	1.35E-03
positive regulation of interleukin-1 production (GO:0032732)	80	17	1.95	+	8.73	7.05E-12	5.60E-10
interferon-mediated signaling pathway (GO:0140888)	38	8	.92	+	8.65	3.00E-06	1.13E-04
regulation of hematopoietic stem cell proliferation (GO:1902033)	19	4	.46	+	8.65	1.01E-03	1.91E-02
regulation of NLRP3 inflammasome complex assembly (GO:1900225)	38	8	.92	+	8.65	3.00E-06	1.13E-04
negative regulation of bone mineralization (GO:0030502)	19	4	.46	+	8.65	1.01E-03	1.90E-02
negative regulation of viral life cycle (GO:1903901)	38	8	.92	+	8.65	3.00E-06	1.12E-04
positive regulation of interleukin-10 production (GO:0032733)	43	9	1.05	+	8.60	7.56E-07	3.16E-05
regulation of heterotypic cell-cell adhesion (GO:0034114)	24	5	.58	+	8.56	2.43E-04	5.60E-03
response to interleukin-17 (GO:0097396)	24	5	.58	+	8.56	2.43E-04	5.59E-03
regulation of interleukin-1 production (GO:0032652)	125	26	3.04	+	8.55	3.23E-17	4.65E-15
animal organ regeneration (GO:0031100)	29	6	.71	+	8.50	5.96E-05	1.62E-03
positive regulation of CD4-positive, alpha-beta T cell differentiation (GO:0043372)	34	7	.83	+	8.46	1.48E-05	4.63E-04
cellular response to interleukin-1 (GO:0071347)	78	16	1.90	+	8.43	5.19E-11	3.79E-09
cellular extravasation (GO:0045123)	44	9	1.07	+	8.40	9.30E-07	3.84E-05
regulation of neutrophil migration (GO:1902622)	54	11	1.31	+	8.37	5.95E-08	2.95E-06
negative regulation of interleukin-6 production (GO:0032715)	54	11	1.31	+	8.37	5.95E-08	2.95E-06
pattern recognition receptor signaling pathway (GO:0002221)	123	25	2.99	+	8.35	2.36E-16	3.06E-14
regulation of toll-like receptor signaling pathway (GO:0034121)	30	6	.73	+	8.22	7.30E-05	1.94E-03
positive regulation of cytokine production involved in inflammatory response (GO:1900017)	30	6	.73	+	8.22	7.30E-05	1.93E-03
negative regulation of defense response to virus (GO:0050687)	20	4	.49	+	8.22	1.23E-03	2.29E-02
leukocyte adhesion to vascular endothelial cell (GO:0061756)	25	5	.61	+	8.22	2.97E-04	6.59E-03
cellular response to interferon-alpha (GO:0035457)	20	4	.49	+	8.22	1.23E-03	2.29E-02
regulation of tyrosine phosphorylation of STAT protein (GO:0042509)	71	14	1.73	+	8.10	1.46E-09	8.63E-08
positive regulation of tyrosine phosphorylation of STAT protein (GO:0042531)	56	11	1.36	+	8.07	8.85E-08	4.23E-06
regulation of viral life cycle (GO:1903900)	153	30	3.72	+	8.06	6.72E-19	1.11E-16
regulation of T-helper cell differentiation (GO:0045622)	41	8	1.00	+	8.02	5.50E-06	1.94E-04
innate immune response-activating signaling pathway (GO:0002758)	134	26	3.26	+	7.97	1.97E-16	2.61E-14
regulation of monocyte chemotactic protein-1 production (GO:0071637)	31	6	.75	+	7.95	8.86E-05	2.30E-03
regulation of biological process involved in symbiotic interaction (GO:0043903)	68	13	1.65	+	7.86	8.39E-09	4.47E-07
macrophage activation involved in immune response (GO:0002281)	21	4	.51	+	7.83	1.49E-03	2.72E-02
killing by host of symbiont cells (GO:0051873)	21	4	.51	+	7.83	1.49E-03	2.71E-02
leukocyte tethering or rolling (GO:0050901)	21	4	.51	+	7.83	1.49E-03	2.71E-02
ectopic germ cell programmed cell death (GO:0035234)	21	4	.51	+	7.83	1.49E-03	2.71E-02
negative regulation of CD4-positive, alpha-beta T cell activation (GO:2000515)	37	7	.90	+	7.77	2.66E-05	7.85E-04
regulation of cytoplasmic pattern recognition receptor signaling pathway (GO:0039531)	117	22	2.85	+	7.73	8.20E-14	8.05E-12
positive regulation of granulocyte chemotaxis (GO:0071624)	32	6	.78	+	7.70	1.07E-04	2.72E-03
negative regulation of alpha-beta T cell activation (GO:0046636)	48	9	1.17	+	7.70	2.02E-06	7.75E-05
positive regulation of cytokine-mediated signaling pathway (GO:0001961)	59	11	1.44	+	7.66	1.56E-07	7.27E-06
negative regulation of canonical NF-kappaB signal transduction (GO:0043124)	59	11	1.44	+	7.66	1.56E-07	7.25E-06
positive regulation of neutrophil migration (GO:1902624)	43	8	1.05	+	7.64	8.00E-06	2.69E-04
positive regulation of chemokine production (GO:0032722)	86	16	2.09	+	7.64	2.44E-10	1.67E-08
negative regulation of type I interferon production (GO:0032480)	43	8	1.05	+	7.64	8.00E-06	2.68E-04
positive regulation of bone resorption (GO:0045780)	27	5	.66	+	7.61	4.34E-04	9.35E-03
regulation of CD4-positive, alpha-beta T cell activation (GO:2000514)	81	15	1.97	+	7.61	9.52E-10	5.82E-08
positive regulation of interleukin-17 production (GO:0032740)	27	5	.66	+	7.61	4.34E-04	9.34E-03
T cell costimulation (GO:0031295)	27	5	.66	+	7.61	4.34E-04	9.32E-03
positive regulation of alpha-beta T cell differentiation (GO:0046638)	54	10	1.31	+	7.61	6.13E-07	2.59E-05
positive regulation of response to cytokine stimulus (GO:0060760)	65	12	1.58	+	7.59	4.76E-08	2.38E-06
regulation of granulocyte chemotaxis (GO:0071622)	60	11	1.46	+	7.53	1.87E-07	8.55E-06
cell killing (GO:0001906)	148	27	3.60	+	7.50	2.64E-16	3.36E-14
regulation of activated T cell proliferation (GO:0046006)	44	8	1.07	+	7.47	9.57E-06	3.16E-04
antiviral innate immune response (GO:0140374)	55	10	1.34	+	7.47	7.33E-07	3.08E-05
defense response to virus (GO:0051607)	264	48	6.42	+	7.47	5.17E-28	1.85E-25
glutamine family amino acid catabolic process (GO:0009065)	22	4	.54	+	7.47	1.79E-03	3.11E-02
hyaluronan metabolic process (GO:0030212)	33	6	.80	+	7.47	1.28E-04	3.19E-03
regulation of chemokine production (GO:0032642)	116	21	2.82	+	7.44	6.60E-13	5.87E-11
leukocyte migration (GO:0050900)	240	43	5.84	+	7.36	6.31E-25	1.91E-22
regulation of CD4-positive, alpha-beta T cell differentiation (GO:0043370)	56	10	1.36	+	7.34	8.73E-07	3.62E-05
positive regulation of CD4-positive, alpha-beta T cell activation (GO:2000516)	45	8	1.10	+	7.30	1.14E-05	3.67E-04
positive regulation of phagocytosis (GO:0050766)	90	16	2.19	+	7.30	4.95E-10	3.19E-08
regulation of pattern recognition receptor signaling pathway (GO:0062207)	169	30	4.11	+	7.29	1.26E-17	1.86E-15
regulation of viral process (GO:0050792)	181	32	4.40	+	7.26	1.16E-18	1.85E-16
cell chemotaxis (GO:0060326)	215	38	5.23	+	7.26	6.19E-22	1.44E-19
cytokine-mediated signaling pathway (GO:0019221)	351	62	8.54	+	7.26	3.17E-35	1.68E-32
negative regulation of tumor necrosis factor superfamily cytokine production (GO:1903556)	68	12	1.65	+	7.25	8.05E-08	3.89E-06
response to type II interferon (GO:0034341)	137	24	3.33	+	7.20	3.15E-14	3.19E-12
regulation of cytokine production involved in inflammatory response (GO:1900015)	63	11	1.53	+	7.17	3.14E-07	1.39E-05
cellular response to type II interferon (GO:0071346)	109	19	2.65	+	7.16	1.67E-11	1.27E-09
positive regulation of regulatory T cell differentiation (GO:0045591)	23	4	.56	+	7.15	2.13E-03	3.60E-02
positive regulation of transforming growth factor beta production (GO:0071636)	23	4	.56	+	7.15	2.13E-03	3.60E-02
ERBB2 signaling pathway (GO:0038128)	23	4	.56	+	7.15	2.13E-03	3.59E-02
suppression of viral release by host (GO:0044790)	23	4	.56	+	7.15	2.13E-03	3.59E-02
regulation of nitric-oxide synthase activity (GO:0050999)	23	4	.56	+	7.15	2.13E-03	3.59E-02
response to interleukin-1 (GO:0070555)	92	16	2.24	+	7.15	6.95E-10	4.35E-08
detection of mechanical stimulus involved in sensory perception of pain (GO:0050966)	23	4	.56	+	7.15	2.13E-03	3.58E-02
type 2 immune response (GO:0042092)	23	4	.56	+	7.15	2.13E-03	3.58E-02
positive regulation of cellular extravasation (GO:0002693)	23	4	.56	+	7.15	2.13E-03	3.57E-02
mononuclear cell migration (GO:0071674)	98	17	2.39	+	7.13	2.12E-10	1.48E-08
positive regulation of neutrophil chemotaxis (GO:0090023)	29	5	.71	+	7.08	6.14E-04	1.24E-02
lymphocyte costimulation (GO:0031294)	29	5	.71	+	7.08	6.14E-04	1.24E-02
negative regulation of lymphocyte differentiation (GO:0045620)	64	11	1.56	+	7.06	3.71E-07	1.62E-05
acute-phase response (GO:0006953)	35	6	.85	+	7.04	1.80E-04	4.27E-03
interleukin-6 production (GO:0032635)	35	6	.85	+	7.04	1.80E-04	4.26E-03
inflammatory response to antigenic stimulus (GO:0002437)	47	8	1.14	+	6.99	1.59E-05	4.97E-04
negative regulation of peptidyl-tyrosine phosphorylation (GO:0050732)	53	9	1.29	+	6.98	4.78E-06	1.74E-04
negative regulation of DNA binding (GO:0043392)	53	9	1.29	+	6.98	4.78E-06	1.74E-04
regulation of viral entry into host cell (GO:0046596)	53	9	1.29	+	6.98	4.78E-06	1.73E-04
regulation of defense response to virus (GO:0050688)	71	12	1.73	+	6.94	1.32E-07	6.24E-06
lymphocyte migration (GO:0072676)	71	12	1.73	+	6.94	1.32E-07	6.22E-06
response to virus (GO:0009615)	328	55	7.98	+	6.89	4.16E-30	1.69E-27
positive regulation of glial cell proliferation (GO:0060252)	30	5	.73	+	6.85	7.22E-04	1.43E-02
positive regulation of peptidyl-threonine phosphorylation (GO:0010800)	30	5	.73	+	6.85	7.22E-04	1.42E-02
receptor signaling pathway via JAK-STAT (GO:0007259)	54	9	1.31	+	6.85	5.62E-06	1.98E-04
neutrophil homeostasis (GO:0001780)	24	4	.58	+	6.85	2.50E-03	4.15E-02
positive regulation of monooxygenase activity (GO:0032770)	24	4	.58	+	6.85	2.50E-03	4.14E-02
regulation of monocyte chemotaxis (GO:0090025)	36	6	.88	+	6.85	2.11E-04	4.93E-03
cell surface pattern recognition receptor signaling pathway (GO:0002752)	48	8	1.17	+	6.85	1.87E-05	5.75E-04
disruption of anatomical structure in another organism (GO:0141060)	127	21	3.09	+	6.79	4.12E-12	3.41E-10
negative regulation of tumor necrosis factor production (GO:0032720)	67	11	1.63	+	6.75	6.00E-07	2.55E-05
negative regulation of T cell differentiation (GO:0045581)	55	9	1.34	+	6.72	6.58E-06	2.27E-04
cellular response to lipopolysaccharide (GO:0071222)	220	36	5.35	+	6.72	1.10E-19	2.02E-17
regulation of CD8-positive, alpha-beta T cell activation (GO:2001185)	43	7	1.05	+	6.69	7.33E-05	1.94E-03
positive regulation of innate immune response (GO:0045089)	326	53	7.93	+	6.68	2.34E-28	8.60E-26
regulation of osteoblast proliferation (GO:0033688)	31	5	.75	+	6.63	8.43E-04	1.62E-02
negative regulation of alpha-beta T cell differentiation (GO:0046639)	31	5	.75	+	6.63	8.43E-04	1.62E-02
receptor signaling pathway via STAT (GO:0097696)	56	9	1.36	+	6.60	7.67E-06	2.61E-04
macrophage migration (GO:1905517)	25	4	.61	+	6.57	2.92E-03	4.72E-02
negative regulation of cytokine production involved in inflammatory response (GO:1900016)	25	4	.61	+	6.57	2.92E-03	4.72E-02
regulation of interleukin-17 production (GO:0032660)	44	7	1.07	+	6.54	8.53E-05	2.22E-03
regulation of type II interferon production (GO:0032649)	133	21	3.24	+	6.49	1.03E-11	8.06E-10
regulation of alpha-beta T cell differentiation (GO:0046637)	76	12	1.85	+	6.49	2.87E-07	1.28E-05
cellular response to molecule of bacterial origin (GO:0071219)	230	36	5.60	+	6.43	5.02E-19	8.50E-17
regulation of defense response to virus by host (GO:0050691)	45	7	1.10	+	6.39	9.90E-05	2.55E-03
positive regulation of response to biotic stimulus (GO:0002833)	354	55	8.62	+	6.38	2.27E-28	8.52E-26
modulation by symbiont of entry into host (GO:0052372)	58	9	1.41	+	6.38	1.03E-05	3.37E-04
positive regulation of interleukin-8 production (GO:0032757)	58	9	1.41	+	6.38	1.03E-05	3.37E-04
positive regulation of interferon-beta production (GO:0032728)	52	8	1.27	+	6.32	3.43E-05	9.86E-04
positive regulation of mitotic nuclear division (GO:0045840)	46	7	1.12	+	6.25	1.14E-04	2.89E-03
response to lipopolysaccharide (GO:0032496)	310	47	7.54	+	6.23	6.76E-24	1.93E-21
positive regulation of defense response to virus by host (GO:0002230)	33	5	.80	+	6.23	1.13E-03	2.12E-02
regulation of neuroinflammatory response (GO:0150077)	33	5	.80	+	6.23	1.13E-03	2.12E-02
regulation of osteoclast differentiation (GO:0045670)	93	14	2.26	+	6.19	5.50E-08	2.74E-06
leukocyte cell-cell adhesion (GO:0007159)	60	9	1.46	+	6.16	1.37E-05	4.36E-04
innate immune response activating cell surface receptor signaling pathway (GO:0002220)	60	9	1.46	+	6.16	1.37E-05	4.35E-04
positive regulation of osteoclast differentiation (GO:0045672)	40	6	.97	+	6.16	3.84E-04	8.34E-03
endoderm formation (GO:0001706)	40	6	.97	+	6.16	3.84E-04	8.33E-03
response to fungus (GO:0009620)	67	10	1.63	+	6.13	4.79E-06	1.73E-04
negative regulation of leukocyte migration (GO:0002686)	47	7	1.14	+	6.12	1.32E-04	3.27E-03
positive regulation of defense response (GO:0031349)	464	69	11.29	+	6.11	3.08E-34	1.58E-31
cellular response to glucose starvation (GO:0042149)	54	8	1.31	+	6.09	4.54E-05	1.28E-03
cellular response to biotic stimulus (GO:0071216)	257	38	6.25	+	6.08	3.87E-19	6.69E-17
regulation of tumor necrosis factor superfamily cytokine production (GO:1903555)	217	32	5.28	+	6.06	2.84E-16	3.58E-14
regulation of interleukin-2 production (GO:0032663)	68	10	1.65	+	6.04	5.49E-06	1.95E-04
positive regulation of pattern recognition receptor signaling pathway (GO:0062208)	68	10	1.65	+	6.04	5.49E-06	1.94E-04
positive regulation of T cell cytokine production (GO:0002726)	34	5	.83	+	6.04	1.30E-03	2.40E-02
regulation of interleukin-8 production (GO:0032677)	75	11	1.83	+	6.03	1.92E-06	7.39E-05
negative regulation of osteoclast differentiation (GO:0045671)	41	6	1.00	+	6.01	4.40E-04	9.43E-03
tolerance induction (GO:0002507)	41	6	1.00	+	6.01	4.40E-04	9.42E-03
regulation of stress-activated MAPK cascade (GO:0032872)	41	6	1.00	+	6.01	4.40E-04	9.41E-03
type II interferon production (GO:0032609)	41	6	1.00	+	6.01	4.40E-04	9.40E-03
regulation of type I interferon-mediated signaling pathway (GO:0060338)	48	7	1.17	+	5.99	1.51E-04	3.66E-03
cellular response to virus (GO:0098586)	48	7	1.17	+	5.99	1.51E-04	3.65E-03
regulation of cytokine production involved in immune response (GO:0002718)	151	22	3.67	+	5.99	1.72E-11	1.30E-09
defense response to fungus (GO:0050832)	55	8	1.34	+	5.98	5.20E-05	1.45E-03
regulation of interleukin-6 production (GO:0032675)	172	25	4.19	+	5.97	7.48E-13	6.62E-11
regulation of leukocyte chemotaxis (GO:0002688)	132	19	3.21	+	5.91	5.13E-10	3.28E-08
positive regulation of smooth muscle contraction (GO:0045987)	35	5	.85	+	5.87	1.49E-03	2.71E-02
positive regulation of acute inflammatory response (GO:0002675)	56	8	1.36	+	5.87	5.94E-05	1.62E-03
regulation of extrinsic apoptotic signaling pathway via death domain receptors (GO:1902041)	49	7	1.19	+	5.87	1.72E-04	4.12E-03
detection of biotic stimulus (GO:0009595)	49	7	1.19	+	5.87	1.72E-04	4.11E-03
antimicrobial humoral immune response mediated by antimicrobial peptide (GO:0061844)	133	19	3.24	+	5.87	5.86E-10	3.71E-08
regulation of bone remodeling (GO:0046850)	63	9	1.53	+	5.87	2.06E-05	6.21E-04
response to molecule of bacterial origin (GO:0002237)	330	47	8.03	+	5.85	1.03E-22	2.61E-20
negative regulation of inflammatory response (GO:0050728)	170	24	4.14	+	5.80	4.11E-12	3.42E-10
regulation of T cell mediated immunity (GO:0002709)	121	17	2.94	+	5.77	6.12E-09	3.33E-07
positive regulation of leukocyte migration (GO:0002687)	171	24	4.16	+	5.77	4.67E-12	3.85E-10
chemotaxis (GO:0006935)	321	45	7.81	+	5.76	1.67E-21	3.68E-19
regulation of tumor necrosis factor production (GO:0032680)	214	30	5.21	+	5.76	9.93E-15	1.06E-12
negative regulation of cytokine production (GO:0001818)	307	43	7.47	+	5.76	1.40E-20	2.74E-18
positive regulation of nitric oxide biosynthetic process (GO:0045429)	50	7	1.22	+	5.75	1.96E-04	4.62E-03
positive regulation of interleukin-4 production (GO:0032753)	50	7	1.22	+	5.75	1.96E-04	4.61E-03
response to cytokine (GO:0034097)	836	117	20.35	+	5.75	7.84E-56	1.72E-52
positive regulation of tumor necrosis factor superfamily cytokine production (GO:1903557)	143	20	3.48	+	5.75	3.04E-10	2.02E-08
temperature homeostasis (GO:0001659)	43	6	1.05	+	5.73	5.73E-04	1.17E-02
negative regulation of response to biotic stimulus (GO:0002832)	165	23	4.02	+	5.73	1.51E-11	1.17E-09
taxis (GO:0042330)	323	45	7.86	+	5.72	2.16E-21	4.69E-19
regulation of homotypic cell-cell adhesion (GO:0034110)	36	5	.88	+	5.71	1.69E-03	3.03E-02
negative regulation of amine transport (GO:0051953)	36	5	.88	+	5.71	1.69E-03	3.02E-02
regulation of monooxygenase activity (GO:0032768)	36	5	.88	+	5.71	1.69E-03	3.02E-02
negative regulation of B cell activation (GO:0050869)	36	5	.88	+	5.71	1.69E-03	3.02E-02
macrophage cytokine production (GO:0010934)	36	5	.88	+	5.71	1.69E-03	3.01E-02
cellular response to cytokine stimulus (GO:0071345)	729	101	17.74	+	5.69	1.77E-47	2.10E-44
negative regulation of immune response (GO:0050777)	239	33	5.82	+	5.67	7.06E-16	8.56E-14
regulation of endocrine process (GO:0044060)	58	8	1.41	+	5.67	7.68E-05	2.02E-03
response to acetylcholine (GO:1905144)	58	8	1.41	+	5.67	7.68E-05	2.01E-03
acute inflammatory response (GO:0002526)	73	10	1.78	+	5.63	1.05E-05	3.41E-04
cell surface toll-like receptor signaling pathway (GO:0140895)	44	6	1.07	+	5.60	6.50E-04	1.30E-02
positive regulation of response to external stimulus (GO:0032103)	608	82	14.80	+	5.54	1.75E-37	1.08E-34
positive regulation of tumor necrosis factor production (GO:0032760)	141	19	3.43	+	5.54	1.61E-09	9.49E-08
detection of mechanical stimulus involved in sensory perception (GO:0050974)	52	7	1.27	+	5.53	2.52E-04	5.78E-03
positive regulation of nitric oxide metabolic process (GO:1904407)	52	7	1.27	+	5.53	2.52E-04	5.77E-03
negative regulation of blood pressure (GO:0045776)	67	9	1.63	+	5.52	3.41E-05	9.86E-04
regulation of type I interferon production (GO:0032479)	134	18	3.26	+	5.52	4.55E-09	2.54E-07
positive regulation of non-canonical NF-kappaB signal transduction (GO:1901224)	67	9	1.63	+	5.52	3.41E-05	9.85E-04
inflammatory response (GO:0006954)	544	73	13.24	+	5.51	3.32E-33	1.65E-30
positive regulation of peptidyl-tyrosine phosphorylation (GO:0050731)	180	24	4.38	+	5.48	1.43E-11	1.11E-09
regulation of stress-activated protein kinase signaling cascade (GO:0070302)	45	6	1.10	+	5.48	7.35E-04	1.43E-02
positive regulation of inflammatory response (GO:0050729)	165	22	4.02	+	5.48	1.02E-10	7.24E-09
intrinsic apoptotic signaling pathway by p53 class mediator (GO:0072332)	68	9	1.65	+	5.44	3.85E-05	1.10E-03
acetylcholine receptor signaling pathway (GO:0095500)	53	7	1.29	+	5.43	2.84E-04	6.37E-03
regulation of bone resorption (GO:0045124)	53	7	1.29	+	5.43	2.84E-04	6.36E-03
pyroptosis (GO:0070269)	38	5	.92	+	5.41	2.17E-03	3.63E-02
detection of external biotic stimulus (GO:0098581)	38	5	.92	+	5.41	2.17E-03	3.63E-02
positive regulation of protein-containing complex disassembly (GO:0043243)	38	5	.92	+	5.41	2.17E-03	3.63E-02
regulation of phagocytosis (GO:0050764)	122	16	2.97	+	5.39	4.64E-08	2.33E-06
regulation of alpha-beta T cell activation (GO:0046634)	145	19	3.53	+	5.38	2.59E-09	1.50E-07
negative regulation of cysteine-type endopeptidase activity (GO:2000117)	84	11	2.04	+	5.38	5.98E-06	2.08E-04
regulation of leukocyte migration (GO:0002685)	245	32	5.96	+	5.37	9.77E-15	1.06E-12
positive regulation of cytokine production (GO:0001819)	552	72	13.43	+	5.36	6.06E-32	2.83E-29
regulation of cytokine-mediated signaling pathway (GO:0001959)	154	20	3.75	+	5.34	1.16E-09	7.03E-08
intracellular receptor signaling pathway (GO:0030522)	154	20	3.75	+	5.34	1.16E-09	7.00E-08
regulation of adaptive immune response based on somatic recombination of immune receptors built from immunoglobulin superfamily domains (GO:0002822)	231	30	5.62	+	5.34	7.90E-14	7.80E-12
regulation of adaptive immune response (GO:0002819)	247	32	6.01	+	5.32	1.23E-14	1.29E-12
negative regulation of defense response (GO:0031348)	309	40	7.52	+	5.32	5.58E-18	8.43E-16
positive regulation of type I interferon production (GO:0032481)	85	11	2.07	+	5.32	6.72E-06	2.31E-04
response to tumor necrosis factor (GO:0034612)	155	20	3.77	+	5.30	1.30E-09	7.80E-08
regulation of regulatory T cell differentiation (GO:0045589)	39	5	.95	+	5.27	2.44E-03	4.04E-02
regulation of response to cytokine stimulus (GO:0060759)	164	21	3.99	+	5.26	5.80E-10	3.69E-08
locomotion (GO:0040011)	352	45	8.57	+	5.25	7.15E-20	1.34E-17
response to pain (GO:0048265)	47	6	1.14	+	5.25	9.30E-04	1.77E-02
cellular response to acetylcholine (GO:1905145)	55	7	1.34	+	5.23	3.59E-04	7.85E-03
leukocyte mediated cytotoxicity (GO:0001909)	71	9	1.73	+	5.21	5.46E-05	1.51E-03
regulation of innate immune response (GO:0045088)	482	61	11.73	+	5.20	2.12E-26	6.96E-24
negative regulation of endopeptidase activity (GO:0010951)	174	22	4.23	+	5.20	2.89E-10	1.94E-08
negative regulation of leukocyte proliferation (GO:0070664)	127	16	3.09	+	5.18	8.22E-08	3.96E-06
toll-like receptor 4 signaling pathway (GO:0034142)	40	5	.97	+	5.14	2.73E-03	4.43E-02
T cell mediated immunity (GO:0002456)	64	8	1.56	+	5.14	1.56E-04	3.77E-03
positive regulation of interleukin-6 production (GO:0032755)	112	14	2.73	+	5.14	5.84E-07	2.49E-05
regulation of interleukin-4 production (GO:0032673)	56	7	1.36	+	5.14	4.02E-04	8.69E-03
positive regulation of NF-kappaB transcription factor activity (GO:0051092)	136	17	3.31	+	5.14	3.65E-08	1.84E-06
regulation of peptidyl-threonine phosphorylation (GO:0010799)	48	6	1.17	+	5.14	1.04E-03	1.97E-02
regulation of alpha-beta T cell proliferation (GO:0046640)	72	9	1.75	+	5.14	6.10E-05	1.65E-03
negative regulation of T cell proliferation (GO:0042130)	104	13	2.53	+	5.14	1.47E-06	5.85E-05
regulation of canonical NF-kappaB signal transduction (GO:0043122)	225	28	5.48	+	5.11	1.57E-12	1.32E-10
regulation of response to biotic stimulus (GO:0002831)	579	72	14.09	+	5.11	1.34E-30	5.72E-28
defense response to symbiont (GO:0140546)	934	116	22.73	+	5.10	8.68E-50	1.21E-46
negative regulation of T cell activation (GO:0050868)	162	20	3.94	+	5.07	2.85E-09	1.64E-07
regulation of morphogenesis of an epithelium (GO:1905330)	73	9	1.78	+	5.07	6.81E-05	1.82E-03
cytokine production involved in immune response (GO:0002367)	65	8	1.58	+	5.06	1.74E-04	4.15E-03
positive regulation of leukocyte chemotaxis (GO:0002690)	106	13	2.58	+	5.04	1.83E-06	7.13E-05
regulation of peptidyl-tyrosine phosphorylation (GO:0050730)	253	31	6.16	+	5.03	1.50E-13	1.43E-11
regulation of vascular permeability (GO:0043114)	49	6	1.19	+	5.03	1.16E-03	2.17E-02
regulation of transforming growth factor beta production (GO:0071634)	41	5	1.00	+	5.01	3.05E-03	4.90E-02
toll-like receptor signaling pathway (GO:0002224)	41	5	1.00	+	5.01	3.05E-03	4.90E-02
detection of stimulus involved in sensory perception of pain (GO:0062149)	41	5	1.00	+	5.01	3.05E-03	4.89E-02
negative regulation of lymphocyte activation (GO:0051250)	197	24	4.79	+	5.01	9.79E-11	7.05E-09
negative regulation of peptidase activity (GO:0010466)	247	30	6.01	+	4.99	4.69E-13	4.27E-11
activation of immune response (GO:0002253)	387	47	9.42	+	4.99	8.82E-20	1.64E-17
positive regulation of nuclear division (GO:0051785)	66	8	1.61	+	4.98	1.94E-04	4.58E-03
cellular response to tumor necrosis factor (GO:0071356)	132	16	3.21	+	4.98	1.42E-07	6.64E-06
response to bacterium (GO:0009617)	794	96	19.32	+	4.97	6.95E-40	4.87E-37
negative regulation of cytokine-mediated signaling pathway (GO:0001960)	83	10	2.02	+	4.95	3.32E-05	9.62E-04
positive regulation of leukocyte cell-cell adhesion (GO:1903039)	299	36	7.28	+	4.95	2.70E-15	3.06E-13
regulation of T cell apoptotic process (GO:0070232)	50	6	1.22	+	4.93	1.29E-03	2.40E-02
response to glucocorticoid (GO:0051384)	92	11	2.24	+	4.91	1.45E-05	4.57E-04
zymogen activation (GO:0031638)	67	8	1.63	+	4.91	2.16E-04	5.02E-03
keratinocyte differentiation (GO:0030216)	134	16	3.26	+	4.91	1.75E-07	8.07E-06
negative regulation of leukocyte cell-cell adhesion (GO:1903038)	176	21	4.28	+	4.90	2.14E-09	1.26E-07
defense response to other organism (GO:0098542)	1075	128	26.16	+	4.89	3.83E-53	7.37E-50
innate immune response (GO:0045087)	748	89	18.20	+	4.89	2.33E-36	1.38E-33
positive regulation of alpha-beta T cell activation (GO:0046635)	101	12	2.46	+	4.88	6.37E-06	2.21E-04
regulation of DNA binding (GO:0051101)	118	14	2.87	+	4.88	1.11E-06	4.48E-05
regulation of macrophage activation (GO:0043030)	59	7	1.44	+	4.88	5.55E-04	1.14E-02
positive regulation of angiogenesis (GO:0045766)	177	21	4.31	+	4.88	2.38E-09	1.38E-07
positive regulation of myeloid leukocyte differentiation (GO:0002763)	76	9	1.85	+	4.87	9.37E-05	2.43E-03
negative regulation of innate immune response (GO:0045824)	136	16	3.31	+	4.83	2.15E-07	9.69E-06
regulation of defense response (GO:0031347)	850	100	20.69	+	4.83	1.54E-40	1.13E-37
positive regulation of T cell activation (GO:0050870)	273	32	6.64	+	4.82	2.08E-13	1.96E-11
negative regulation of hemopoiesis (GO:1903707)	128	15	3.12	+	4.82	5.41E-07	2.32E-05
positive regulation of vasculature development (GO:1904018)	180	21	4.38	+	4.79	3.23E-09	1.82E-07
myeloid leukocyte differentiation (GO:0002573)	172	20	4.19	+	4.78	8.11E-09	4.35E-07
postsynaptic signal transduction (GO:0098926)	69	8	1.68	+	4.76	2.65E-04	6.04E-03
negative regulation of cell-cell adhesion (GO:0022408)	233	27	5.67	+	4.76	2.12E-11	1.60E-09
regulation of inflammatory response (GO:0050727)	407	47	9.91	+	4.75	7.00E-19	1.15E-16
regulation of acute inflammatory response (GO:0002673)	78	9	1.90	+	4.74	1.15E-04	2.90E-03
regulation of cytokine production (GO:0001817)	858	99	20.88	+	4.74	2.21E-39	1.42E-36
negative regulation of NF-kappaB transcription factor activity (GO:0032088)	78	9	1.90	+	4.74	1.15E-04	2.89E-03
lipid storage (GO:0019915)	52	6	1.27	+	4.74	1.59E-03	2.85E-02
negative regulation of response to cytokine stimulus (GO:0060761)	87	10	2.12	+	4.72	5.00E-05	1.39E-03
positive regulation of extrinsic apoptotic signaling pathway (GO:2001238)	61	7	1.48	+	4.72	6.81E-04	1.35E-02
negative regulation of leukocyte differentiation (GO:1902106)	122	14	2.97	+	4.72	1.66E-06	6.54E-05
phospholipase C-activating G protein-coupled receptor signaling pathway (GO:0007200)	96	11	2.34	+	4.71	2.18E-05	6.55E-04
regulation of non-canonical NF-kappaB signal transduction (GO:1901222)	96	11	2.34	+	4.71	2.18E-05	6.54E-04
negative regulation of immune effector process (GO:0002698)	166	19	4.04	+	4.70	2.48E-08	1.27E-06
regulation of bone mineralization (GO:0030500)	88	10	2.14	+	4.67	5.52E-05	1.52E-03
positive regulation of muscle contraction (GO:0045933)	53	6	1.29	+	4.65	1.76E-03	3.06E-02
negative regulation of leukocyte activation (GO:0002695)	221	25	5.38	+	4.65	1.99E-10	1.39E-08
immune response-regulating signaling pathway (GO:0002764)	302	34	7.35	+	4.63	1.18E-13	1.14E-11
negative regulation of cell activation (GO:0050866)	240	27	5.84	+	4.62	4.22E-11	3.11E-09
regulation of biomineral tissue development (GO:0070167)	107	12	2.60	+	4.61	1.16E-05	3.72E-04
defense response (GO:0006952)	1472	165	35.82	+	4.61	3.58E-66	5.52E-62
positive regulation of peptidyl-serine phosphorylation (GO:0033138)	116	13	2.82	+	4.60	5.08E-06	1.82E-04
positive regulation of T cell differentiation (GO:0045582)	125	14	3.04	+	4.60	2.23E-06	8.48E-05
regulation of myeloid leukocyte differentiation (GO:0002761)	152	17	3.70	+	4.60	1.89E-07	8.65E-06
positive regulation of immune system process (GO:0002684)	1077	120	26.21	+	4.58	1.54E-46	1.70E-43
regulation of interferon-beta production (GO:0032648)	72	8	1.75	+	4.57	3.56E-04	7.82E-03
mucopolysaccharide metabolic process (GO:1903510)	72	8	1.75	+	4.57	3.56E-04	7.81E-03
negative regulation of myeloid leukocyte differentiation (GO:0002762)	63	7	1.53	+	4.57	8.28E-04	1.59E-02
response to other organism (GO:0051707)	1411	156	34.34	+	4.54	2.43E-61	1.25E-57
response to external biotic stimulus (GO:0043207)	1413	156	34.39	+	4.54	2.96E-61	1.14E-57
positive regulation of canonical NF-kappaB signal transduction (GO:0043123)	154	17	3.75	+	4.54	2.29E-07	1.03E-05
negative regulation of response to external stimulus (GO:0032102)	463	51	11.27	+	4.53	1.67E-19	3.03E-17
defense response to bacterium (GO:0042742)	409	45	9.95	+	4.52	2.63E-17	3.85E-15
cellular response to ionizing radiation (GO:0071479)	82	9	2.00	+	4.51	1.70E-04	4.06E-03
osteoclast differentiation (GO:0030316)	64	7	1.56	+	4.49	9.11E-04	1.74E-02
negative regulation of immune system process (GO:0002683)	576	63	14.02	+	4.49	9.58E-24	2.63E-21
negative regulation of lymphocyte proliferation (GO:0050672)	119	13	2.90	+	4.49	6.75E-06	2.32E-04
regulation of production of molecular mediator of immune response (GO:0002700)	229	25	5.57	+	4.49	4.25E-10	2.75E-08
positive regulation of cytokine production involved in immune response (GO:0002720)	110	12	2.68	+	4.48	1.54E-05	4.82E-04
regulation of leukocyte cell-cell adhesion (GO:1903037)	404	44	9.83	+	4.48	8.83E-17	1.18E-14
positive regulation of leukocyte mediated immunity (GO:0002705)	193	21	4.70	+	4.47	1.13E-08	5.90E-07
positive regulation of type II interferon production (GO:0032729)	92	10	2.24	+	4.47	8.09E-05	2.11E-03
antimicrobial humoral response (GO:0019730)	203	22	4.94	+	4.45	5.48E-09	3.01E-07
positive regulation of leukocyte activation (GO:0002696)	397	43	9.66	+	4.45	2.45E-16	3.15E-14
regulation of nitric oxide biosynthetic process (GO:0045428)	74	8	1.80	+	4.44	4.30E-04	9.28E-03
response to biotic stimulus (GO:0009607)	1455	157	35.41	+	4.43	2.67E-60	8.22E-57
regulation of leukocyte proliferation (GO:0070663)	306	33	7.45	+	4.43	9.18E-13	8.03E-11
positive regulation of T cell mediated immunity (GO:0002711)	93	10	2.26	+	4.42	8.87E-05	2.30E-03
positive regulation of leukocyte differentiation (GO:1902107)	214	23	5.21	+	4.42	2.89E-09	1.65E-07
positive regulation of hemopoiesis (GO:1903708)	214	23	5.21	+	4.42	2.89E-09	1.64E-07
negative regulation of mononuclear cell proliferation (GO:0032945)	121	13	2.94	+	4.41	8.12E-06	2.71E-04
immune response-activating signaling pathway (GO:0002757)	289	31	7.03	+	4.41	5.25E-12	4.28E-10
positive regulation of cell activation (GO:0050867)	421	45	10.25	+	4.39	7.95E-17	1.08E-14
myeloid leukocyte mediated immunity (GO:0002444)	75	8	1.83	+	4.38	4.71E-04	9.82E-03
positive regulation of lymphocyte differentiation (GO:0045621)	141	15	3.43	+	4.37	1.88E-06	7.26E-05
signal transduction by p53 class mediator (GO:0072331)	94	10	2.29	+	4.37	9.71E-05	2.51E-03
biological process involved in interspecies interaction between organisms (GO:0044419)	1549	164	37.70	+	4.35	4.24E-62	3.26E-58
positive regulation of cell-cell adhesion (GO:0022409)	350	37	8.52	+	4.34	6.87E-14	6.82E-12
endoderm development (GO:0007492)	76	8	1.85	+	4.33	5.16E-04	1.07E-02
cellular response to lipid (GO:0071396)	486	51	11.83	+	4.31	1.37E-18	2.17E-16
negative regulation of lymphocyte mediated immunity (GO:0002707)	86	9	2.09	+	4.30	2.44E-04	5.61E-03
regulation of T cell proliferation (GO:0042129)	220	23	5.35	+	4.30	4.94E-09	2.74E-07
detection of mechanical stimulus (GO:0050982)	67	7	1.63	+	4.29	1.20E-03	2.23E-02
positive regulation of osteoblast differentiation (GO:0045669)	77	8	1.87	+	4.27	5.64E-04	1.16E-02
regulation of nitric oxide metabolic process (GO:0080164)	77	8	1.87	+	4.27	5.64E-04	1.16E-02
response to corticosteroid (GO:0031960)	106	11	2.58	+	4.26	5.53E-05	1.52E-03
positive regulation of adaptive immune response based on somatic recombination of immune receptors built from immunoglobulin superfamily domains (GO:0002824)	164	17	3.99	+	4.26	5.65E-07	2.42E-05
regulation of tissue remodeling (GO:0034103)	87	9	2.12	+	4.25	2.67E-04	6.06E-03
regulation of immune effector process (GO:0002697)	464	48	11.29	+	4.25	2.65E-17	3.85E-15
positive regulation of immune effector process (GO:0002699)	310	32	7.54	+	4.24	6.65E-12	5.33E-10
negative regulation of myeloid cell differentiation (GO:0045638)	97	10	2.36	+	4.24	1.27E-04	3.17E-03
regulation of response to external stimulus (GO:0032101)	1174	121	28.57	+	4.23	2.23E-43	2.02E-40
regulation of myeloid cell differentiation (GO:0045637)	233	24	5.67	+	4.23	3.08E-09	1.74E-07
positive regulation of immune response (GO:0050778)	690	71	16.79	+	4.23	4.22E-25	1.30E-22
positive regulation of lymphocyte activation (GO:0051251)	360	37	8.76	+	4.22	1.65E-13	1.56E-11
regulation of T cell activation (GO:0050863)	409	42	9.95	+	4.22	3.66E-15	4.11E-13
positive regulation of myeloid cell differentiation (GO:0045639)	117	12	2.85	+	4.21	2.88E-05	8.47E-04
positive regulation of fibroblast proliferation (GO:0048146)	78	8	1.90	+	4.21	6.15E-04	1.24E-02
positive regulation of leukocyte proliferation (GO:0070665)	195	20	4.75	+	4.21	6.84E-08	3.35E-06
regulation of receptor signaling pathway via JAK-STAT (GO:0046425)	98	10	2.39	+	4.19	1.38E-04	3.41E-03
negative regulation of osteoblast differentiation (GO:0045668)	59	6	1.44	+	4.18	3.06E-03	4.90E-02
negative regulation of hydrolase activity (GO:0051346)	325	33	7.91	+	4.17	4.86E-12	3.98E-10
regulation of smooth muscle contraction (GO:0006940)	69	7	1.68	+	4.17	1.43E-03	2.61E-02
negative regulation of leukocyte mediated immunity (GO:0002704)	99	10	2.41	+	4.15	1.50E-04	3.65E-03
cytokine production (GO:0001816)	208	21	5.06	+	4.15	4.24E-08	2.13E-06
aminoglycan metabolic process (GO:0006022)	109	11	2.65	+	4.15	7.15E-05	1.91E-03
positive regulation of fat cell differentiation (GO:0045600)	70	7	1.70	+	4.11	1.55E-03	2.79E-02
negative regulation of hormone secretion (GO:0046888)	100	10	2.43	+	4.11	1.63E-04	3.93E-03
positive regulation of endocytosis (GO:0045807)	200	20	4.87	+	4.11	1.04E-07	4.95E-06
neuropeptide signaling pathway (GO:0007218)	91	9	2.21	+	4.06	3.74E-04	8.17E-03
positive regulation of adaptive immune response (GO:0002821)	172	17	4.19	+	4.06	1.11E-06	4.48E-05
positive regulation of mononuclear cell migration (GO:0071677)	81	8	1.97	+	4.06	7.92E-04	1.53E-02
positive regulation of cysteine-type endopeptidase activity (GO:2001056)	142	14	3.46	+	4.05	1.00E-05	3.28E-04
regulation of leukocyte mediated immunity (GO:0002703)	305	30	7.42	+	4.04	1.02E-10	7.27E-09
positive regulation of T cell proliferation (GO:0042102)	133	13	3.24	+	4.02	2.27E-05	6.76E-04
regulation of cell-cell adhesion (GO:0022407)	524	51	12.75	+	4.00	3.35E-17	4.78E-15
regulation of immune response (GO:0050776)	971	94	23.63	+	3.98	3.50E-31	1.54E-28
glycosaminoglycan metabolic process (GO:0030203)	93	9	2.26	+	3.98	4.40E-04	9.43E-03
response to lipid (GO:0033993)	725	70	17.64	+	3.97	3.89E-23	1.01E-20
positive regulation of endothelial cell proliferation (GO:0001938)	104	10	2.53	+	3.95	2.26E-04	5.24E-03
regulation of extrinsic apoptotic signaling pathway (GO:2001236)	168	16	4.09	+	3.91	3.71E-06	1.37E-04
regulation of lymphocyte activation (GO:0051249)	546	52	13.29	+	3.91	4.06E-17	5.69E-15
regulation of fibroblast proliferation (GO:0048145)	126	12	3.07	+	3.91	6.01E-05	1.63E-03
regulation of leukocyte activation (GO:0002694)	622	59	15.14	+	3.90	3.20E-19	5.59E-17
regulation of T cell differentiation (GO:0045580)	190	18	4.62	+	3.89	1.00E-06	4.08E-05
regulation of peptidyl-serine phosphorylation (GO:0033135)	148	14	3.60	+	3.89	1.61E-05	5.00E-04
regulation of lymphocyte apoptotic process (GO:0070228)	74	7	1.80	+	3.89	2.14E-03	3.60E-02
positive regulation of ERK1 and ERK2 cascade (GO:0070374)	233	22	5.67	+	3.88	6.75E-08	3.31E-06
regulation of receptor signaling pathway via STAT (GO:1904892)	106	10	2.58	+	3.88	2.64E-04	6.02E-03
positive regulation of smooth muscle cell proliferation (GO:0048661)	117	11	2.85	+	3.86	1.36E-04	3.36E-03
regulation of osteoblast differentiation (GO:0045667)	149	14	3.63	+	3.86	1.74E-05	5.37E-04
regulation of immune system process (GO:0002682)	1661	156	40.42	+	3.86	1.06E-51	1.81E-48
regulation of leukocyte apoptotic process (GO:2000106)	107	10	2.60	+	3.84	2.85E-04	6.37E-03
regulation of endopeptidase activity (GO:0052548)	332	31	8.08	+	3.84	1.83E-10	1.29E-08
regulation of peptidase activity (GO:0052547)	429	40	10.44	+	3.83	4.05E-13	3.71E-11
regulation of cell activation (GO:0050865)	676	63	16.45	+	3.83	4.40E-20	8.37E-18
regulation of lymphocyte proliferation (GO:0050670)	279	26	6.79	+	3.83	5.71E-09	3.12E-07
negative regulation of protein-containing complex assembly (GO:0031333)	162	15	3.94	+	3.80	1.05E-05	3.41E-04
positive regulation of endopeptidase activity (GO:0010950)	162	15	3.94	+	3.80	1.05E-05	3.40E-04
myeloid leukocyte activation (GO:0002274)	173	16	4.21	+	3.80	5.42E-06	1.93E-04
regulation of angiogenesis (GO:0045765)	303	28	7.37	+	3.80	1.78E-09	1.05E-07
regulation of mononuclear cell migration (GO:0071675)	130	12	3.16	+	3.79	8.15E-05	2.12E-03
regulation of cell killing (GO:0031341)	152	14	3.70	+	3.78	2.18E-05	6.54E-04
positive regulation of cell killing (GO:0031343)	109	10	2.65	+	3.77	3.31E-04	7.32E-03
regulation of mononuclear cell proliferation (GO:0032944)	284	26	6.91	+	3.76	8.27E-09	4.42E-07
negative regulation of cell adhesion (GO:0007162)	339	31	8.25	+	3.76	3.08E-10	2.03E-08
positive regulation of cytosolic calcium ion concentration (GO:0007204)	197	18	4.79	+	3.75	1.69E-06	6.61E-05
negative regulation of proteolysis (GO:0045861)	351	32	8.54	+	3.75	1.71E-10	1.21E-08
myeloid cell activation involved in immune response (GO:0002275)	77	7	1.87	+	3.74	2.69E-03	4.39E-02
positive regulation of lymphocyte proliferation (GO:0050671)	176	16	4.28	+	3.74	6.76E-06	2.31E-04
response to heat (GO:0009408)	88	8	2.14	+	3.74	1.36E-03	2.51E-02
positive regulation of mitochondrion organization (GO:0010822)	77	7	1.87	+	3.74	2.69E-03	4.38E-02
regulation of ossification (GO:0030278)	143	13	3.48	+	3.74	4.87E-05	1.36E-03
negative regulation of epithelial cell apoptotic process (GO:1904036)	77	7	1.87	+	3.74	2.69E-03	4.38E-02
regulation of vasculature development (GO:1901342)	310	28	7.54	+	3.71	2.97E-09	1.68E-07
regulation of lymphocyte mediated immunity (GO:0002706)	233	21	5.67	+	3.70	2.94E-07	1.30E-05
positive regulation of gliogenesis (GO:0014015)	89	8	2.17	+	3.69	1.47E-03	2.68E-02
positive regulation of epithelial cell proliferation (GO:0050679)	234	21	5.69	+	3.69	3.16E-07	1.38E-05
regulation of miRNA transcription (GO:1902893)	78	7	1.90	+	3.69	2.90E-03	4.68E-02
regulation of lymphocyte differentiation (GO:0045619)	223	20	5.43	+	3.69	6.08E-07	2.58E-05
positive regulation of mononuclear cell proliferation (GO:0032946)	179	16	4.36	+	3.67	8.39E-06	2.80E-04
negative regulation of extrinsic apoptotic signaling pathway (GO:2001237)	101	9	2.46	+	3.66	8.05E-04	1.55E-02
humoral immune response (GO:0006959)	293	26	7.13	+	3.65	1.58E-08	8.14E-07
leukocyte homeostasis (GO:0001776)	124	11	3.02	+	3.65	2.27E-04	5.27E-03
receptor internalization (GO:0031623)	79	7	1.92	+	3.64	3.11E-03	4.98E-02
endothelial cell migration (GO:0043542)	79	7	1.92	+	3.64	3.11E-03	4.98E-02
regulation of smooth muscle cell proliferation (GO:0048660)	192	17	4.67	+	3.64	5.01E-06	1.80E-04
positive regulation of cell adhesion (GO:0045785)	535	47	13.02	+	3.61	3.03E-14	3.09E-12
epithelial cell migration (GO:0010631)	114	10	2.77	+	3.60	4.75E-04	9.88E-03
immune response (GO:0006955)	1701	149	41.40	+	3.60	2.34E-45	2.41E-42
regulation of cysteine-type endopeptidase activity (GO:2000116)	217	19	5.28	+	3.60	1.66E-06	6.55E-05
positive regulation of chemotaxis (GO:0050921)	160	14	3.89	+	3.60	3.86E-05	1.10E-03
regulation of hemopoiesis (GO:1903706)	447	39	10.88	+	3.59	6.34E-12	5.11E-10
regulation of vasoconstriction (GO:0019229)	92	8	2.24	+	3.57	1.82E-03	3.14E-02
positive regulation of phosphatidylinositol 3-kinase/protein kinase B signal transduction (GO:0051897)	185	16	4.50	+	3.55	1.27E-05	4.06E-04
epithelium migration (GO:0090132)	116	10	2.82	+	3.54	5.45E-04	1.12E-02
regulation of leukocyte differentiation (GO:1902105)	360	31	8.76	+	3.54	1.34E-09	7.99E-08
positive regulation of peptidase activity (GO:0010952)	186	16	4.53	+	3.53	1.36E-05	4.33E-04
response to external stimulus (GO:0009605)	2249	193	54.73	+	3.53	2.07E-59	5.31E-56
negative regulation of secretion by cell (GO:1903531)	187	16	4.55	+	3.52	1.46E-05	4.58E-04
positive regulation of apoptotic signaling pathway (GO:2001235)	176	15	4.28	+	3.50	2.81E-05	8.28E-04
tissue remodeling (GO:0048771)	130	11	3.16	+	3.48	3.43E-04	7.55E-03
negative regulation of DNA-binding transcription factor activity (GO:0043433)	154	13	3.75	+	3.47	1.04E-04	2.66E-03
positive regulation of lymphocyte mediated immunity (GO:0002708)	166	14	4.04	+	3.47	5.78E-05	1.58E-03
tissue migration (GO:0090130)	119	10	2.90	+	3.45	6.66E-04	1.33E-02
regulation of chemotaxis (GO:0050920)	238	20	5.79	+	3.45	1.69E-06	6.62E-05
cellular response to organic substance (GO:0071310)	1705	143	41.49	+	3.45	3.88E-41	2.99E-38
positive regulation of production of molecular mediator of immune response (GO:0002702)	167	14	4.06	+	3.44	6.17E-05	1.67E-03
calcium-mediated signaling (GO:0019722)	156	13	3.80	+	3.42	1.19E-04	2.99E-03
vascular process in circulatory system (GO:0003018)	253	21	6.16	+	3.41	1.14E-06	4.59E-05
extrinsic apoptotic signaling pathway (GO:0097191)	121	10	2.94	+	3.40	7.59E-04	1.47E-02
regulation of myeloid leukocyte mediated immunity (GO:0002886)	97	8	2.36	+	3.39	2.54E-03	4.20E-02
regulation of cell adhesion (GO:0030155)	839	69	20.42	+	3.38	5.88E-19	9.84E-17
regulation of leukocyte mediated cytotoxicity (GO:0001910)	134	11	3.26	+	3.37	4.45E-04	9.46E-03
positive regulation of autophagy (GO:0010508)	160	13	3.89	+	3.34	1.54E-04	3.71E-03
regulation of response to stress (GO:0080134)	1433	116	34.87	+	3.33	2.00E-31	9.06E-29
positive regulation of leukocyte mediated cytotoxicity (GO:0001912)	99	8	2.41	+	3.32	2.88E-03	4.67E-02
negative regulation of secretion (GO:0051048)	211	17	5.14	+	3.31	1.74E-05	5.38E-04
defense response to Gram-positive bacterium (GO:0050830)	200	16	4.87	+	3.29	3.34E-05	9.67E-04
positive regulation of DNA-binding transcription factor activity (GO:0051091)	238	19	5.79	+	3.28	6.46E-06	2.23E-04
response to steroid hormone (GO:0048545)	188	15	4.58	+	3.28	6.02E-05	1.63E-03
gland morphogenesis (GO:0022612)	126	10	3.07	+	3.26	1.04E-03	1.96E-02
regulation of heart rate (GO:0002027)	114	9	2.77	+	3.24	1.89E-03	3.27E-02
regulation of endothelial cell proliferation (GO:0001936)	152	12	3.70	+	3.24	3.55E-04	7.81E-03
positive regulation of multicellular organismal process (GO:0051240)	1890	149	46.00	+	3.24	8.24E-40	5.52E-37
blood vessel diameter maintenance (GO:0097746)	191	15	4.65	+	3.23	7.21E-05	1.92E-03
regulation of tube diameter (GO:0035296)	191	15	4.65	+	3.23	7.21E-05	1.92E-03
leukocyte differentiation (GO:0002521)	484	38	11.78	+	3.23	2.61E-10	1.78E-08
negative regulation of cell population proliferation (GO:0008285)	765	60	18.62	+	3.22	1.26E-15	1.49E-13
regulation of signaling receptor activity (GO:0010469)	115	9	2.80	+	3.22	2.01E-03	3.45E-02
immune response-regulating cell surface receptor signaling pathway (GO:0002768)	230	18	5.60	+	3.22	1.48E-05	4.63E-04
regulation of tube size (GO:0035150)	192	15	4.67	+	3.21	7.65E-05	2.01E-03
negative regulation of gene expression, epigenetic (GO:0045814)	128	10	3.12	+	3.21	1.17E-03	2.18E-02
negative regulation of catalytic activity (GO:0043086)	589	46	14.33	+	3.21	3.77E-12	3.16E-10
regulation of ERK1 and ERK2 cascade (GO:0070372)	333	26	8.10	+	3.21	2.05E-07	9.25E-06
regulation of hormone secretion (GO:0046883)	336	26	8.18	+	3.18	2.44E-07	1.09E-05
positive regulation of MAPK cascade (GO:0043410)	530	41	12.90	+	3.18	7.90E-11	5.71E-09
immune system process (GO:0002376)	2468	189	60.06	+	3.15	2.91E-50	4.49E-47
regulation of systemic arterial blood pressure (GO:0003073)	131	10	3.19	+	3.14	1.40E-03	2.56E-02
regulation of wound healing (GO:0061041)	131	10	3.19	+	3.14	1.40E-03	2.56E-02
epidermal cell differentiation (GO:0009913)	210	16	5.11	+	3.13	6.02E-05	1.63E-03
response to wounding (GO:0009611)	355	27	8.64	+	3.13	2.02E-07	9.17E-06
regeneration (GO:0031099)	119	9	2.90	+	3.11	2.54E-03	4.19E-02
response to organic substance (GO:0010033)	2499	188	60.82	+	3.09	8.83E-49	1.13E-45
positive regulation of protein phosphorylation (GO:0001934)	679	51	16.52	+	3.09	1.05E-12	9.05E-11
positive regulation of protein serine/threonine kinase activity (GO:0071902)	161	12	3.92	+	3.06	5.97E-04	1.21E-02
regulation of DNA-binding transcription factor activity (GO:0051090)	390	29	9.49	+	3.06	1.16E-07	5.49E-06
cell-cell adhesion (GO:0098609)	459	34	11.17	+	3.04	1.02E-08	5.36E-07
positive regulation of gene expression (GO:0010628)	1289	95	31.37	+	3.03	1.40E-22	3.43E-20
cellular response to oxygen-containing compound (GO:1901701)	1036	76	25.21	+	3.01	5.76E-18	8.62E-16
response to temperature stimulus (GO:0009266)	164	12	3.99	+	3.01	7.04E-04	1.39E-02
negative regulation of multicellular organismal process (GO:0051241)	1275	93	31.03	+	3.00	8.74E-22	2.01E-19
cellular response to chemical stimulus (GO:0070887)	2372	173	57.73	+	3.00	1.90E-42	1.54E-39
positive regulation of phosphorylation (GO:0042327)	728	53	17.72	+	2.99	1.23E-12	1.05E-10
regulation of gliogenesis (GO:0014013)	139	10	3.38	+	2.96	2.17E-03	3.63E-02
extracellular matrix organization (GO:0030198)	278	20	6.77	+	2.96	1.74E-05	5.38E-04
negative regulation of cell development (GO:0010721)	320	23	7.79	+	2.95	4.19E-06	1.54E-04
external encapsulating structure organization (GO:0045229)	279	20	6.79	+	2.95	1.83E-05	5.63E-04
positive regulation of cell migration (GO:0030335)	600	43	14.60	+	2.94	3.00E-10	2.00E-08
extracellular structure organization (GO:0043062)	280	20	6.81	+	2.93	1.93E-05	5.88E-04
skin development (GO:0043588)	308	22	7.50	+	2.93	7.47E-06	2.54E-04
regulation of endocytosis (GO:0030100)	337	24	8.20	+	2.93	3.05E-06	1.14E-04
regulation of peptide secretion (GO:0002791)	267	19	6.50	+	2.92	3.26E-05	9.48E-04
leukocyte activation involved in immune response (GO:0002366)	225	16	5.48	+	2.92	1.35E-04	3.36E-03
regulation of blood pressure (GO:0008217)	225	16	5.48	+	2.92	1.35E-04	3.35E-03
regulation of reactive oxygen species metabolic process (GO:2000377)	169	12	4.11	+	2.92	9.16E-04	1.75E-02
detection of abiotic stimulus (GO:0009582)	141	10	3.43	+	2.91	2.41E-03	4.01E-02
regulation of hydrolase activity (GO:0051336)	889	63	21.64	+	2.91	2.62E-14	2.69E-12
positive regulation of phosphorus metabolic process (GO:0010562)	821	58	19.98	+	2.90	3.48E-13	3.22E-11
positive regulation of phosphate metabolic process (GO:0045937)	821	58	19.98	+	2.90	3.48E-13	3.20E-11
regulation of peptide transport (GO:0090087)	269	19	6.55	+	2.90	3.61E-05	1.04E-03
detection of external stimulus (GO:0009581)	142	10	3.46	+	2.89	2.54E-03	4.20E-02
T cell differentiation (GO:0030217)	213	15	5.18	+	2.89	2.41E-04	5.57E-03
biological process involved in symbiotic interaction (GO:0044403)	185	13	4.50	+	2.89	6.28E-04	1.26E-02
positive regulation of protein kinase activity (GO:0045860)	300	21	7.30	+	2.88	1.63E-05	5.05E-04
positive regulation of cell motility (GO:2000147)	629	44	15.31	+	2.87	3.97E-10	2.59E-08
positive regulation of cell population proliferation (GO:0008284)	1058	74	25.75	+	2.87	2.21E-16	2.88E-14
cell migration (GO:0016477)	944	66	22.97	+	2.87	1.13E-14	1.19E-12
cell activation involved in immune response (GO:0002263)	229	16	5.57	+	2.87	1.66E-04	3.98E-03
regulation of MAPK cascade (GO:0043408)	730	51	17.77	+	2.87	1.54E-11	1.19E-09
myeloid cell differentiation (GO:0030099)	331	23	8.06	+	2.86	7.32E-06	2.50E-04
regulation of B cell activation (GO:0050864)	144	10	3.50	+	2.85	2.81E-03	4.56E-02
mononuclear cell differentiation (GO:1903131)	389	27	9.47	+	2.85	1.22E-06	4.86E-05
intrinsic apoptotic signaling pathway (GO:0097193)	188	13	4.58	+	2.84	7.30E-04	1.44E-02
regulation of mitochondrion organization (GO:0010821)	145	10	3.53	+	2.83	2.96E-03	4.77E-02
negative regulation of protein phosphorylation (GO:0001933)	321	22	7.81	+	2.82	1.43E-05	4.52E-04
alpha-beta T cell activation (GO:0046631)	146	10	3.55	+	2.81	3.11E-03	4.98E-02
blood circulation (GO:0008015)	454	31	11.05	+	2.81	2.82E-07	1.26E-05
positive regulation of locomotion (GO:0040017)	645	44	15.70	+	2.80	8.71E-10	5.38E-08
regulation of response to wounding (GO:1903034)	176	12	4.28	+	2.80	1.30E-03	2.40E-02
negative regulation of molecular function (GO:0044092)	912	62	22.20	+	2.79	2.72E-13	2.53E-11
circulatory system process (GO:0003013)	486	33	11.83	+	2.79	1.32E-07	6.25E-06
response to mechanical stimulus (GO:0009612)	162	11	3.94	+	2.79	2.11E-03	3.58E-02
cellular response to starvation (GO:0009267)	177	12	4.31	+	2.79	1.37E-03	2.51E-02
regulation of nervous system process (GO:0031644)	163	11	3.97	+	2.77	2.21E-03	3.70E-02
apoptotic signaling pathway (GO:0097190)	341	23	8.30	+	2.77	1.19E-05	3.79E-04
regulation of protein phosphorylation (GO:0001932)	1038	70	25.26	+	2.77	9.82E-15	1.06E-12
response to oxygen-containing compound (GO:1901700)	1469	99	35.75	+	2.77	1.03E-20	2.09E-18
positive regulation of programmed cell death (GO:0043068)	668	45	16.26	+	2.77	8.25E-10	5.13E-08
negative regulation of gene expression (GO:0010629)	1028	69	25.02	+	2.76	1.96E-14	2.03E-12
regulation of proteolysis (GO:0030162)	734	49	17.86	+	2.74	1.91E-10	1.34E-08
receptor-mediated endocytosis (GO:0006898)	165	11	4.02	+	2.74	2.43E-03	4.04E-02
regulation of epithelial cell proliferation (GO:0050678)	422	28	10.27	+	2.73	1.87E-06	7.25E-05
multi-organism reproductive process (GO:0044703)	181	12	4.40	+	2.72	1.65E-03	2.96E-02
regulation of muscle contraction (GO:0006937)	166	11	4.04	+	2.72	2.55E-03	4.20E-02
wound healing (GO:0042060)	258	17	6.28	+	2.71	2.11E-04	4.93E-03
maintenance of location (GO:0051235)	183	12	4.45	+	2.69	1.81E-03	3.14E-02
regulation of cell population proliferation (GO:0042127)	1786	117	43.47	+	2.69	1.40E-23	3.80E-21
positive regulation of proteolysis (GO:0045862)	352	23	8.57	+	2.68	1.97E-05	5.99E-04
MAPK cascade (GO:0000165)	184	12	4.48	+	2.68	1.90E-03	3.28E-02
regulation of protein serine/threonine kinase activity (GO:0071900)	292	19	7.11	+	2.67	1.08E-04	2.74E-03
ossification (GO:0001503)	262	17	6.38	+	2.67	2.53E-04	5.80E-03
regulation of peptide hormone secretion (GO:0090276)	262	17	6.38	+	2.67	2.53E-04	5.79E-03
regulation of apoptotic signaling pathway (GO:2001233)	433	28	10.54	+	2.66	3.07E-06	1.14E-04
regulation of protein-containing complex assembly (GO:0043254)	449	29	10.93	+	2.65	2.10E-06	8.03E-05
multi-multicellular organism process (GO:0044706)	186	12	4.53	+	2.65	2.08E-03	3.53E-02
positive regulation of protein modification process (GO:0031401)	869	56	21.15	+	2.65	3.44E-11	2.58E-09
immune response-activating cell surface receptor signaling pathway (GO:0002429)	218	14	5.31	+	2.64	9.58E-04	1.83E-02
regulation of multicellular organismal process (GO:0051239)	3270	210	79.58	+	2.64	2.75E-44	2.65E-41
cell surface receptor signaling pathway (GO:0007166)	1900	122	46.24	+	2.64	6.98E-24	1.95E-21
regulation of phosphorylation (GO:0042325)	1123	72	27.33	+	2.63	4.96E-14	4.99E-12
response to starvation (GO:0042594)	203	13	4.94	+	2.63	1.47E-03	2.69E-02
regulation of cell migration (GO:0030334)	1016	65	24.73	+	2.63	1.07E-12	9.18E-11
negative regulation of phosphorylation (GO:0042326)	344	22	8.37	+	2.63	4.11E-05	1.16E-03
regulation of phosphatidylinositol 3-kinase/protein kinase B signal transduction (GO:0051896)	266	17	6.47	+	2.63	3.02E-04	6.69E-03
T cell activation (GO:0042110)	408	26	9.93	+	2.62	8.93E-06	2.97E-04
negative regulation of protein metabolic process (GO:0051248)	958	61	23.31	+	2.62	6.94E-12	5.54E-10
positive regulation of kinase activity (GO:0033674)	347	22	8.44	+	2.61	4.67E-05	1.31E-03
positive regulation of response to stimulus (GO:0048584)	2371	150	57.70	+	2.60	3.45E-29	1.33E-26
response to stress (GO:0006950)	3310	209	80.56	+	2.59	7.33E-43	6.27E-40
negative regulation of phosphorus metabolic process (GO:0010563)	413	26	10.05	+	2.59	1.11E-05	3.58E-04
negative regulation of phosphate metabolic process (GO:0045936)	413	26	10.05	+	2.59	1.11E-05	3.57E-04
positive regulation of cellular catabolic process (GO:0031331)	334	21	8.13	+	2.58	7.78E-05	2.03E-03
negative regulation of signal transduction (GO:0009968)	1355	85	32.98	+	2.58	6.40E-16	7.89E-14
negative regulation of response to stimulus (GO:0048585)	1781	111	43.34	+	2.56	1.28E-20	2.53E-18
positive regulation of protein metabolic process (GO:0051247)	1333	83	32.44	+	2.56	2.27E-15	2.61E-13
positive regulation of apoptotic process (GO:0043065)	645	40	15.70	+	2.55	7.17E-08	3.47E-06
positive regulation of hydrolase activity (GO:0051345)	486	30	11.83	+	2.54	3.49E-06	1.29E-04
regulation of protein kinase activity (GO:0045859)	520	32	12.66	+	2.53	1.76E-06	6.87E-05
negative regulation of cell communication (GO:0010648)	1480	91	36.02	+	2.53	2.13E-16	2.81E-14
angiogenesis (GO:0001525)	342	21	8.32	+	2.52	1.09E-04	2.75E-03
regulation of cell motility (GO:2000145)	1075	66	26.16	+	2.52	6.03E-12	4.89E-10
negative regulation of signaling (GO:0023057)	1477	90	35.95	+	2.50	4.98E-16	6.19E-14
regulation of protein secretion (GO:0050708)	329	20	8.01	+	2.50	1.80E-04	4.27E-03
regulation of catalytic activity (GO:0050790)	1599	97	38.91	+	2.49	3.64E-17	5.14E-15
positive regulation of intracellular signal transduction (GO:1902533)	1088	66	26.48	+	2.49	8.68E-12	6.82E-10
epidermis development (GO:0008544)	347	21	8.44	+	2.49	1.33E-04	3.30E-03
cell activation (GO:0001775)	812	49	19.76	+	2.48	6.88E-09	3.73E-07
negative regulation of cell migration (GO:0030336)	315	19	7.67	+	2.48	2.85E-04	6.37E-03
immune effector process (GO:0002252)	597	36	14.53	+	2.48	9.73E-07	3.98E-05
regulation of phosphate metabolic process (GO:0019220)	1296	78	31.54	+	2.47	1.13E-13	1.10E-11
regulation of phosphorus metabolic process (GO:0051174)	1297	78	31.57	+	2.47	1.17E-13	1.13E-11
positive regulation of developmental process (GO:0051094)	1515	91	36.87	+	2.47	7.48E-16	8.93E-14
epithelial cell proliferation (GO:0050673)	217	13	5.28	+	2.46	2.65E-03	4.36E-02
positive regulation of cell communication (GO:0010647)	1891	113	46.02	+	2.46	1.75E-19	3.14E-17
regulation of hormone levels (GO:0010817)	620	37	15.09	+	2.45	7.59E-07	3.17E-05
regulation of blood circulation (GO:1903522)	269	16	6.55	+	2.44	9.75E-04	1.85E-02
positive regulation of signal transduction (GO:0009967)	1665	99	40.52	+	2.44	7.17E-17	9.86E-15
positive regulation of signaling (GO:0023056)	1892	112	46.05	+	2.43	4.66E-19	7.98E-17
regulation of multicellular organismal development (GO:2000026)	1592	94	38.74	+	2.43	7.41E-16	8.92E-14
regulation of locomotion (GO:0040012)	1119	66	27.23	+	2.42	4.12E-11	3.05E-09
leukocyte activation (GO:0045321)	718	42	17.47	+	2.40	1.82E-07	8.37E-06
cellular response to extracellular stimulus (GO:0031668)	257	15	6.25	+	2.40	1.67E-03	2.99E-02
positive regulation of cell differentiation (GO:0045597)	996	58	24.24	+	2.39	1.08E-09	6.58E-08
cell motility (GO:0048870)	1152	67	28.04	+	2.39	3.96E-11	2.95E-09
negative regulation of cell motility (GO:2000146)	328	19	7.98	+	2.38	7.62E-04	1.47E-02
cell adhesion (GO:0007155)	899	52	21.88	+	2.38	1.12E-08	5.87E-07
response to hormone (GO:0009725)	657	38	15.99	+	2.38	9.39E-07	3.86E-05
programmed cell death (GO:0012501)	1079	62	26.26	+	2.36	3.55E-10	2.33E-08
cell death (GO:0008219)	1080	62	26.28	+	2.36	3.65E-10	2.39E-08
positive regulation of catalytic activity (GO:0043085)	926	53	22.54	+	2.35	9.58E-09	5.05E-07
positive regulation of transferase activity (GO:0051347)	421	24	10.25	+	2.34	1.42E-04	3.48E-03
response to organic cyclic compound (GO:0014070)	703	40	17.11	+	2.34	1.10E-06	4.48E-05
hemopoiesis (GO:0030097)	794	45	19.32	+	2.33	1.95E-07	8.87E-06
regulation of autophagy (GO:0010506)	300	17	7.30	+	2.33	1.75E-03	3.05E-02
apoptotic process (GO:0006915)	1024	58	24.92	+	2.33	2.26E-09	1.32E-07
regulation of kinase activity (GO:0043549)	587	33	14.29	+	2.31	8.74E-06	2.91E-04
negative regulation of protein modification process (GO:0031400)	448	25	10.90	+	2.29	1.30E-04	3.23E-03
regulation of cell development (GO:0060284)	968	54	23.56	+	2.29	2.20E-08	1.13E-06
positive regulation of cell development (GO:0010720)	556	31	13.53	+	2.29	1.93E-05	5.89E-04
response to chemical (GO:0042221)	3896	217	94.82	+	2.29	3.94E-36	2.25E-33
regulation of protein modification process (GO:0031399)	1347	75	32.78	+	2.29	1.61E-11	1.23E-09
regulation of body fluid levels (GO:0050878)	327	18	7.96	+	2.26	1.48E-03	2.69E-02
regulation of programmed cell death (GO:0043067)	1655	91	40.28	+	2.26	2.09E-13	1.96E-11
leukocyte mediated immunity (GO:0002443)	437	24	10.64	+	2.26	2.18E-04	5.07E-03
cellular response to external stimulus (GO:0071496)	292	16	7.11	+	2.25	2.98E-03	4.80E-02
regulation of secretion by cell (GO:1903530)	694	38	16.89	+	2.25	3.73E-06	1.37E-04
vasculature development (GO:0001944)	604	33	14.70	+	2.24	1.95E-05	5.95E-04
blood vessel morphogenesis (GO:0048514)	458	25	11.15	+	2.24	1.73E-04	4.14E-03
regulation of molecular function (GO:0065009)	2286	124	55.63	+	2.23	5.51E-18	8.41E-16
regulation of protein metabolic process (GO:0051246)	2326	126	56.61	+	2.23	2.77E-18	4.27E-16
negative regulation of intracellular signal transduction (GO:1902532)	574	31	13.97	+	2.22	4.30E-05	1.22E-03
blood vessel development (GO:0001568)	574	31	13.97	+	2.22	4.30E-05	1.21E-03
adaptive immune response (GO:0002250)	558	30	13.58	+	2.21	6.25E-05	1.68E-03
regulation of apoptotic process (GO:0042981)	1604	86	39.04	+	2.20	3.13E-12	2.63E-10
positive regulation of molecular function (GO:0044093)	1287	69	31.32	+	2.20	6.04E-10	3.81E-08
lymphocyte differentiation (GO:0030098)	338	18	8.23	+	2.19	1.93E-03	3.32E-02
cellular response to organic cyclic compound (GO:0071407)	414	22	10.08	+	2.18	5.99E-04	1.21E-02
regulation of intracellular signal transduction (GO:1902531)	1754	93	42.69	+	2.18	6.56E-13	5.87E-11
regulation of system process (GO:0044057)	642	34	15.62	+	2.18	2.29E-05	6.83E-04
regulation of secretion (GO:0051046)	775	41	18.86	+	2.17	3.84E-06	1.41E-04
regulation of signal transduction (GO:0009966)	3065	162	74.59	+	2.17	5.09E-23	1.31E-20
negative regulation of locomotion (GO:0040013)	360	19	8.76	+	2.17	1.55E-03	2.79E-02
regulation of response to stimulus (GO:0048583)	4094	216	99.64	+	2.17	3.00E-32	1.45E-29
negative regulation of transport (GO:0051051)	495	26	12.05	+	2.16	2.81E-04	6.31E-03
negative regulation of programmed cell death (GO:0043069)	1011	53	24.60	+	2.15	1.65E-07	7.65E-06
regulation of transferase activity (GO:0051338)	692	36	16.84	+	2.14	2.30E-05	6.82E-04
negative regulation of apoptotic process (GO:0043066)	981	51	23.87	+	2.14	3.64E-07	1.59E-05
positive regulation of cellular component organization (GO:0051130)	1272	66	30.96	+	2.13	5.67E-09	3.11E-07
regulation of protein transport (GO:0051223)	528	27	12.85	+	2.10	2.86E-04	6.36E-03
positive regulation of transport (GO:0051050)	1039	53	25.29	+	2.10	4.27E-07	1.84E-05
regulation of cell communication (GO:0010646)	3543	180	86.23	+	2.09	6.11E-24	1.77E-21
regulation of cell differentiation (GO:0045595)	1700	86	41.37	+	2.08	7.12E-11	5.17E-09
regulation of signaling (GO:0023051)	3542	179	86.20	+	2.08	2.05E-23	5.45E-21
lymphocyte activation (GO:0046649)	581	29	14.14	+	2.05	2.95E-04	6.55E-03
negative regulation of cell differentiation (GO:0045596)	725	36	17.64	+	2.04	6.32E-05	1.70E-03
positive regulation of macromolecule biosynthetic process (GO:0010557)	2579	128	62.77	+	2.04	1.43E-15	1.68E-13
positive regulation of cellular biosynthetic process (GO:0031328)	2679	131	65.20	+	2.01	2.28E-15	2.60E-13
positive regulation of biosynthetic process (GO:0009891)	2707	131	65.88	+	1.99	5.44E-15	6.07E-13
regulation of developmental process (GO:0050793)	2646	128	64.40	+	1.99	1.00E-14	1.07E-12
negative regulation of developmental process (GO:0051093)	1015	49	24.70	+	1.98	5.27E-06	1.88E-04
intracellular signaling cassette (GO:0141124)	768	37	18.69	+	1.98	1.03E-04	2.62E-03
positive regulation of catabolic process (GO:0009896)	524	25	12.75	+	1.96	1.38E-03	2.54E-02
positive regulation of cellular metabolic process (GO:0031325)	3427	163	83.40	+	1.95	2.21E-18	3.47E-16
regulation of establishment of protein localization (GO:0070201)	610	29	14.85	+	1.95	6.98E-04	1.38E-02
regulation of anatomical structure morphogenesis (GO:0022603)	932	44	22.68	+	1.94	2.86E-05	8.41E-04
cellular response to nitrogen compound (GO:1901699)	580	27	14.12	+	1.91	1.42E-03	2.60E-02
positive regulation of macromolecule metabolic process (GO:0010604)	3461	160	84.23	+	1.90	8.41E-17	1.14E-14
positive regulation of metabolic process (GO:0009893)	3808	176	92.68	+	1.90	9.20E-19	1.49E-16
negative regulation of macromolecule metabolic process (GO:0010605)	2733	126	66.51	+	1.89	5.96E-13	5.36E-11
regulation of transport (GO:0051049)	1846	85	44.93	+	1.89	8.90E-09	4.71E-07
regulation of vesicle-mediated transport (GO:0060627)	609	28	14.82	+	1.89	1.25E-03	2.31E-02
negative regulation of macromolecule biosynthetic process (GO:0010558)	2065	94	50.26	+	1.87	2.88E-09	1.65E-07
response to endogenous stimulus (GO:0009719)	1278	58	31.10	+	1.86	5.32E-06	1.90E-04
regulation of localization (GO:0032879)	2251	102	54.78	+	1.86	5.04E-10	3.24E-08
negative regulation of metabolic process (GO:0009892)	2967	134	72.21	+	1.86	5.08E-13	4.60E-11
tube morphogenesis (GO:0035239)	756	34	18.40	+	1.85	6.53E-04	1.30E-02
cell-cell signaling (GO:0007267)	914	41	22.24	+	1.84	1.67E-04	4.00E-03
positive regulation of cellular process (GO:0048522)	5901	264	143.61	+	1.84	3.37E-29	1.33E-26
negative regulation of cellular biosynthetic process (GO:0031327)	2124	95	51.69	+	1.84	4.80E-09	2.67E-07
negative regulation of biosynthetic process (GO:0009890)	2147	95	52.25	+	1.82	8.87E-09	4.71E-07
regulation of cellular catabolic process (GO:0031329)	634	28	15.43	+	1.81	2.39E-03	3.99E-02
positive regulation of biological process (GO:0048518)	6391	281	155.54	+	1.81	1.43E-30	5.94E-28
negative regulation of biological process (GO:0048519)	5522	242	134.39	+	1.80	2.05E-24	6.07E-22
response to nitrogen compound (GO:1901698)	960	42	23.36	+	1.80	2.40E-04	5.54E-03
response to abiotic stimulus (GO:0009628)	1007	44	24.51	+	1.80	2.08E-04	4.87E-03
signaling (GO:0023052)	5307	231	129.16	+	1.79	1.27E-22	3.17E-20
signal transduction (GO:0007165)	5007	217	121.86	+	1.78	1.49E-20	2.88E-18
epithelium development (GO:0060429)	1205	52	29.33	+	1.77	6.70E-05	1.80E-03
cell communication (GO:0007154)	5475	235	133.25	+	1.76	3.36E-22	8.08E-20
tissue development (GO:0009888)	1849	79	45.00	+	1.76	7.97E-07	3.32E-05
negative regulation of cellular component organization (GO:0051129)	778	33	18.93	+	1.74	1.93E-03	3.33E-02
regulation of cellular component biogenesis (GO:0044087)	1040	44	25.31	+	1.74	3.98E-04	8.62E-03
positive regulation of transcription by RNA polymerase II (GO:0045944)	1278	54	31.10	+	1.74	7.52E-05	1.98E-03
tube development (GO:0035295)	996	42	24.24	+	1.73	6.62E-04	1.32E-02
cell population proliferation (GO:0008283)	878	37	21.37	+	1.73	1.56E-03	2.79E-02
negative regulation of cellular process (GO:0048523)	5040	212	122.66	+	1.73	2.66E-18	4.14E-16
circulatory system development (GO:0072359)	979	41	23.83	+	1.72	8.85E-04	1.70E-02
regulation of protein localization (GO:0032880)	994	41	24.19	+	1.69	9.99E-04	1.90E-02
intracellular signal transduction (GO:0035556)	1460	60	35.53	+	1.69	6.70E-05	1.80E-03
negative regulation of cellular metabolic process (GO:0031324)	2587	106	62.96	+	1.68	6.05E-08	2.99E-06
animal organ morphogenesis (GO:0009887)	1074	44	26.14	+	1.68	7.39E-04	1.43E-02
response to stimulus (GO:0050896)	8811	356	214.43	+	1.66	8.45E-36	4.65E-33
positive regulation of nitrogen compound metabolic process (GO:0051173)	2999	121	72.99	+	1.66	1.07E-08	5.58E-07
cellular response to endogenous stimulus (GO:0071495)	1044	42	25.41	+	1.65	1.35E-03	2.49E-02
negative regulation of nitrogen compound metabolic process (GO:0051172)	2288	92	55.68	+	1.65	1.29E-06	5.15E-05
regulation of biological quality (GO:0065008)	2997	120	72.94	+	1.65	2.17E-08	1.12E-06
cellular response to stimulus (GO:0051716)	6747	270	164.20	+	1.64	5.45E-22	1.29E-19
regulation of cellular localization (GO:0060341)	1100	44	26.77	+	1.64	1.22E-03	2.28E-02
proteolysis (GO:0006508)	1225	49	29.81	+	1.64	7.56E-04	1.46E-02
positive regulation of DNA-templated transcription (GO:0045893)	1609	64	39.16	+	1.63	9.94E-05	2.56E-03
positive regulation of RNA biosynthetic process (GO:1902680)	1612	64	39.23	+	1.63	1.02E-04	2.60E-03
anatomical structure formation involved in morphogenesis (GO:0048646)	1010	40	24.58	+	1.63	2.35E-03	3.92E-02
regulation of cellular component organization (GO:0051128)	2595	102	63.15	+	1.62	8.61E-07	3.57E-05
anatomical structure morphogenesis (GO:0009653)	2333	91	56.78	+	1.60	6.44E-06	2.23E-04
animal organ development (GO:0048513)	2942	114	71.60	+	1.59	3.15E-07	1.39E-05
regulation of macromolecule metabolic process (GO:0060255)	6031	227	146.78	+	1.55	5.02E-14	5.02E-12
regulation of gene expression (GO:0010468)	4736	178	115.26	+	1.54	2.39E-10	1.65E-08
cell differentiation (GO:0030154)	3847	143	93.62	+	1.53	7.03E-08	3.42E-06
cellular developmental process (GO:0048869)	3848	143	93.65	+	1.53	7.07E-08	3.44E-06
regulation of metabolic process (GO:0019222)	6551	243	159.43	+	1.52	1.52E-14	1.58E-12
regulation of macromolecule biosynthetic process (GO:0010556)	4863	180	118.35	+	1.52	7.08E-10	4.41E-08
positive regulation of RNA metabolic process (GO:0051254)	1757	65	42.76	+	1.52	6.67E-04	1.33E-02
regulation of cellular biosynthetic process (GO:0031326)	5021	185	122.20	+	1.51	4.14E-10	2.69E-08
regulation of biosynthetic process (GO:0009889)	5065	185	123.27	+	1.50	9.10E-10	5.58E-08
anatomical structure development (GO:0048856)	5507	199	134.02	+	1.48	2.92E-10	1.95E-08
regulation of cellular metabolic process (GO:0031323)	5927	214	144.25	+	1.48	3.86E-11	2.88E-09
system development (GO:0048731)	3519	126	85.64	+	1.47	5.09E-06	1.82E-04
cell development (GO:0048468)	2521	89	61.35	+	1.45	3.33E-04	7.34E-03
developmental process (GO:0032502)	5880	207	143.10	+	1.45	1.26E-09	7.59E-08
regulation of nitrogen compound metabolic process (GO:0051171)	5404	188	131.52	+	1.43	3.40E-08	1.72E-06
regulation of primary metabolic process (GO:0080090)	5594	190	136.14	+	1.40	1.98E-07	8.98E-06
multicellular organism development (GO:0007275)	4310	143	104.89	+	1.36	5.39E-05	1.49E-03
regulation of biological process (GO:0050789)	12183	402	296.50	+	1.36	1.35E-21	3.01E-19
biological regulation (GO:0065007)	12576	410	306.06	+	1.34	3.03E-21	6.47E-19
regulation of cellular process (GO:0050794)	11558	373	281.29	+	1.33	3.88E-16	4.86E-14
multicellular organismal process (GO:0032501)	7704	243	187.49	+	1.30	6.59E-07	2.78E-05
cellular process (GO:0009987)	15465	438	376.37	+	1.16	9.09E-10	5.60E-08
biological_process (GO:0008150)	20747	523	504.92	+	1.04	1.88E-04	4.44E-03
cellular aromatic compound metabolic process (GO:0006725)	2800	45	68.14	-	.66	1.96E-03	3.38E-02
organic cyclic compound metabolic process (GO:1901360)	3059	49	74.45	-	.66	9.71E-04	1.85E-02
cellular nitrogen compound metabolic process (GO:0034641)	3108	49	75.64	-	.65	5.31E-04	1.10E-02
heterocycle metabolic process (GO:0046483)	2743	38	66.76	-	.57	6.51E-05	1.75E-03
sensory perception (GO:0007600)	1669	23	40.62	-	.57	2.79E-03	4.53E-02
nucleobase-containing compound metabolic process (GO:0006139)	2577	35	62.72	-	.56	7.31E-05	1.93E-03
RNA metabolic process (GO:0016070)	1453	19	35.36	-	.54	2.62E-03	4.31E-02
organelle organization (GO:0006996)	3012	38	73.30	-	.52	1.58E-06	6.22E-05
nucleic acid metabolic process (GO:0090304)	2045	24	49.77	-	.48	3.05E-05	8.93E-04
intracellular transport (GO:0046907)	1148	13	27.94	-	.47	2.12E-03	3.59E-02
cell cycle (GO:0007049)	1289	14	31.37	-	.45	5.22E-04	1.08E-02
Unclassified (UNCLASSIFIED)	1236	12	30.08	-	.40	1.88E-04	4.45E-03
organelle assembly (GO:0070925)	837	8	20.37	-	.39	2.69E-03	4.38E-02
cell cycle process (GO:0022402)	871	8	21.20	-	.38	1.52E-03	2.73E-02
DNA metabolic process (GO:0006259)	705	6	17.16	-	.35	2.68E-03	4.38E-02
sensory perception of chemical stimulus (GO:0007606)	1262	9	30.71	-	.29	4.70E-06	1.72E-04
RNA processing (GO:0006396)	816	5	19.86	-	.25	1.08E-04	2.74E-03
sensory perception of smell (GO:0007608)	1162	6	28.28	-	.21	4.04E-07	1.76E-05
mRNA metabolic process (GO:0016071)	601	3	14.63	-	.21	4.04E-04	8.73E-03
microtubule-based process (GO:0007017)	848	4	20.64	-	.19	1.16E-05	3.71E-04
plasma membrane bounded cell projection assembly (GO:0120031)	438	2	10.66	-	.19	2.54E-03	4.20E-02
cell projection assembly (GO:0030031)	451	2	10.98	-	.18	1.79E-03	3.11E-02
mitochondrion organization (GO:0007005)	456	2	11.10	-	.18	1.81E-03	3.13E-02
translation (GO:0006412)	380	1	9.25	-	.11	1.96E-03	3.37E-02
mRNA processing (GO:0006397)	443	1	10.78	-	.09	4.43E-04	9.44E-03
microtubule cytoskeleton organization (GO:0000226)	556	1	13.53	-	.07	3.26E-05	9.48E-04
chromosome segregation (GO:0007059)	331	0	8.06	-	 < 0.01	4.64E-04	9.87E-03
Golgi vesicle transport (GO:0048193)	265	0	6.45	-	 < 0.01	2.24E-03	3.73E-02
RNA splicing (GO:0008380)	356	0	8.66	-	 < 0.01	3.33E-04	7.34E-03
