# Supplementary material for: RNA-seq gene expression profiling of the bladder in a mouse model of urogenital schistosomiasis
Source: bioRxiv. 2024 Jun 29:2024.06.29.601185. Preprint. [Version 1] doi: 10.1101/2024.06.29.601185 (PMC11230422; doi:10.1101/2024.06.29.601185)
Supplement: Supplement 10 — [z10_mm-einj-vs-hinj-alpha0.05-diffexp-rnaseq-microarraywk1-prot.txt] Supplementary 10. Differentially expressed mouse genes or proteins (in the comparison of egg-injected against vehicle-injected samples) shared among the RNA-seq, microarray (week 1 data), and proteomics studies. Note that for the microarray data, for genes with multiple entries, one representative entry is shown. Key for each column: “gene_symb”, gene symbol associated with the gene accession identifier; “ensembl_acc_rnaseq”, Ensembl database accession identifier; “gene_desc”, gene description associated with the gene accession identifier; “l2fc_rnaseq”, log2 fold change from the RNA-seq data; “padj_rnaseq”, adjusted p-value from the RNA-seq data; “l2fc_microarraywk1”, log2 fold change derived from the week 1 microarray data; “uniprot_acc_proteomics”, UniProt database accession identifier from the proteomics data; “l2fc_proteomics”, log2 fold change from the proteomics data; “padj_proteomics”, adjusted p-value from the proteomics data. [file media-10.txt]

gene_symb	ensembl_acc_rnaseq	gene_desc	l2fc_rnaseq	padj_rnaseq	l2fc_microarraywk1	uniprot_acc_proteomics	l2fc_proteomics	padj_proteomics
0610005C13Rik	ENSMUSG00000109644	RIKEN cDNA 0610005C13 gene [Source:MGI Symbol;Acc:MGI:1918911]	-0.228040325873643	0.707283907472326	NA	NA	NA	NA
0610006L08Rik	ENSMUSG00000108652	RIKEN cDNA 0610006L08 gene [Source:MGI Symbol;Acc:MGI:1923503]	NA	NA	NA	NA	NA	NA
0610009B22Rik	ENSMUSG00000007777	RIKEN cDNA 0610009B22 gene [Source:MGI Symbol;Acc:MGI:1913300]	-0.242944348704357	0.242906239673627	NA	NA	NA	NA
0610009E02Rik	ENSMUSG00000086714	RIKEN cDNA 0610009E02 gene [Source:MGI Symbol;Acc:MGI:3698435]	-0.33944487063597	0.430768965405559	NA	NA	NA	NA
0610009L18Rik	ENSMUSG00000043644	RIKEN cDNA 0610009L18 gene [Source:MGI Symbol;Acc:MGI:1914088]	-0.211426286153017	0.548444294635012	NA	NA	NA	NA
0610010F05Rik	ENSMUSG00000042208	RIKEN cDNA 0610010F05 gene [Source:MGI Symbol;Acc:MGI:1918925]	0.0184827015989846	0.922243806124236	NA	NA	NA	NA
0610010K14Rik	ENSMUSG00000020831	RIKEN cDNA 0610010K14 gene [Source:MGI Symbol;Acc:MGI:1915609]	0.0502905740131037	0.887168733463143	NA	NA	NA	NA
0610012D04Rik	ENSMUSG00000089755	RIKEN cDNA 0610012D04 gene [Source:MGI Symbol;Acc:MGI:1918926]	0.238830573049521	0.697344554893747	NA	NA	NA	NA
0610012G03Rik	ENSMUSG00000107002	RIKEN cDNA 0610012G03 gene [Source:MGI Symbol;Acc:MGI:1913301]	0.105443773773531	0.514768048075979	NA	NA	NA	NA
0610025J13Rik	ENSMUSG00000046683	RIKEN cDNA 0610025J13 gene [Source:MGI Symbol;Acc:MGI:1915618]	0.469876558243205	NA	NA	NA	NA	NA
0610030E20Rik	ENSMUSG00000058706	RIKEN cDNA 0610030E20 gene [Source:MGI Symbol;Acc:MGI:1915614]	-0.0802042100850167	0.602014023541335	NA	NA	NA	NA
0610031O16Rik	ENSMUSG00000099146	RIKEN cDNA 0610031O16 gene [Source:MGI Symbol;Acc:MGI:1915619]	-0.0319683493088255	0.959501266423814	NA	NA	NA	NA
0610033M10Rik	ENSMUSG00000108236	RIKEN cDNA 0610033M10 gene [Source:MGI Symbol;Acc:MGI:1921343]	0.0763660883423631	0.903527573604252	NA	NA	NA	NA
0610038B21Rik	ENSMUSG00000097882	RIKEN cDNA 0610038B21 gene [Source:MGI Symbol;Acc:MGI:1917595]	0.333313656225859	0.426476846518906	NA	NA	NA	NA
0610039K10Rik	ENSMUSG00000058812	RIKEN cDNA 0610039K10 gene [Source:MGI Symbol;Acc:MGI:1915636]	0.0214916430936407	0.97591535873204	NA	NA	NA	NA
0610040B10Rik	ENSMUSG00000089889	RIKEN cDNA 0610040B10 gene [Source:MGI Symbol;Acc:MGI:1914922]	-0.0386472573929496	0.922243806124236	NA	NA	NA	NA
0610040F04Rik	ENSMUSG00000087341	RIKEN cDNA 0610040F04 gene [Source:MGI Symbol;Acc:MGI:1922644]	0.0179178266356052	NA	NA	NA	NA	NA
0610040J01Rik	ENSMUSG00000060512	RIKEN cDNA 0610040J01 gene [Source:MGI Symbol;Acc:MGI:1923511]	0.0291511456861231	0.90599999194165	NA	NA	NA	NA
0610043K17Rik	ENSMUSG00000087361	RIKEN cDNA 0610043K17 gene [Source:MGI Symbol;Acc:MGI:1915650]	0.270000766280416	0.584077603746435	NA	NA	NA	NA
0710001A04Rik	ENSMUSG00000114511	RIKEN cDNA 0710001A04 gene [Source:MGI Symbol;Acc:MGI:1915652]	0.488980707317636	NA	NA	NA	NA	NA
1010001B22Rik	ENSMUSG00000097863	RIKEN cDNA 1010001B22 gene [Source:MGI Symbol;Acc:MGI:1922653]	-0.182347909461822	0.772141462307382	NA	NA	NA	NA
1010001N08Rik	ENSMUSG00000097222	RIKEN cDNA 1010001N08 gene [Source:MGI Symbol;Acc:MGI:1915684]	-0.773749418653979	2.99922616861606e-08	NA	NA	NA	NA
1100001I12Rik	ENSMUSG00000115547	RIKEN cDNA 1100001I12 gene [Source:MGI Symbol;Acc:MGI:1922655]	-0.0154306763278943	NA	NA	NA	NA	NA
1110002E22Rik	ENSMUSG00000090066	RIKEN cDNA 1110002E22 gene [Source:MGI Symbol;Acc:MGI:1915066]	-0.0572503237253866	0.935966166605504	NA	NA	NA	NA
1110002J07Rik	ENSMUSG00000097134	RIKEN cDNA 1110002J07 gene [Source:MGI Symbol;Acc:MGI:1915738]	0.724972093478636	0.0233429312990778	NA	NA	NA	NA
1110002L01Rik	ENSMUSG00000071456	RIKEN cDNA 1110002L01 gene [Source:MGI Symbol;Acc:MGI:1915821]	-0.196957633442439	0.428927037447233	NA	NA	NA	NA
1110002O04Rik	ENSMUSG00000102531	RIKEN cDNA 1110002O04 gene [Source:MGI Symbol;Acc:MGI:1915733]	0.053208953198419	NA	NA	NA	NA	NA
1110003F10Rik	ENSMUSG00000106291	RIKEN cDNA 1110003F10 gene [Source:MGI Symbol;Acc:MGI:1915726]	0.225119713697401	0.67216644086614	NA	NA	NA	NA
1110004F10Rik	ENSMUSG00000030663	RIKEN cDNA 1110004F10 gene [Source:MGI Symbol;Acc:MGI:1929274]	-0.107989089731339	0.230202455141436	NA	NA	NA	NA
1110006O24Rik	ENSMUSG00000107121	RIKEN cDNA 1110006O24 gene [Source:MGI Symbol;Acc:MGI:1913373]	0.325867888486596	0.340450025886798	NA	NA	NA	NA
1110008E08Rik	ENSMUSG00000046119	RIKEN cDNA 1110008E08 gene [Source:MGI Symbol;Acc:MGI:1915750]	NA	NA	NA	NA	NA	NA
1110008P14Rik	ENSMUSG00000039195	RIKEN cDNA 1110008P14 gene [Source:MGI Symbol;Acc:MGI:1920987]	-0.00783053467827348	0.971603194501528	NA	NA	NA	NA
1110012L19Rik	ENSMUSG00000045237	RIKEN cDNA 1110012L19 gene [Source:MGI Symbol;Acc:MGI:1915868]	-0.0360289173224944	0.848712430163037	NA	NA	NA	NA
1110013H19Rik	ENSMUSG00000116164	RIKEN cDNA 1110013H19 gene [Source:MGI Symbol;Acc:MGI:1915772]	0.207803454837934	0.564096521574276	NA	NA	NA	NA
1110015O18Rik	ENSMUSG00000098659	RIKEN cDNA 1110015O18 gene [Source:MGI Symbol;Acc:MGI:1915766]	-0.0664947461877443	NA	NA	NA	NA	NA
1110017D15Rik	ENSMUSG00000028441	RIKEN cDNA 1110017D15 gene [Source:MGI Symbol;Acc:MGI:1920971]	0.179422077077399	0.775172710358858	NA	NA	NA	NA
1110018N20Rik	ENSMUSG00000085151	RIKEN cDNA 1110018N20 gene [Source:MGI Symbol;Acc:MGI:1915753]	-0.711433246556115	0.0127424202046316	NA	NA	NA	NA
1110019B22Rik	ENSMUSG00000112289	RIKEN cDNA 1110019B22 gene [Source:MGI Symbol;Acc:MGI:1915779]	0.0327394156427206	NA	NA	NA	NA	NA
1110019D14Rik	ENSMUSG00000097616	RIKEN cDNA 1110019D14 gene [Source:MGI Symbol;Acc:MGI:1923561]	-0.270003279385368	0.276937445050887	NA	NA	NA	NA
1110020A21Rik	ENSMUSG00000097047	RIKEN cDNA 1110020A21 gene [Source:MGI Symbol;Acc:MGI:1915781]	-0.258234190258187	0.56130263952631	NA	NA	NA	NA
1110025L11Rik	ENSMUSG00000068073	RIKEN cDNA 1110025L11 gene [Source:MGI Symbol;Acc:MGI:1915887]	NA	NA	NA	NA	NA	NA
1110025M09Rik	ENSMUSG00000103520	RIKEN cDNA 1110025M09 gene [Source:MGI Symbol;Acc:MGI:1915885]	0.147768417438045	0.6232977769884	NA	NA	NA	NA
1110028F11Rik	ENSMUSG00000085972	RIKEN cDNA 1110028F11 gene [Source:MGI Symbol;Acc:MGI:1915940]	-0.44478331615559	NA	NA	NA	NA	NA
1110028F18Rik	ENSMUSG00000099139	RIKEN cDNA 1110028F18 gene [Source:MGI Symbol;Acc:MGI:1915942]	-0.0463263542212782	NA	NA	NA	NA	NA
1110032A03Rik	ENSMUSG00000037971	RIKEN cDNA 1110032A03 gene [Source:MGI Symbol;Acc:MGI:1915971]	-0.430924589789264	5.3210562619539e-05	NA	NA	NA	NA
1110032F04Rik	ENSMUSG00000046999	RIKEN cDNA 1110032F04 gene [Source:MGI Symbol;Acc:MGI:1915975]	0.818049221053192	0.086585148669395	NA	NA	NA	NA
1110035H17Rik	ENSMUSG00000099098	RIKEN cDNA 1110035H17 gene [Source:MGI Symbol;Acc:MGI:1915936]	0.0213923650060248	0.965431515728952	NA	NA	NA	NA
1110038B12Rik	ENSMUSG00000092203	RIKEN cDNA 1110038B12 gene [Source:MGI Symbol;Acc:MGI:1916013]	0.592774107405631	0.00504391526370732	NA	NA	NA	NA
1110038F14Rik	ENSMUSG00000063236	RIKEN cDNA 1110038F14 gene [Source:MGI Symbol;Acc:MGI:2152337]	0.141953574492167	0.344865764728246	NA	NA	NA	NA
1110046J04Rik	ENSMUSG00000085457	RIKEN cDNA 1110046J04 gene [Source:MGI Symbol;Acc:MGI:1916058]	0.36650759758937	0.159075804721726	NA	NA	NA	NA
1110051M20Rik	ENSMUSG00000040591	RIKEN cDNA 1110051M20 gene [Source:MGI Symbol;Acc:MGI:1915079]	-0.019429743257701	0.878606024083229	NA	NA	NA	NA
1110057P08Rik	ENSMUSG00000068067	RIKEN cDNA 1110057P08 gene [Source:MGI Symbol;Acc:MGI:1916094]	NA	NA	NA	NA	NA	NA
1110059E24Rik	ENSMUSG00000035171	RIKEN cDNA 1110059E24 gene [Source:MGI Symbol;Acc:MGI:1913456]	-0.0827167771207343	0.711142198504216	NA	NA	NA	NA
1110059G10Rik	ENSMUSG00000032551	RIKEN cDNA 1110059G10 gene [Source:MGI Symbol;Acc:MGI:1913452]	-0.148194705427847	0.273679973793146	NA	NA	NA	NA
1110060G06Rik	ENSMUSG00000105036	RIKEN cDNA 1110060G06 gene [Source:MGI Symbol;Acc:MGI:1916064]	NA	NA	NA	NA	NA	NA
1110065P20Rik	ENSMUSG00000078570	RIKEN cDNA 1110065P20 gene [Source:MGI Symbol;Acc:MGI:1916170]	0.286864651912078	0.207467784275956	NA	NA	NA	NA
1190001M18Rik	ENSMUSG00000111857	RIKEN cDNA 1190001M18 gene [Source:MGI Symbol;Acc:MGI:1916174]	0.990725847723253	0.00353367520799651	NA	NA	NA	NA
1190005I06Rik	ENSMUSG00000043687	RIKEN cDNA 1190005I06 gene [Source:MGI Symbol;Acc:MGI:1916168]	-0.63385688450138	0.117641682940901	NA	NA	NA	NA
1190007I07Rik	ENSMUSG00000063320	RIKEN cDNA 1190007I07 gene [Source:MGI Symbol;Acc:MGI:3698433]	0.0718290849720912	0.844287004811421	NA	NA	NA	NA
1190028D05Rik	ENSMUSG00000110013	RIKEN cDNA 1190028D05 gene [Source:MGI Symbol;Acc:MGI:3036227]	NA	NA	NA	NA	NA	NA
1200007C13Rik	ENSMUSG00000087684	RIKEN cDNA 1200007C13 gene [Source:MGI Symbol;Acc:MGI:1921369]	1.40159489748647	0.000842054540848204	NA	NA	NA	NA
1300002E11Rik	ENSMUSG00000097290	RIKEN cDNA 1300002E11 gene [Source:MGI Symbol;Acc:MGI:1919001]	-0.260944580022916	0.0497315242751272	NA	NA	NA	NA
1300014J16Rik	ENSMUSG00000112545	RIKEN cDNA 1300014J16 gene [Source:MGI Symbol;Acc:MGI:1921410]	-0.0725129250197034	0.869835381950978	NA	NA	NA	NA
1300017J02Rik	ENSMUSG00000033688	RIKEN cDNA 1300017J02 gene [Source:MGI Symbol;Acc:MGI:1919025]	-0.259309114277746	0.447547053549253	NA	NA	NA	NA
1500002C15Rik	ENSMUSG00000096221	RIKEN cDNA 1500002C15 gene [Source:MGI Symbol;Acc:MGI:1916196]	0.0390702317029167	0.886965144650288	NA	NA	NA	NA
1500002F19Rik	ENSMUSG00000097595	RIKEN cDNA 1500002F19 gene [Source:MGI Symbol;Acc:MGI:1923933]	-0.220962406399986	0.573569890350637	NA	NA	NA	NA
1500004A13Rik	ENSMUSG00000098912	RIKEN cDNA 1500004A13 gene [Source:MGI Symbol;Acc:MGI:2442808]	0.63947315312483	0.173776145715733	NA	NA	NA	NA
1500005C15Rik	ENSMUSG00000104888	RIKEN cDNA 1500005C15 gene [Source:MGI Symbol;Acc:MGI:1919269]	0.454854286463329	NA	NA	NA	NA	NA
1500009C09Rik	ENSMUSG00000068099	RIKEN cDNA 1500009C09 gene [Source:MGI Symbol;Acc:MGI:1923755]	0.868737460141924	0.0575349374433893	NA	NA	NA	NA
1500009L16Rik	ENSMUSG00000087651	RIKEN cDNA 1500009L16 gene [Source:MGI Symbol;Acc:MGI:1917034]	0.850207612218149	1.24073220511086e-08	NA	NA	NA	NA
1500011B03Rik	ENSMUSG00000072694	RIKEN cDNA 1500011B03 gene [Source:MGI Symbol;Acc:MGI:1913486]	0.00361980662795961	0.982654304265774	NA	NA	NA	NA
1500012K07Rik	ENSMUSG00000097247	RIKEN cDNA 1500012K07 gene [Source:MGI Symbol;Acc:MGI:1916204]	-0.395537821999476	0.493670017480952	NA	NA	NA	NA
1500015A07Rik	ENSMUSG00000098702	RIKEN cDNA 1500015A07 gene [Source:MGI Symbol;Acc:MGI:1916232]	-0.0220646270648399	0.942726699756893	NA	NA	NA	NA
1500015L24Rik	ENSMUSG00000094732	RIKEN cDNA 1500015L24 gene [Source:MGI Symbol;Acc:MGI:1916244]	NA	NA	NA	NA	NA	NA
1500026H17Rik	ENSMUSG00000097383	RIKEN cDNA 1500026H17 gene [Source:MGI Symbol;Acc:MGI:1916252]	-0.066749198591116	0.903747035783608	NA	NA	NA	NA
1500032F14Rik	ENSMUSG00000117718	RIKEN cDNA 1500032F14 gene [Source:MGI Symbol;Acc:MGI:1925555]	-0.299220016365115	NA	NA	NA	NA	NA
1500035N22Rik	ENSMUSG00000059631	RIKEN cDNA 1500035N22 gene [Source:MGI Symbol;Acc:MGI:1917508]	0.0970395013556377	NA	NA	NA	NA	NA
1520401A03Rik	ENSMUSG00000043747	RIKEN cDNA 1520401A03 gene [Source:MGI Symbol;Acc:MGI:2443785]	-0.10781403980392	NA	NA	NA	NA	NA
1600002D24Rik	ENSMUSG00000117232	RIKEN cDNA 1600002D24 gene [Source:MGI Symbol;Acc:MGI:1917026]	0.604611721222725	0.209624694015312	NA	NA	NA	NA
1600002K03Rik	ENSMUSG00000035595	RIKEN cDNA 1600002K03 gene [Source:MGI Symbol;Acc:MGI:1917020]	-0.0246956482626003	0.909460551742219	NA	NA	NA	NA
1600010M07Rik	ENSMUSG00000101585	RIKEN cDNA 1600010M07 gene [Source:MGI Symbol;Acc:MGI:1917031]	0.699135267536109	0.0706052440741352	NA	NA	NA	NA
1600012H06Rik	ENSMUSG00000050088	RIKEN cDNA 1600012H06 gene [Source:MGI Symbol;Acc:MGI:1915162]	0.0674176524839608	0.471254086025382	NA	NA	NA	NA
1600012P17Rik	ENSMUSG00000047661	RIKEN cDNA 1600012P17 gene [Source:MGI Symbol;Acc:MGI:1919275]	0.144742030103786	NA	NA	NA	NA	NA
1600014C10Rik	ENSMUSG00000054676	RIKEN cDNA 1600014C10 gene [Source:MGI Symbol;Acc:MGI:1919494]	0.366373787569902	0.000908504821454932	NA	NA	NA	NA
1600014C23Rik	ENSMUSG00000094690	RIKEN cDNA 1600014C23 gene [Source:MGI Symbol;Acc:MGI:1919490]	0.190900931671036	NA	NA	NA	NA	NA
1600017P15Rik	ENSMUSG00000102505	RIKEN cDNA 1600017P15 gene [Source:MGI Symbol;Acc:MGI:1920499]	0.0327394156427206	NA	NA	NA	NA	NA
1600017P15Rik	ENSMUSG00000065361	RIKEN cDNA 1600017P15 gene [Source:MGI Symbol;Acc:MGI:1920499]	NA	NA	NA	NA	NA	NA
1600019K03Rik	ENSMUSG00000099429	RIKEN cDNA 1600019K03 gene [Source:MGI Symbol;Acc:MGI:1917018]	NA	NA	NA	NA	NA	NA
1600020E01Rik	ENSMUSG00000097048	RIKEN cDNA 1600020E01 gene [Source:MGI Symbol;Acc:MGI:1919262]	0.0443426141289035	0.777777799825116	NA	NA	NA	NA
1600022D10Rik	ENSMUSG00000117315	RIKEN cDNA 1600022D10 gene [Source:MGI Symbol;Acc:MGI:1920502]	0.871412428921704	NA	NA	NA	NA	NA
1600023N17Rik	ENSMUSG00000104986	RIKEN cDNA 1600023N17 gene [Source:MGI Symbol;Acc:MGI:1917038]	-0.395437147855699	0.46592701572491	NA	NA	NA	NA
1600025M17Rik	ENSMUSG00000085114	RIKEN cDNA 1600025M17 gene [Source:MGI Symbol;Acc:MGI:1919280]	NA	NA	NA	NA	NA	NA
1600027J07Rik	ENSMUSG00000110340	RIKEN cDNA 1600027J07 gene [Source:MGI Symbol;Acc:MGI:1917044]	0.0384999985584915	NA	NA	NA	NA	NA
1600029O15Rik	ENSMUSG00000057818	RIKEN cDNA 1600029O15 gene [Source:MGI Symbol;Acc:MGI:3045362]	0.110191375353279	NA	NA	NA	NA	NA
1700001C02Rik	ENSMUSG00000029182	RIKEN cDNA 1700001C02 gene [Source:MGI Symbol;Acc:MGI:1922684]	-0.0381145175985274	NA	NA	NA	NA	NA
1700001C19Rik	ENSMUSG00000047150	RIKEN cDNA 1700001C19 gene [Source:MGI Symbol;Acc:MGI:1922712]	0.0571830088250623	NA	NA	NA	NA	NA
1700001D01Rik	ENSMUSG00000099419	RIKEN cDNA 1700001D01 gene [Source:MGI Symbol;Acc:MGI:1916529]	NA	NA	NA	NA	NA	NA
1700001F09Rik	ENSMUSG00000095384	RIKEN cDNA 1700001F09 gene [Source:MGI Symbol;Acc:MGI:1919076]	NA	NA	NA	NA	NA	NA
1700001G01Rik	ENSMUSG00000087170	RIKEN cDNA 1700001G01 gene [Source:MGI Symbol;Acc:MGI:1922683]	NA	NA	NA	NA	NA	NA
1700001G11Rik	ENSMUSG00000085984	RIKEN cDNA 1700001G11 gene [Source:MGI Symbol;Acc:MGI:1916553]	-0.347020384383731	0.549619952269825	NA	NA	NA	NA
1700001G17Rik	ENSMUSG00000103746	RIKEN cDNA 1700001G17 gene [Source:MGI Symbol;Acc:MGI:1914753]	-0.19716401279099	0.727732472889735	NA	NA	NA	NA
1700001J03Rik	ENSMUSG00000095040	RIKEN cDNA 1700001J03 gene [Source:MGI Symbol;Acc:MGI:1916532]	0.368998230286821	0.521360330293913	NA	NA	NA	NA
1700001J04Rik	ENSMUSG00000086135	RIKEN cDNA 1700001J04 gene [Source:MGI Symbol;Acc:MGI:1919075]	0.0327394156427206	NA	NA	NA	NA	NA
1700001J11Rik	ENSMUSG00000101963	RIKEN cDNA 1700001J11 gene [Source:MGI Symbol;Acc:MGI:1919474]	NA	NA	NA	NA	NA	NA
1700001K19Rik	ENSMUSG00000056508	RIKEN cDNA 1700001K19 gene [Source:MGI Symbol;Acc:MGI:1913573]	0.136575064467839	0.779156124952958	NA	NA	NA	NA
1700001K23Rik	ENSMUSG00000118314	RIKEN cDNA 1700001K23 gene [Source:MGI Symbol;Acc:MGI:1916569]	0.0725313312493508	0.878945411176997	NA	NA	NA	NA
1700001L05Rik	ENSMUSG00000075511	RIKEN cDNA 1700001L05 gene [Source:MGI Symbol;Acc:MGI:1916541]	0.0203907590718698	0.902893288928939	NA	NA	NA	NA
1700001L19Rik	ENSMUSG00000021534	RIKEN cDNA 1700001L19 gene [Source:MGI Symbol;Acc:MGI:1916565]	0.0830751238662602	0.90530362922272	NA	NA	NA	NA
1700001N15Rik	ENSMUSG00000106210	RIKEN cDNA 1700001N15 gene [Source:MGI Symbol;Acc:MGI:1923629]	NA	NA	NA	NA	NA	NA
1700001O22Rik	ENSMUSG00000044320	RIKEN cDNA 1700001O22 gene [Source:MGI Symbol;Acc:MGI:1923631]	0.0686851009950726	0.895450115490871	NA	NA	NA	NA
1700001P01Rik	ENSMUSG00000018543	RIKEN cDNA 1700001P01 gene [Source:MGI Symbol;Acc:MGI:1919465]	0.225531380703834	0.705617715520898	NA	NA	NA	NA
1700003C15Rik	ENSMUSG00000099391	RIKEN cDNA 1700003C15 gene [Source:MGI Symbol;Acc:MGI:1916595]	NA	NA	NA	NA	NA	NA
1700003D09Rik	ENSMUSG00000085944	RIKEN cDNA 1700003D09 gene [Source:MGI Symbol;Acc:MGI:1916588]	-0.0154306763278943	NA	NA	NA	NA	NA
1700003E16Rik	ENSMUSG00000030030	RIKEN cDNA 1700003E16 gene [Source:MGI Symbol;Acc:MGI:1919087]	-0.662495079474713	6.82980533435085e-05	NA	NA	NA	NA
1700003E24Rik	ENSMUSG00000095110	RIKEN cDNA 1700003E24 gene [Source:MGI Symbol;Acc:MGI:1916607]	NA	NA	NA	NA	NA	NA
1700003F12Rik	ENSMUSG00000038523	RIKEN cDNA 1700003F12 gene [Source:MGI Symbol;Acc:MGI:1922730]	0.00935686388050209	0.99009402970802	NA	NA	NA	NA
1700003G18Rik	ENSMUSG00000087621	RIKEN cDNA 1700003G18 gene [Source:MGI Symbol;Acc:MGI:1916600]	0.0213205310965188	NA	NA	NA	NA	NA
1700003H04Rik	ENSMUSG00000039174	RIKEN cDNA 1700003H04 gene [Source:MGI Symbol;Acc:MGI:1923637]	NA	NA	NA	NA	NA	NA
1700003I16Rik	ENSMUSG00000107526	RIKEN cDNA 1700003I16 gene [Source:MGI Symbol;Acc:MGI:1923949]	1.15374624755874	NA	NA	NA	NA	NA
1700003I22Rik	ENSMUSG00000100372	RIKEN cDNA 1700003I22 gene [Source:MGI Symbol;Acc:MGI:1916606]	NA	NA	NA	NA	NA	NA
1700003L19Rik	ENSMUSG00000101565	RIKEN cDNA 1700003L19 gene [Source:MGI Symbol;Acc:MGI:1922743]	NA	NA	NA	NA	NA	NA
1700003M07Rik	ENSMUSG00000085389	RIKEN cDNA 1700003M07 gene [Source:MGI Symbol;Acc:MGI:1919475]	-0.0564840934578856	0.923603722710735	NA	NA	NA	NA
1700003N22Rik	ENSMUSG00000102463	RIKEN cDNA 1700003N22 gene [Source:MGI Symbol;Acc:MGI:1919464]	0.172199462413391	NA	NA	NA	NA	NA
1700003O11Rik	ENSMUSG00000118311	RIKEN cDNA 1700003O11 gene [Source:MGI Symbol;Acc:MGI:1922882]	NA	NA	NA	NA	NA	NA
1700003P14Rik	ENSMUSG00000100727	RIKEN cDNA 1700003P14 gene [Source:MGI Symbol;Acc:MGI:1916594]	NA	NA	NA	NA	NA	NA
1700006A11Rik	ENSMUSG00000027973	RIKEN cDNA 1700006A11 gene [Source:MGI Symbol;Acc:MGI:1919074]	NA	NA	NA	NA	NA	NA
1700006F04Rik	ENSMUSG00000100274	RIKEN cDNA 1700006F04 gene [Source:MGI Symbol;Acc:MGI:1922682]	-0.020412362541522	NA	NA	NA	NA	NA
1700006H21Rik	ENSMUSG00000102000	RIKEN cDNA 1700006H21 gene [Source:MGI Symbol;Acc:MGI:1919507]	0.0179178266356052	NA	NA	NA	NA	NA
1700006J14Rik	ENSMUSG00000034764	RIKEN cDNA 1700006J14 gene [Source:MGI Symbol;Acc:MGI:2447818]	0.506493666801578	0.29162464809932	NA	NA	NA	NA
1700006P03Rik	ENSMUSG00000102738	RIKEN cDNA 1700006P03 gene [Source:MGI Symbol;Acc:MGI:1925628]	NA	NA	NA	NA	NA	NA
1700007E05Rik	ENSMUSG00000101234	RIKEN cDNA 1700007E05 gene [Source:MGI Symbol;Acc:MGI:2149745]	NA	NA	NA	NA	NA	NA
1700007F19Rik	ENSMUSG00000100666	RIKEN cDNA 1700007F19 gene [Source:MGI Symbol;Acc:MGI:1915100]	NA	NA	NA	NA	NA	NA
1700007H22Rik	ENSMUSG00000116556	RIKEN cDNA 1700007H22 gene [Source:MGI Symbol;Acc:MGI:1922734]	-0.0302522653350097	NA	NA	NA	NA	NA
1700007J10Rik	ENSMUSG00000086330	RIKEN cDNA 1700007J10 gene [Source:MGI Symbol;Acc:MGI:1916570]	-0.318538300589748	0.554203187159525	NA	NA	NA	NA
1700007K13Rik	ENSMUSG00000026831	RIKEN cDNA 1700007K13 gene [Source:MGI Symbol;Acc:MGI:1916577]	0.0398723017645283	0.912664543673714	NA	NA	NA	NA
1700007L15Rik	ENSMUSG00000097318	RIKEN cDNA 1700007L15 gene [Source:MGI Symbol;Acc:MGI:1916581]	-0.0113569868205333	0.982716094158385	NA	NA	NA	NA
1700007M16Rik	ENSMUSG00000086613	RIKEN cDNA 1700007M16 gene [Source:MGI Symbol;Acc:MGI:1919487]	NA	NA	NA	NA	NA	NA
1700007P06Rik	ENSMUSG00000089730	RIKEN cDNA 1700007P06 gene [Source:MGI Symbol;Acc:MGI:1916558]	0.06608791860622	NA	NA	NA	NA	NA
1700008A23Rik	ENSMUSG00000103452	RIKEN cDNA 1700008A23 gene [Source:MGI Symbol;Acc:MGI:1922713]	-0.398650327735222	NA	NA	NA	NA	NA
1700008B11Rik	ENSMUSG00000104872	RIKEN cDNA 1700008B11 gene [Source:MGI Symbol;Acc:MGI:1913571]	-0.0657874753776099	0.926155965706394	NA	NA	NA	NA
1700008C04Rik	ENSMUSG00000111986	RIKEN cDNA 1700008C04 gene [Source:MGI Symbol;Acc:MGI:1922744]	NA	NA	NA	NA	NA	NA
1700008H02Rik	ENSMUSG00000106860	RIKEN cDNA 1700008H02 gene [Source:MGI Symbol;Acc:MGI:1913575]	NA	NA	NA	NA	NA	NA
1700008J07Rik	ENSMUSG00000101225	RIKEN cDNA 1700008J07 gene [Source:MGI Symbol;Acc:MGI:1916610]	-0.127692458005363	0.485234079879896	NA	NA	NA	NA
1700008K24Rik	ENSMUSG00000101012	RIKEN cDNA 1700008K24 gene [Source:MGI Symbol;Acc:MGI:1916561]	NA	NA	NA	NA	NA	NA
1700008N11Rik	ENSMUSG00000109657	RIKEN cDNA 1700008N11 gene [Source:MGI Symbol;Acc:MGI:1922692]	NA	NA	NA	NA	NA	NA
1700008O03Rik	ENSMUSG00000008028	RIKEN cDNA 1700008O03 gene [Source:MGI Symbol;Acc:MGI:1916599]	-0.345147545764241	0.493670017480952	NA	NA	NA	NA
1700008P02Rik	ENSMUSG00000069118	RIKEN cDNA 1700008P02 gene [Source:MGI Symbol;Acc:MGI:1916597]	NA	NA	NA	NA	NA	NA
1700009C05Rik	ENSMUSG00000101404	RIKEN cDNA 1700009C05 gene [Source:MGI Symbol;Acc:MGI:1921470]	NA	NA	NA	NA	NA	NA
1700009J07Rik	ENSMUSG00000096573	RIKEN cDNA 1700009J07 gene [Source:MGI Symbol;Acc:MGI:1914938]	0.355477609586632	0.540180018940313	NA	NA	NA	NA
1700009N14Rik	ENSMUSG00000028287	RIKEN cDNA 1700009N14 gene [Source:MGI Symbol;Acc:MGI:1922721]	-0.02841913164317	NA	NA	NA	NA	NA
1700010B08Rik	ENSMUSG00000057047	RIKEN cDNA 1700010B08 gene [Source:MGI Symbol;Acc:MGI:1922735]	-0.0154306763278943	NA	NA	NA	NA	NA
1700010B13Rik	ENSMUSG00000099958	RIKEN cDNA 1700010B13 gene [Source:MGI Symbol;Acc:MGI:1922741]	0.264347215184936	NA	NA	NA	NA	NA
1700010D01Rik	ENSMUSG00000071721	RIKEN cDNA 1700010D01 gene [Source:MGI Symbol;Acc:MGI:1923636]	NA	NA	NA	NA	NA	NA
1700010G06Rik	ENSMUSG00000115752	RIKEN cDNA 1700010G06 gene [Source:MGI Symbol;Acc:MGI:1921467]	0.295896973048472	NA	NA	NA	NA	NA
1700010H22Rik	ENSMUSG00000067101	RIKEN cDNA 1700010H22 gene [Source:MGI Symbol;Acc:MGI:1922750]	0.040119857806369	NA	NA	NA	NA	NA
1700010I02Rik	ENSMUSG00000100010	RIKEN cDNA 1700010I02 gene [Source:MGI Symbol;Acc:MGI:1922726]	NA	NA	NA	NA	NA	NA
1700010I14Rik	ENSMUSG00000023873	RIKEN cDNA 1700010I14 gene [Source:MGI Symbol;Acc:MGI:1914181]	0.259996777997266	0.286851099779551	NA	NA	NA	NA
1700010J16Rik	ENSMUSG00000100314	RIKEN cDNA 1700010J16 gene [Source:MGI Symbol;Acc:MGI:1916605]	-0.0154306763278943	NA	NA	NA	NA	NA
1700010K23Rik	ENSMUSG00000092599	RIKEN cDNA 1700010K23 gene [Source:MGI Symbol;Acc:MGI:1922751]	NA	NA	NA	NA	NA	NA
1700010K24Rik	ENSMUSG00000085102	RIKEN cDNA 1700010K24 gene [Source:MGI Symbol;Acc:MGI:1922690]	-0.202141971613883	NA	NA	NA	NA	NA
1700010L04Rik	ENSMUSG00000030636	RIKEN cDNA 1700010L04 gene [Source:MGI Symbol;Acc:MGI:1916583]	-0.168616735506469	NA	NA	NA	NA	NA
1700010N08Rik	ENSMUSG00000101855	RIKEN cDNA 1700010N08 gene [Source:MGI Symbol;Acc:MGI:1916590]	NA	NA	NA	NA	NA	NA
1700011B04Rik	ENSMUSG00000102099	RIKEN cDNA 1700011B04 gene [Source:MGI Symbol;Acc:MGI:1922894]	-0.328857372608965	NA	NA	NA	NA	NA
1700011C11Rik	ENSMUSG00000108800	RIKEN cDNA 1700011C11 gene [Source:MGI Symbol;Acc:MGI:1922701]	NA	NA	NA	NA	NA	NA
1700011D18Rik	ENSMUSG00000108791	RIKEN cDNA 1700011D18 gene [Source:MGI Symbol;Acc:MGI:1922714]	-0.0154306763278943	NA	NA	NA	NA	NA
1700011L03Rik	ENSMUSG00000109759	RIKEN cDNA 1700011L03 gene [Source:MGI Symbol;Acc:MGI:1916535]	NA	NA	NA	NA	NA	NA
1700011L22Rik	ENSMUSG00000031682	RIKEN cDNA 1700011L22 gene [Source:MGI Symbol;Acc:MGI:1914937]	-0.262794187211491	0.646965265602928	NA	NA	NA	NA
1700011M02Rik	ENSMUSG00000079476	RIKEN cDNA 1700011M02 gene [Source:MGI Symbol;Acc:MGI:1922693]	NA	NA	NA	NA	NA	NA
1700012A03Rik	ENSMUSG00000029766	RIKEN cDNA 1700012A03 gene [Source:MGI Symbol;Acc:MGI:1923632]	0.06608791860622	NA	NA	NA	NA	NA
1700012B07Rik	ENSMUSG00000020617	RIKEN cDNA 1700012B07 gene [Source:MGI Symbol;Acc:MGI:1916574]	-0.0103090010335799	NA	NA	NA	NA	NA
1700012B09Rik	ENSMUSG00000031927	RIKEN cDNA 1700012B09 gene [Source:MGI Symbol;Acc:MGI:1916575]	1.70264297981989	9.18508222622886e-05	NA	NA	NA	NA
1700012C08Rik	ENSMUSG00000086482	RIKEN cDNA 1700012C08 gene [Source:MGI Symbol;Acc:MGI:1923635]	NA	NA	NA	NA	NA	NA
1700012C14Rik	ENSMUSG00000085470	RIKEN cDNA 1700012C14 gene [Source:MGI Symbol;Acc:MGI:1916587]	0.0327394156427206	NA	NA	NA	NA	NA
1700012D14Rik	ENSMUSG00000110424	RIKEN cDNA 1700012D14 gene [Source:MGI Symbol;Acc:MGI:1922729]	-0.110884745679109	0.744560360040362	NA	NA	NA	NA
1700012D16Rik	ENSMUSG00000105023	RIKEN cDNA 1700012D16 gene [Source:MGI Symbol;Acc:MGI:1922739]	NA	NA	NA	NA	NA	NA
1700012E03Rik	ENSMUSG00000101275	RIKEN cDNA 1700012E03 gene [Source:MGI Symbol;Acc:MGI:1923817]	NA	NA	NA	NA	NA	NA
1700012I11Rik	ENSMUSG00000102069	RIKEN cDNA 1700012I11 gene [Source:MGI Symbol;Acc:MGI:1916584]	-0.0302522653350097	NA	NA	NA	NA	NA
1700012J15Rik	ENSMUSG00000107394	RIKEN cDNA 1700012J15 gene [Source:MGI Symbol;Acc:MGI:1922737]	NA	NA	NA	NA	NA	NA
1700012J22Rik	ENSMUSG00000103545	RIKEN cDNA 1700012J22 gene [Source:MGI Symbol;Acc:MGI:1922746]	NA	NA	NA	NA	NA	NA
1700012P22Rik	ENSMUSG00000028589	RIKEN cDNA 1700012P22 gene [Source:MGI Symbol;Acc:MGI:1916614]	NA	NA	NA	NA	NA	NA
1700013A02Rik	ENSMUSG00000106899	RIKEN cDNA 1700013A02 gene [Source:MGI Symbol;Acc:MGI:1916616]	NA	NA	NA	NA	NA	NA
1700013D24Rik	ENSMUSG00000079346	RIKEN cDNA 1700013D24 gene [Source:MGI Symbol;Acc:MGI:1924171]	-0.102137374223997	NA	NA	NA	NA	NA
1700013F07Rik	ENSMUSG00000027886	RIKEN cDNA 1700013F07 gene [Source:MGI Symbol;Acc:MGI:1922754]	0.0498597885677678	NA	NA	NA	NA	NA
1700013G24Rik	ENSMUSG00000041399	RIKEN cDNA 1700013G24 gene [Source:MGI Symbol;Acc:MGI:1916630]	-0.106396999795972	NA	NA	NA	NA	NA
1700013H16Rik	ENSMUSG00000054727	RIKEN cDNA 1700013H16 gene [Source:MGI Symbol;Acc:MGI:1922764]	0.0125382838882307	NA	NA	NA	NA	NA
1700013M08Rik	ENSMUSG00000106586	RIKEN cDNA 1700013M08 gene [Source:MGI Symbol;Acc:MGI:1922755]	-0.0154306763278943	NA	NA	NA	NA	NA
1700013N06Rik	ENSMUSG00000085801	RIKEN cDNA 1700013N06 gene [Source:MGI Symbol;Acc:MGI:1922884]	NA	NA	NA	NA	NA	NA
1700014D04Rik	ENSMUSG00000051054	RIKEN cDNA 1700014D04 gene [Source:MGI Symbol;Acc:MGI:1921474]	-0.111679290039577	0.871123609256016	NA	NA	NA	NA
1700014F14Rik	ENSMUSG00000105903	RIKEN cDNA 1700014F14 gene [Source:MGI Symbol;Acc:MGI:1924172]	NA	NA	NA	NA	NA	NA
1700014L14Rik	ENSMUSG00000110056	RIKEN cDNA 1700014L14 gene [Source:MGI Symbol;Acc:MGI:1924173]	NA	NA	NA	NA	NA	NA
1700015C15Rik	ENSMUSG00000113696	RIKEN cDNA 1700015C15 gene [Source:MGI Symbol;Acc:MGI:1922782]	0.0327394156427206	NA	NA	NA	NA	NA
1700015C17Rik	ENSMUSG00000104908	RIKEN cDNA 1700015C17 gene [Source:MGI Symbol;Acc:MGI:1924178]	0.0327394156427206	NA	NA	NA	NA	NA
1700015F17Rik	ENSMUSG00000079666	RIKEN cDNA 1700015F17 gene [Source:MGI Symbol;Acc:MGI:2686532]	NA	NA	NA	NA	NA	NA
1700015G11Rik	ENSMUSG00000094445	RIKEN cDNA 1700015G11 gene [Source:MGI Symbol;Acc:MGI:1922779]	NA	NA	NA	NA	NA	NA
1700015H07Rik	ENSMUSG00000115761	RIKEN cDNA 1700015H07 gene [Source:MGI Symbol;Acc:MGI:1922777]	NA	NA	NA	NA	NA	NA
1700015I17Rik	ENSMUSG00000110335	RIKEN cDNA 1700015I17 gene [Source:MGI Symbol;Acc:MGI:1922784]	NA	NA	NA	NA	NA	NA
1700015O11Rik	ENSMUSG00000097671	RIKEN cDNA 1700015O11 gene [Source:MGI Symbol;Acc:MGI:1919105]	-0.0154306763278943	NA	NA	NA	NA	NA
1700016A09Rik	ENSMUSG00000102737	RIKEN cDNA 1700016A09 gene [Source:MGI Symbol;Acc:MGI:1921477]	-0.0723730347022011	NA	NA	NA	NA	NA
1700016B01Rik	ENSMUSG00000104538	RIKEN cDNA 1700016B01 gene [Source:MGI Symbol;Acc:MGI:1922890]	NA	NA	NA	NA	NA	NA
1700016B15Rik	ENSMUSG00000108979	RIKEN cDNA 1700016B15 gene [Source:MGI Symbol;Acc:MGI:1916677]	-0.130097918292111	NA	NA	NA	NA	NA
1700016C15Rik	ENSMUSG00000015962	RIKEN cDNA 1700016C15 gene [Source:MGI Symbol;Acc:MGI:1916678]	-0.229788993154068	NA	NA	NA	NA	NA
1700016D06Rik	ENSMUSG00000031509	RIKEN cDNA 1700016D06 gene [Source:MGI Symbol;Acc:MGI:1923663]	-0.0154306763278943	NA	NA	NA	NA	NA
1700016D08Rik	ENSMUSG00000103481	RIKEN cDNA 1700016D08 gene [Source:MGI Symbol;Acc:MGI:1925627]	NA	NA	NA	NA	NA	NA
1700016F12Rik	ENSMUSG00000104955	RIKEN cDNA 1700016F12 gene [Source:MGI Symbol;Acc:MGI:1916674]	0.326372944164672	NA	NA	NA	NA	NA
1700016G22Rik	ENSMUSG00000100625	RIKEN cDNA 1700016G22 gene [Source:MGI Symbol;Acc:MGI:1919117]	1.09271393424747	NA	NA	NA	NA	NA
1700016H03Rik	ENSMUSG00000114673	RIKEN cDNA 1700016H03 gene [Source:MGI Symbol;Acc:MGI:1922903]	NA	NA	NA	NA	NA	NA
1700016H13Rik	ENSMUSG00000029320	RIKEN cDNA 1700016H13 gene [Source:MGI Symbol;Acc:MGI:1921468]	-0.71892454554745	NA	NA	NA	NA	NA
1700016J18Rik	ENSMUSG00000111103	RIKEN cDNA 1700016J18 gene [Source:MGI Symbol;Acc:MGI:1922811]	-0.0302522653350097	NA	NA	NA	NA	NA
1700016K05Rik	ENSMUSG00000114563	RIKEN cDNA 1700016K05 gene [Source:MGI Symbol;Acc:MGI:1922794]	0.943177692602347	0.0569338934434919	NA	NA	NA	NA
1700016K19Rik	ENSMUSG00000053783	RIKEN cDNA 1700016K19 gene [Source:MGI Symbol;Acc:MGI:1921480]	0.367411400123292	0.397522706596651	NA	NA	NA	NA
1700016L21Rik	ENSMUSG00000101483	RIKEN cDNA 1700016L21 gene [Source:MGI Symbol;Acc:MGI:1919458]	NA	NA	NA	NA	NA	NA
1700016P03Rik	ENSMUSG00000085609	RIKEN cDNA 1700016P03 gene [Source:MGI Symbol;Acc:MGI:1922792]	0.444072458489742	0.426482575506962	NA	NA	NA	NA
1700016P04Rik	ENSMUSG00000101894	RIKEN cDNA 1700016P04 gene [Source:MGI Symbol;Acc:MGI:1916663]	NA	NA	NA	NA	NA	NA
1700017B05Rik	ENSMUSG00000032300	RIKEN cDNA 1700017B05 gene [Source:MGI Symbol;Acc:MGI:1921461]	0.345821674029132	0.158484421448468	NA	NA	NA	NA
1700017D01Rik	ENSMUSG00000024729	RIKEN cDNA 1700017D01 gene [Source:MGI Symbol;Acc:MGI:1916619]	0.234874775823851	NA	NA	NA	NA	NA
1700017G19Rik	ENSMUSG00000037884	RIKEN cDNA 1700017G19 gene [Source:MGI Symbol;Acc:MGI:1919477]	0.119071808950206	NA	NA	NA	NA	NA
1700017I07Rik	ENSMUSG00000098727	RIKEN cDNA 1700017I07 gene [Source:MGI Symbol;Acc:MGI:1922756]	NA	NA	NA	NA	NA	NA
1700017J07Rik	ENSMUSG00000086348	RIKEN cDNA 1700017J07 gene [Source:MGI Symbol;Acc:MGI:1922758]	0.0327394156427206	NA	NA	NA	NA	NA
1700017L05Rik	ENSMUSG00000107232	RIKEN cDNA 1700017L05 gene [Source:MGI Symbol;Acc:MGI:1916620]	NA	NA	NA	NA	NA	NA
1700017M07Rik	ENSMUSG00000105651	RIKEN cDNA 1700017M07 gene [Source:MGI Symbol;Acc:MGI:1923648]	0.137500615157906	NA	NA	NA	NA	NA
1700017N19Rik	ENSMUSG00000056912	RIKEN cDNA 1700017N19 gene [Source:MGI Symbol;Acc:MGI:1913855]	NA	NA	NA	NA	NA	NA
1700018A04Rik	ENSMUSG00000038408	RIKEN cDNA 1700018A04 gene [Source:MGI Symbol;Acc:MGI:1916631]	0.466791043599337	0.10277051372427	NA	NA	NA	NA
1700018A14Rik	ENSMUSG00000103616	RIKEN cDNA 1700018A14 gene [Source:MGI Symbol;Acc:MGI:1916641]	-0.028545053986194	NA	NA	NA	NA	NA
1700018A23Rik	ENSMUSG00000107368	RIKEN cDNA 1700018A23 gene [Source:MGI Symbol;Acc:MGI:1919481]	0.424231722359543	0.452680683530424	NA	NA	NA	NA
1700018B08Rik	ENSMUSG00000031809	RIKEN cDNA 1700018B08 gene [Source:MGI Symbol;Acc:MGI:1923655]	NA	NA	NA	NA	NA	NA
1700018B24Rik	ENSMUSG00000037910	RIKEN cDNA 1700018B24 gene [Source:MGI Symbol;Acc:MGI:1913582]	NA	NA	NA	NA	NA	NA
1700018F24Rik	ENSMUSG00000029620	RIKEN cDNA 1700018F24 gene [Source:MGI Symbol;Acc:MGI:1916646]	NA	NA	NA	NA	NA	NA
1700018G05Rik	ENSMUSG00000109745	RIKEN cDNA 1700018G05 gene [Source:MGI Symbol;Acc:MGI:1916638]	-0.335725960370344	NA	NA	NA	NA	NA
1700018L02Rik	ENSMUSG00000100075	RIKEN cDNA 1700018L02 gene [Source:MGI Symbol;Acc:MGI:1914579]	0.233038679629332	0.610297475592738	NA	NA	NA	NA
1700018M17Rik	ENSMUSG00000046145	RIKEN cDNA 1700018M17 gene [Source:MGI Symbol;Acc:MGI:1919495]	0.485355785149146	NA	NA	NA	NA	NA
1700018P08Rik	ENSMUSG00000110709	RIKEN cDNA 1700018P08 gene [Source:MGI Symbol;Acc:MGI:1920580]	NA	NA	NA	NA	NA	NA
1700019A02Rik	ENSMUSG00000060715	RIKEN cDNA 1700019A02 gene [Source:MGI Symbol;Acc:MGI:1916647]	-0.0154306763278943	NA	NA	NA	NA	NA
1700019A23Rik	ENSMUSG00000109102	RIKEN cDNA 1700019A23 gene [Source:MGI Symbol;Acc:MGI:1915470]	-0.538352099599503	0.231466339284527	NA	NA	NA	NA
1700019C18Rik	ENSMUSG00000113770	RIKEN cDNA 1700019C18 gene [Source:MGI Symbol;Acc:MGI:1922793]	0.0327394156427206	NA	NA	NA	NA	NA
1700019D03Rik	ENSMUSG00000043629	RIKEN cDNA 1700019D03 gene [Source:MGI Symbol;Acc:MGI:1914330]	-1.03487763201861	6.9297198754658e-06	NA	NA	NA	NA
1700019E08Rik	ENSMUSG00000086202	RIKEN cDNA 1700019E08 gene [Source:MGI Symbol;Acc:MGI:1916655]	NA	NA	NA	NA	NA	NA
1700019F05Rik	ENSMUSG00000107027	RIKEN cDNA 1700019F05 gene [Source:MGI Symbol;Acc:MGI:1916652]	NA	NA	NA	NA	NA	NA
1700019G24Rik	ENSMUSG00000085416	RIKEN cDNA 1700019G24 gene [Source:MGI Symbol;Acc:MGI:1919499]	NA	NA	NA	NA	NA	NA
1700019J19Rik	ENSMUSG00000111489	RIKEN cDNA 1700019J19 gene [Source:MGI Symbol;Acc:MGI:1923662]	-0.0154306763278943	NA	NA	NA	NA	NA
1700019L13Rik	ENSMUSG00000111639	RIKEN cDNA 1700019L13 gene [Source:MGI Symbol;Acc:MGI:1919476]	0.895885772868891	NA	NA	NA	NA	NA
1700019M22Rik	ENSMUSG00000059695	RIKEN cDNA 1700019M22 gene [Source:MGI Symbol;Acc:MGI:1916673]	NA	NA	NA	NA	NA	NA
1700019N19Rik	ENSMUSG00000026931	RIKEN cDNA 1700019N19 gene [Source:MGI Symbol;Acc:MGI:1914757]	-0.389348675026701	0.387374672591795	NA	NA	NA	NA
1700019P21Rik	ENSMUSG00000099808	RIKEN cDNA 1700019P21 gene [Source:MGI Symbol;Acc:MGI:1922796]	NA	NA	NA	NA	NA	NA
1700020A23Rik	ENSMUSG00000027409	RIKEN cDNA 1700020A23 gene [Source:MGI Symbol;Acc:MGI:1922906]	NA	NA	NA	NA	NA	NA
1700020D05Rik	ENSMUSG00000100937	RIKEN cDNA 1700020D05 gene [Source:MGI Symbol;Acc:MGI:1922805]	0.00217957807487356	0.997380018949512	NA	NA	NA	NA
1700020D12Rik	ENSMUSG00000113628	RIKEN cDNA 1700020D12 gene [Source:MGI Symbol;Acc:MGI:1916687]	NA	NA	NA	NA	NA	NA
1700020G03Rik	ENSMUSG00000110052	RIKEN cDNA 1700020G03 gene [Source:MGI Symbol;Acc:MGI:1921485]	0.173269362280644	NA	NA	NA	NA	NA
1700020G17Rik	ENSMUSG00000101801	RIKEN cDNA 1700020G17 gene [Source:MGI Symbol;Acc:MGI:1922880]	0.0270986250837687	NA	NA	NA	NA	NA
1700020L24Rik	ENSMUSG00000035085	RIKEN cDNA 1700020L24 gene [Source:MGI Symbol;Acc:MGI:1913580]	-0.0284727396456878	0.938191253572735	NA	NA	NA	NA
1700020M21Rik	ENSMUSG00000100146	RIKEN cDNA 1700020M21 gene [Source:MGI Symbol;Acc:MGI:1923652]	NA	NA	NA	NA	NA	NA
1700020N01Rik	ENSMUSG00000050844	RIKEN cDNA 1700020N01 gene [Source:MGI Symbol;Acc:MGI:1914942]	0.00492629810949513	NA	NA	NA	NA	NA
1700020N15Rik	ENSMUSG00000059690	RIKEN cDNA 1700020N15 gene [Source:MGI Symbol;Acc:MGI:1922759]	-0.0154306763278943	NA	NA	NA	NA	NA
1700020N18Rik	ENSMUSG00000100253	RIKEN cDNA 1700020N18 gene [Source:MGI Symbol;Acc:MGI:1914336]	-0.0154306763278943	NA	NA	NA	NA	NA
1700021A07Rik	ENSMUSG00000037535	RIKEN cDNA 1700021A07 gene [Source:MGI Symbol;Acc:MGI:1924174]	NA	NA	NA	NA	NA	NA
1700021F02Rik	ENSMUSG00000105426	RIKEN cDNA 1700021F02 gene [Source:MGI Symbol;Acc:MGI:1922769]	-0.247822404292868	NA	NA	NA	NA	NA
1700021F05Rik	ENSMUSG00000019797	RIKEN cDNA 1700021F05 gene [Source:MGI Symbol;Acc:MGI:1915101]	-0.149720372424233	0.252222378084716	NA	NA	NA	NA
1700021F07Rik	ENSMUSG00000027518	RIKEN cDNA 1700021F07 gene [Source:MGI Symbol;Acc:MGI:1919471]	NA	NA	NA	NA	NA	NA
1700021F13Rik	ENSMUSG00000107053	RIKEN cDNA 1700021F13 gene [Source:MGI Symbol;Acc:MGI:1924176]	-0.435650109492868	NA	NA	NA	NA	NA
1700021G15Rik	ENSMUSG00000112387	RIKEN cDNA 1700021G15 gene [Source:MGI Symbol;Acc:MGI:1920506]	NA	NA	NA	NA	NA	NA
1700021J08Rik	ENSMUSG00000086890	RIKEN cDNA 1700021J08 gene [Source:MGI Symbol;Acc:MGI:1919485]	-0.322667319657553	0.514337954311061	NA	NA	NA	NA
1700021L23Rik	ENSMUSG00000086955	RIKEN cDNA 1700021L23 gene [Source:MGI Symbol;Acc:MGI:1923660]	NA	NA	NA	NA	NA	NA
1700021N21Rik	ENSMUSG00000087343	RIKEN cDNA 1700021N21 gene [Source:MGI Symbol;Acc:MGI:1916659]	0.280899771684262	NA	NA	NA	NA	NA
1700021P04Rik	ENSMUSG00000096796	RIKEN cDNA 1700021P04 gene [Source:MGI Symbol;Acc:MGI:1922771]	NA	NA	NA	NA	NA	NA
1700022A21Rik	ENSMUSG00000038165	RIKEN cDNA 1700022A21 gene [Source:MGI Symbol;Acc:MGI:1919502]	NA	NA	NA	NA	NA	NA
1700022A22Rik	ENSMUSG00000099751	RIKEN cDNA 1700022A22 gene [Source:MGI Symbol;Acc:MGI:1922807]	NA	NA	NA	NA	NA	NA
1700022E09Rik	ENSMUSG00000099983	RIKEN cDNA 1700022E09 gene [Source:MGI Symbol;Acc:MGI:1922886]	NA	NA	NA	NA	NA	NA
1700022H01Rik	ENSMUSG00000112581	RIKEN cDNA 1700022H01 gene [Source:MGI Symbol;Acc:MGI:1922789]	0.0751031287444168	NA	NA	NA	NA	NA
1700022H16Rik	ENSMUSG00000099360	RIKEN cDNA 1700022H16 gene [Source:MGI Symbol;Acc:MGI:1916670]	-0.0302522653350097	NA	NA	NA	NA	NA
1700022I11Rik	ENSMUSG00000028451	RIKEN cDNA 1700022I11 gene [Source:MGI Symbol;Acc:MGI:1914567]	0.261551279935751	NA	NA	NA	NA	NA
1700022N22Rik	ENSMUSG00000097523	RIKEN cDNA 1700022N22 gene [Source:MGI Symbol;Acc:MGI:1916681]	-0.422386176705796	0.35079508369134	NA	NA	NA	NA
1700023B13Rik	ENSMUSG00000117050	RIKEN cDNA 1700023B13 gene [Source:MGI Symbol;Acc:MGI:1920529]	0.000171969691398649	0.999684539043586	NA	NA	NA	NA
1700023C21Rik	ENSMUSG00000087393	RIKEN cDNA 1700023C21 gene [Source:MGI Symbol;Acc:MGI:1920507]	-0.0154306763278943	NA	NA	NA	NA	NA
1700023F02Rik	ENSMUSG00000100000	RIKEN cDNA 1700023F02 gene [Source:MGI Symbol;Acc:MGI:1916683]	-0.0154306763278943	NA	NA	NA	NA	NA
1700023F06Rik	ENSMUSG00000020940	RIKEN cDNA 1700023F06 gene [Source:MGI Symbol;Acc:MGI:1916691]	-0.412321952969889	0.35079508369134	NA	NA	NA	NA
1700023G09Rik	ENSMUSG00000103503	RIKEN cDNA 1700023G09 gene [Source:MGI Symbol;Acc:MGI:1920531]	NA	NA	NA	NA	NA	NA
1700023H06Rik	ENSMUSG00000089827	RIKEN cDNA 1700023H06 gene [Source:MGI Symbol;Acc:MGI:1916692]	0.0994364215697195	NA	NA	NA	NA	NA
1700024B05Rik	ENSMUSG00000052334	RIKEN cDNA 1700024B05 gene [Source:MGI Symbol;Acc:MGI:1922768]	NA	NA	NA	NA	NA	NA
1700024B18Rik	ENSMUSG00000099994	RIKEN cDNA 1700024B18 gene [Source:MGI Symbol;Acc:MGI:1916643]	NA	NA	NA	NA	NA	NA
1700024G13Rik	ENSMUSG00000072473	RIKEN cDNA 1700024G13 gene [Source:MGI Symbol;Acc:MGI:1914335]	NA	NA	NA	NA	NA	NA
1700024I08Rik	ENSMUSG00000113825	RIKEN cDNA 1700024I08 gene [Source:MGI Symbol;Acc:MGI:1922772]	NA	NA	NA	NA	NA	NA
1700024J04Rik	ENSMUSG00000069890	RIKEN cDNA 1700024J04 gene [Source:MGI Symbol;Acc:MGI:1919098]	0.0885321869187568	NA	NA	NA	NA	NA
1700024P04Rik	ENSMUSG00000045022	RIKEN cDNA 1700024P04 gene [Source:MGI Symbol;Acc:MGI:1916632]	NA	NA	NA	NA	NA	NA
1700025A08Rik	ENSMUSG00000106947	RIKEN cDNA 1700025A08 gene [Source:MGI Symbol;Acc:MGI:1916650]	-0.100366241974351	NA	NA	NA	NA	NA
1700025B11Rik	ENSMUSG00000101113	RIKEN cDNA 1700025B11 gene [Source:MGI Symbol;Acc:MGI:1923659]	0.0660879186062201	NA	NA	NA	NA	NA
1700025C18Rik	ENSMUSG00000078935	RIKEN cDNA 1700025C18 gene [Source:MGI Symbol;Acc:MGI:1919461]	NA	NA	NA	NA	NA	NA
1700025D23Rik	ENSMUSG00000086760	RIKEN cDNA 1700025D23 gene [Source:MGI Symbol;Acc:MGI:1916667]	NA	NA	NA	NA	NA	NA
1700025F22Rik	ENSMUSG00000024728	RIKEN cDNA 1700025F22 gene [Source:MGI Symbol;Acc:MGI:1916666]	0.52908286860823	NA	NA	NA	NA	NA
1700025F24Rik	ENSMUSG00000100558	RIKEN cDNA 1700025F24 gene [Source:MGI Symbol;Acc:MGI:1914331]	0.145455662236436	NA	NA	NA	NA	NA
1700025G04Rik	ENSMUSG00000032666	RIKEN cDNA 1700025G04 gene [Source:MGI Symbol;Acc:MGI:1916649]	-0.188288791184226	0.0125472463237359	NA	NA	NA	NA
1700025H01Rik	ENSMUSG00000101888	RIKEN cDNA 1700025H01 gene [Source:MGI Symbol;Acc:MGI:1922781]	0.0179178266356052	NA	NA	NA	NA	NA
1700025J12Rik	ENSMUSG00000108409	RIKEN cDNA 1700025J12 gene [Source:MGI Symbol;Acc:MGI:1916657]	NA	NA	NA	NA	NA	NA
1700025K04Rik	ENSMUSG00000112482	RIKEN cDNA 1700025K04 gene [Source:MGI Symbol;Acc:MGI:1913584]	NA	NA	NA	NA	NA	NA
1700025K24Rik	ENSMUSG00000099747	RIKEN cDNA 1700025K24 gene [Source:MGI Symbol;Acc:MGI:1916668]	NA	NA	NA	NA	NA	NA
1700025L06Rik	ENSMUSG00000109962	RIKEN cDNA 1700025L06 gene [Source:MGI Symbol;Acc:MGI:1914183]	NA	NA	NA	NA	NA	NA
1700025M24Rik	ENSMUSG00000100175	RIKEN cDNA 1700025M24 gene [Source:MGI Symbol;Acc:MGI:1919526]	-0.0302522653350097	NA	NA	NA	NA	NA
1700025N21Rik	ENSMUSG00000090200	RIKEN cDNA 1700025N21 gene [Source:MGI Symbol;Acc:MGI:1916665]	1.65679367440804	0.000119196832917167	NA	NA	NA	NA
1700025N23Rik	ENSMUSG00000100121	RIKEN cDNA 1700025N23 gene [Source:MGI Symbol;Acc:MGI:1917236]	0.949648814459965	0.0521794695857266	NA	NA	NA	NA
1700025O08Rik	ENSMUSG00000028244	RIKEN cDNA 1700025O08 gene [Source:MGI Symbol;Acc:MGI:1917234]	NA	NA	NA	NA	NA	NA
1700026D11Rik	ENSMUSG00000086379	RIKEN cDNA 1700026D11 gene [Source:MGI Symbol;Acc:MGI:1917621]	NA	NA	NA	NA	NA	NA
1700026F02Rik	ENSMUSG00000101854	RIKEN cDNA 1700026F02 gene [Source:MGI Symbol;Acc:MGI:1916669]	-0.0154306763278943	NA	NA	NA	NA	NA
1700026J12Rik	ENSMUSG00000073976	RIKEN cDNA 1700026J12 gene [Source:MGI Symbol;Acc:MGI:1920505]	NA	NA	NA	NA	NA	NA
1700026J14Rik	ENSMUSG00000097716	RIKEN cDNA 1700026J14 gene [Source:MGI Symbol;Acc:MGI:1916682]	-0.204050080919702	NA	NA	NA	NA	NA
1700026N04Rik	ENSMUSG00000114681	RIKEN cDNA 1700026N04 gene [Source:MGI Symbol;Acc:MGI:1919521]	-0.0912259176490679	NA	NA	NA	NA	NA
1700027A07Rik	ENSMUSG00000084864	RIKEN cDNA 1700027A07 gene [Source:MGI Symbol;Acc:MGI:1917246]	-0.134680913114452	0.83921370130873	NA	NA	NA	NA
1700027A15Rik	ENSMUSG00000101968	RIKEN cDNA 1700027A15 gene [Source:MGI Symbol;Acc:MGI:1916699]	-0.0154306763278943	NA	NA	NA	NA	NA
1700027F06Rik	ENSMUSG00000107737	RIKEN cDNA 1700027F06 gene [Source:MGI Symbol;Acc:MGI:1919518]	0.0327394156427206	NA	NA	NA	NA	NA
1700027F09Rik	ENSMUSG00000100911	RIKEN cDNA 1700027F09 gene [Source:MGI Symbol;Acc:MGI:1917249]	0.0327394156427206	NA	NA	NA	NA	NA
1700027H10Rik	ENSMUSG00000100799	RIKEN cDNA 1700027H10 gene [Source:MGI Symbol;Acc:MGI:1919524]	0.06608791860622	NA	NA	NA	NA	NA
1700027I24Rik	ENSMUSG00000098304	RIKEN cDNA 1700027I24 gene [Source:MGI Symbol;Acc:MGI:1922817]	NA	NA	NA	NA	NA	NA
1700027J07Rik	ENSMUSG00000111422	RIKEN cDNA 1700027J07 gene [Source:MGI Symbol;Acc:MGI:1916693]	-0.178682633364286	0.761021468071584	NA	NA	NA	NA
1700028B04Rik	ENSMUSG00000099417	RIKEN cDNA 1700028B04 gene [Source:MGI Symbol;Acc:MGI:1917251]	0.0327394156427206	NA	NA	NA	NA	NA
1700028D13Rik	ENSMUSG00000101683	RIKEN cDNA 1700028D13 gene [Source:MGI Symbol;Acc:MGI:1922819]	0.0327394156427206	NA	NA	NA	NA	NA
1700028E10Rik	ENSMUSG00000097321	RIKEN cDNA 1700028E10 gene [Source:MGI Symbol;Acc:MGI:1916713]	-0.0442645562451178	0.922075842501534	NA	NA	NA	NA
1700028I16Rik	ENSMUSG00000056821	RIKEN cDNA 1700028I16 gene [Source:MGI Symbol;Acc:MGI:1917253]	0.319608644957274	NA	NA	NA	NA	NA
1700028J19Rik	ENSMUSG00000038782	RIKEN cDNA 1700028J19 gene [Source:MGI Symbol;Acc:MGI:1917254]	0.151245281357665	0.780962567718227	NA	NA	NA	NA
1700028K03Rik	ENSMUSG00000089798	RIKEN cDNA 1700028K03 gene [Source:MGI Symbol;Acc:MGI:1923671]	0.41823191234099	0.458825394156223	NA	NA	NA	NA
1700028M03Rik	ENSMUSG00000101334	RIKEN cDNA 1700028M03 gene [Source:MGI Symbol;Acc:MGI:1916710]	0.0804349860884635	NA	NA	NA	NA	NA
1700028N14Rik	ENSMUSG00000078635	RIKEN cDNA 1700028N14 gene [Source:MGI Symbol;Acc:MGI:1920530]	-0.0831303240364154	NA	NA	NA	NA	NA
1700028P14Rik	ENSMUSG00000033053	RIKEN cDNA 1700028P14 gene [Source:MGI Symbol;Acc:MGI:1914733]	0.0327394156427206	NA	NA	NA	NA	NA
1700028P15Rik	ENSMUSG00000086823	RIKEN cDNA 1700028P15 gene [Source:MGI Symbol;Acc:MGI:1922905]	NA	NA	NA	NA	NA	NA
1700029B22Rik	ENSMUSG00000100759	RIKEN cDNA 1700029B22 gene [Source:MGI Symbol;Acc:MGI:1916745]	NA	NA	NA	NA	NA	NA
1700029B24Rik	ENSMUSG00000102834	RIKEN cDNA 1700029B24 gene [Source:MGI Symbol;Acc:MGI:1919533]	NA	NA	NA	NA	NA	NA
1700029E06Rik	ENSMUSG00000100557	RIKEN cDNA 1700029E06 gene [Source:MGI Symbol;Acc:MGI:1919500]	NA	NA	NA	NA	NA	NA
1700029F12Rik	ENSMUSG00000052075	RIKEN cDNA 1700029F12 gene [Source:MGI Symbol;Acc:MGI:1913729]	-0.028452863026916	NA	NA	NA	NA	NA
1700029H14Rik	ENSMUSG00000031452	RIKEN cDNA 1700029H14 gene [Source:MGI Symbol;Acc:MGI:1913751]	0.251505158311079	NA	NA	NA	NA	NA
1700029I15Rik	ENSMUSG00000044916	RIKEN cDNA 1700029I15 gene [Source:MGI Symbol;Acc:MGI:1916742]	-0.213578182233571	0.510079701465635	NA	NA	NA	NA
1700029J03Rik	ENSMUSG00000099968	RIKEN cDNA 1700029J03 gene [Source:MGI Symbol;Acc:MGI:1919514]	NA	NA	NA	NA	NA	NA
1700029J07Rik	ENSMUSG00000071103	RIKEN cDNA 1700029J07 gene [Source:MGI Symbol;Acc:MGI:1916729]	-0.718233637756307	0.0002737122373043	NA	NA	NA	NA
1700029M03Rik	ENSMUSG00000101189	RIKEN cDNA 1700029M03 gene [Source:MGI Symbol;Acc:MGI:1916726]	NA	NA	NA	NA	NA	NA
1700029M20Rik	ENSMUSG00000086788	RIKEN cDNA 1700029M20 gene [Source:MGI Symbol;Acc:MGI:1913597]	0.137715796420976	NA	NA	NA	NA	NA
1700029N11Rik	ENSMUSG00000098144	RIKEN cDNA 1700029N11 gene [Source:MGI Symbol;Acc:MGI:1916741]	0.149177253658366	NA	NA	NA	NA	NA
1700029P11Rik	ENSMUSG00000061633	RIKEN cDNA 1700029P11 gene [Source:MGI Symbol;Acc:MGI:1913596]	-0.0154306763278943	NA	NA	NA	NA	NA
1700030A11Rik	ENSMUSG00000085333	RIKEN cDNA 1700030A11 gene [Source:MGI Symbol;Acc:MGI:1921429]	-0.0154306763278943	NA	NA	NA	NA	NA
1700030C10Rik	ENSMUSG00000099759	RIKEN cDNA 1700030C10 gene [Source:MGI Symbol;Acc:MGI:1916763]	0.198204741651919	0.68375886608118	NA	NA	NA	NA
1700030C10Rik	ENSMUSG00000091071	RIKEN cDNA 1700030C10 gene [Source:MGI Symbol;Acc:MGI:1916763]	0.150866114178292	0.808556416939349	NA	NA	NA	NA
1700030C12Rik	ENSMUSG00000086459	RIKEN cDNA 1700030C12 gene [Source:MGI Symbol;Acc:MGI:1919496]	0.535344049914173	NA	NA	NA	NA	NA
1700030C14Rik	ENSMUSG00000087148	RIKEN cDNA 1700030C14 gene [Source:MGI Symbol;Acc:MGI:1922912]	-0.0154306763278943	NA	NA	NA	NA	NA
1700030E10Rik	ENSMUSG00000112619	RIKEN cDNA 1700030E10 gene [Source:MGI Symbol;Acc:MGI:1916765]	NA	NA	NA	NA	NA	NA
1700030F04Rik	ENSMUSG00000099869	RIKEN cDNA 1700030F04 gene [Source:MGI Symbol;Acc:MGI:1919513]	NA	NA	NA	NA	NA	NA
1700030I03Rik	ENSMUSG00000103387	RIKEN cDNA 1700030I03 gene [Source:MGI Symbol;Acc:MGI:1916753]	NA	NA	NA	NA	NA	NA
1700030J22Rik	ENSMUSG00000031847	RIKEN cDNA 1700030J22 gene [Source:MGI Symbol;Acc:MGI:1916778]	0.297814111214298	0.3409930905907	NA	NA	NA	NA
1700030K09Rik	ENSMUSG00000052794	RIKEN cDNA 1700030K09 gene [Source:MGI Symbol;Acc:MGI:1919504]	-0.387774591334869	0.00132707775648249	NA	NA	NA	NA
1700030L20Rik	ENSMUSG00000099508	RIKEN cDNA 1700030L20 gene [Source:MGI Symbol;Acc:MGI:1917305]	NA	NA	NA	NA	NA	NA
1700030L22Rik	ENSMUSG00000113179	RIKEN cDNA 1700030L22 gene [Source:MGI Symbol;Acc:MGI:1922826]	NA	NA	NA	NA	NA	NA
1700030M09Rik	ENSMUSG00000097424	RIKEN cDNA 1700030M09 gene [Source:MGI Symbol;Acc:MGI:1919509]	0.0327394156427206	NA	NA	NA	NA	NA
1700030N03Rik	ENSMUSG00000100969	RIKEN cDNA 1700030N03 gene [Source:MGI Symbol;Acc:MGI:1917261]	-0.0302522653350097	NA	NA	NA	NA	NA
1700030N18Rik	ENSMUSG00000106800	RIKEN cDNA 1700030N18 gene [Source:MGI Symbol;Acc:MGI:1917266]	NA	NA	NA	NA	NA	NA
1700030O20Rik	ENSMUSG00000100198	RIKEN cDNA 1700030O20 gene [Source:MGI Symbol;Acc:MGI:1919536]	NA	NA	NA	NA	NA	NA
1700031A10Rik	ENSMUSG00000092239	RIKEN cDNA 1700031A10 gene [Source:MGI Symbol;Acc:MGI:1920536]	0.0537236267843075	NA	NA	NA	NA	NA
1700031F05Rik	ENSMUSG00000032894	RIKEN cDNA 1700031F05 gene [Source:MGI Symbol;Acc:MGI:1920550]	0.0327394156427206	NA	NA	NA	NA	NA
1700031F10Rik	ENSMUSG00000047046	RIKEN cDNA 1700031F10 gene [Source:MGI Symbol;Acc:MGI:1920567]	NA	NA	NA	NA	NA	NA
1700031L13Rik	ENSMUSG00000099863	RIKEN cDNA 1700031L13 gene [Source:MGI Symbol;Acc:MGI:1914577]	NA	NA	NA	NA	NA	NA
1700031M16Rik	ENSMUSG00000099353	RIKEN cDNA 1700031M16 gene [Source:MGI Symbol;Acc:MGI:1920552]	NA	NA	NA	NA	NA	NA
1700031P21Rik	ENSMUSG00000100315	RIKEN cDNA 1700031P21 gene [Source:MGI Symbol;Acc:MGI:1920528]	NA	NA	NA	NA	NA	NA
1700034B16Rik	ENSMUSG00000097302	RIKEN cDNA 1700034B16 gene [Source:MGI Symbol;Acc:MGI:1920532]	NA	NA	NA	NA	NA	NA
1700034E13Rik	ENSMUSG00000024532	RIKEN cDNA 1700034E13 gene [Source:MGI Symbol;Acc:MGI:1925664]	-0.0154306763278943	NA	NA	NA	NA	NA
1700034G24Rik	ENSMUSG00000097962	RIKEN cDNA 1700034G24 gene [Source:MGI Symbol;Acc:MGI:1914575]	NA	NA	NA	NA	NA	NA
1700034H15Rik	ENSMUSG00000055833	RIKEN cDNA 1700034H15 gene [Source:MGI Symbol;Acc:MGI:1921515]	-0.426869767870617	0.182905886528092	NA	NA	NA	NA
1700034I23Rik	ENSMUSG00000074619	RIKEN cDNA 1700034I23 gene [Source:MGI Symbol;Acc:MGI:1920547]	-0.251152350095481	0.669592419380569	NA	NA	NA	NA
1700034J04Rik	ENSMUSG00000103287	RIKEN cDNA 1700034J04 gene [Source:MGI Symbol;Acc:MGI:1920554]	NA	NA	NA	NA	NA	NA
1700034J05Rik	ENSMUSG00000040163	RIKEN cDNA 1700034J05 gene [Source:MGI Symbol;Acc:MGI:1920594]	-0.0302522653350097	NA	NA	NA	NA	NA
1700034K08Rik	ENSMUSG00000100294	RIKEN cDNA 1700034K08 gene [Source:MGI Symbol;Acc:MGI:1925599]	NA	NA	NA	NA	NA	NA
1700034P13Rik	ENSMUSG00000097893	RIKEN cDNA 1700034P13 gene [Source:MGI Symbol;Acc:MGI:1920581]	-0.0887391563881032	0.897466474106514	NA	NA	NA	NA
1700036A12Rik	ENSMUSG00000095956	RIKEN cDNA 1700036A12 gene [Source:MGI Symbol;Acc:MGI:1920548]	0.333097501493086	NA	NA	NA	NA	NA
1700036G14Rik	ENSMUSG00000099995	RIKEN cDNA 1700036G14 gene [Source:MGI Symbol;Acc:MGI:1920533]	NA	NA	NA	NA	NA	NA
1700036O09Rik	ENSMUSG00000086185	RIKEN cDNA 1700036O09 gene [Source:MGI Symbol;Acc:MGI:1920512]	NA	NA	NA	NA	NA	NA
1700037C06Rik	ENSMUSG00000085542	RIKEN cDNA 1700037C06 gene [Source:MGI Symbol;Acc:MGI:1921513]	0.0327394156427206	NA	NA	NA	NA	NA
1700037C18Rik	ENSMUSG00000005983	RIKEN cDNA 1700037C18 gene [Source:MGI Symbol;Acc:MGI:1920511]	-0.149801881675217	0.547186907807266	NA	NA	NA	NA
1700037F03Rik	ENSMUSG00000114125	RIKEN cDNA 1700037F03 gene [Source:MGI Symbol;Acc:MGI:1914566]	NA	NA	NA	NA	NA	NA
1700037H04Rik	ENSMUSG00000027327	RIKEN cDNA 1700037H04 gene [Source:MGI Symbol;Acc:MGI:1914576]	0.0400626711675264	0.829177612246601	NA	NA	NA	NA
1700039E22Rik	ENSMUSG00000092369	RIKEN cDNA 1700039E22 gene [Source:MGI Symbol;Acc:MGI:1920572]	-0.0154306763278943	NA	NA	NA	NA	NA
1700039I01Rik	ENSMUSG00000102536	RIKEN cDNA 1700039I01 gene [Source:MGI Symbol;Acc:MGI:1920596]	NA	NA	NA	NA	NA	NA
1700039M10Rik	ENSMUSG00000097933	RIKEN cDNA 1700039M10 gene [Source:MGI Symbol;Acc:MGI:1914768]	-0.0154306763278943	NA	NA	NA	NA	NA
1700039M15Rik	ENSMUSG00000104086	RIKEN cDNA 1700039M15 gene [Source:MGI Symbol;Acc:MGI:1921516]	NA	NA	NA	NA	NA	NA
1700040D17Rik	ENSMUSG00000097515	RIKEN cDNA 1700040D17 gene [Source:MGI Symbol;Acc:MGI:1923852]	-0.0612458773088233	0.932198907990456	NA	NA	NA	NA
1700040E09Rik	ENSMUSG00000113997	RIKEN cDNA 1700040E09 gene [Source:MGI Symbol;Acc:MGI:1924240]	NA	NA	NA	NA	NA	NA
1700040F15Rik	ENSMUSG00000100667	RIKEN cDNA 1700040F15 gene [Source:MGI Symbol;Acc:MGI:1920579]	NA	NA	NA	NA	NA	NA
1700040F17Rik	ENSMUSG00000101568	RIKEN cDNA 1700040F17 gene [Source:MGI Symbol;Acc:MGI:1920584]	NA	NA	NA	NA	NA	NA
1700040K01Rik	ENSMUSG00000103840	RIKEN cDNA 1700040K01 gene [Source:MGI Symbol;Acc:MGI:1920517]	NA	NA	NA	NA	NA	NA
1700040L08Rik	ENSMUSG00000107406	RIKEN cDNA 1700040L08 gene [Source:MGI Symbol;Acc:MGI:1920544]	-0.104243002076121	NA	NA	NA	NA	NA
1700041B01Rik	ENSMUSG00000116260	RIKEN cDNA 1700041B01 gene [Source:MGI Symbol;Acc:MGI:1925873]	NA	NA	NA	NA	NA	NA
1700041C23Rik	ENSMUSG00000100282	RIKEN cDNA 1700041C23 gene [Source:MGI Symbol;Acc:MGI:1914569]	NA	NA	NA	NA	NA	NA
1700041G16Rik	ENSMUSG00000054822	RIKEN cDNA 1700041G16 gene [Source:MGI Symbol;Acc:MGI:1920549]	-0.0372354616598647	0.958572851248434	NA	NA	NA	NA
1700041I07Rik	ENSMUSG00000104845	RIKEN cDNA 1700041I07 gene [Source:MGI Symbol;Acc:MGI:1920523]	0.0805611388801883	NA	NA	NA	NA	NA
1700041M05Rik	ENSMUSG00000087010	RIKEN cDNA 1700041M05 gene [Source:MGI Symbol;Acc:MGI:1920510]	0.408312564995173	NA	NA	NA	NA	NA
1700041M19Rik	ENSMUSG00000100857	RIKEN cDNA 1700041M19 gene [Source:MGI Symbol;Acc:MGI:1923851]	0.06608791860622	NA	NA	NA	NA	NA
1700042D02Rik	ENSMUSG00000105991	RIKEN cDNA 1700042D02 gene [Source:MGI Symbol;Acc:MGI:1920587]	NA	NA	NA	NA	NA	NA
1700042G07Rik	ENSMUSG00000078593	RIKEN cDNA 1700042G07 gene [Source:MGI Symbol;Acc:MGI:1914573]	NA	NA	NA	NA	NA	NA
1700042G15Rik	ENSMUSG00000087044	RIKEN cDNA 1700042G15 gene [Source:MGI Symbol;Acc:MGI:1920599]	NA	NA	NA	NA	NA	NA
1700042O05Rik	ENSMUSG00000112878	RIKEN cDNA 1700042O05 gene [Source:MGI Symbol;Acc:MGI:1920540]	NA	NA	NA	NA	NA	NA
1700042O10Rik	ENSMUSG00000086391	RIKEN cDNA 1700042O10 gene [Source:MGI Symbol;Acc:MGI:1920571]	-0.353926993735958	0.54251022552707	NA	NA	NA	NA
1700044C05Rik	ENSMUSG00000099911	RIKEN cDNA 1700044C05 gene [Source:MGI Symbol;Acc:MGI:1920556]	NA	NA	NA	NA	NA	NA
1700044K03Rik	ENSMUSG00000100297	RIKEN cDNA 1700044K03 gene [Source:MGI Symbol;Acc:MGI:1914571]	NA	NA	NA	NA	NA	NA
1700045H11Rik	ENSMUSG00000078492	RIKEN cDNA 1700045H11 gene [Source:MGI Symbol;Acc:MGI:1920598]	-0.0154306763278943	NA	NA	NA	NA	NA
1700045I11Rik	ENSMUSG00000104526	RIKEN cDNA 1700045I11 gene [Source:MGI Symbol;Acc:MGI:1920600]	NA	NA	NA	NA	NA	NA
1700046C09Rik	ENSMUSG00000085561	RIKEN cDNA 1700046C09 gene [Source:MGI Symbol;Acc:MGI:1920557]	NA	NA	NA	NA	NA	NA
1700047A11Rik	ENSMUSG00000085437	RIKEN cDNA 1700047A11 gene [Source:MGI Symbol;Acc:MGI:1923854]	NA	NA	NA	NA	NA	NA
1700047E10Rik	ENSMUSG00000115294	RIKEN cDNA 1700047E10 gene [Source:MGI Symbol;Acc:MGI:1921578]	NA	NA	NA	NA	NA	NA
1700047F07Rik	ENSMUSG00000085549	RIKEN cDNA 1700047F07 gene [Source:MGI Symbol;Acc:MGI:1920570]	NA	NA	NA	NA	NA	NA
1700047G03Rik	ENSMUSG00000099349	RIKEN cDNA 1700047G03 gene [Source:MGI Symbol;Acc:MGI:1920589]	-0.141442662239771	NA	NA	NA	NA	NA
1700047G07Rik	ENSMUSG00000110717	RIKEN cDNA 1700047G07 gene [Source:MGI Symbol;Acc:MGI:1920573]	NA	NA	NA	NA	NA	NA
1700047I17Rik2	ENSMUSG00000094103	RIKEN cDNA 1700047I17 gene 2 [Source:MGI Symbol;Acc:MGI:3714351]	0.229946572157603	NA	NA	NA	NA	NA
1700047K16Rik	ENSMUSG00000087347	RIKEN cDNA 1700047K16 gene [Source:MGI Symbol;Acc:MGI:1920585]	0.850380191973681	0.0783441354266837	NA	NA	NA	NA
1700047L14Rik	ENSMUSG00000101762	RIKEN cDNA 1700047L14 gene [Source:MGI Symbol;Acc:MGI:1920545]	NA	NA	NA	NA	NA	NA
1700047M11Rik	ENSMUSG00000100147	RIKEN cDNA 1700047M11 gene [Source:MGI Symbol;Acc:MGI:1914580]	-0.0838724142776396	0.858659923076422	NA	NA	NA	NA
1700047N06Rik	ENSMUSG00000102356	RIKEN cDNA 1700047N06 gene [Source:MGI Symbol;Acc:MGI:1923853]	NA	NA	NA	NA	NA	NA
1700047O18Rik	ENSMUSG00000109594	RIKEN cDNA 1700047O18 gene [Source:MGI Symbol;Acc:MGI:1920668]	NA	NA	NA	NA	NA	NA
1700048F04Rik	ENSMUSG00000105274	RIKEN cDNA 1700048F04 gene [Source:MGI Symbol;Acc:MGI:1920646]	NA	NA	NA	NA	NA	NA
1700048M11Rik	ENSMUSG00000085637	RIKEN cDNA 1700048M11 gene [Source:MGI Symbol;Acc:MGI:1920636]	-0.0732445538927202	0.880449003558971	NA	NA	NA	NA
1700048O14Rik	ENSMUSG00000118016	RIKEN cDNA 1700048O14 gene [Source:MGI Symbol;Acc:MGI:1920683]	NA	NA	NA	NA	NA	NA
1700048O20Rik	ENSMUSG00000043773	RIKEN cDNA 1700048O20 gene [Source:MGI Symbol;Acc:MGI:1920637]	0.0659793126770183	0.852472898746592	NA	NA	NA	NA
1700048P04Rik	ENSMUSG00000112333	RIKEN cDNA 1700048P04 gene [Source:MGI Symbol;Acc:MGI:1920605]	NA	NA	NA	NA	NA	NA
1700049E15Rik	ENSMUSG00000085077	RIKEN cDNA 1700049E15 gene [Source:MGI Symbol;Acc:MGI:1920644]	-0.0719633256717322	NA	NA	NA	NA	NA
1700049E17Rik1	ENSMUSG00000079271	RIKEN cDNA 1700049E17 gene, gene 1 [Source:MGI Symbol;Acc:MGI:1920665]	NA	NA	NA	NA	NA	NA
1700049E17Rik2	ENSMUSG00000090440	tandem duplication of RIKEN cDNA 1700049E17 gene, gene 2 [Source:MGI Symbol;Acc:MGI:3796510]	NA	NA	NA	NA	NA	NA
1700049E22Rik	ENSMUSG00000101553	RIKEN cDNA 1700049E22 gene [Source:MGI Symbol;Acc:MGI:1920645]	NA	NA	NA	NA	NA	NA
1700049L16Rik	ENSMUSG00000043859	RIKEN cDNA 1700049L16 gene [Source:MGI Symbol;Acc:MGI:1920633]	NA	NA	NA	NA	NA	NA
1700051A21Rik	ENSMUSG00000086951	RIKEN cDNA 1700051A21 gene [Source:MGI Symbol;Acc:MGI:1920616]	NA	NA	NA	NA	NA	NA
1700051K13Rik	ENSMUSG00000108263	RIKEN cDNA 1700051K13 gene [Source:MGI Symbol;Acc:MGI:1920602]	0.0994364215697195	NA	NA	NA	NA	NA
1700051O22Rik	ENSMUSG00000103341	RIKEN cDNA 1700051O22 Gene [Source:MGI Symbol;Acc:MGI:3704315]	0.0327394156427206	NA	NA	NA	NA	NA
1700052H01Rik	ENSMUSG00000105297	RIKEN cDNA 1700052H01 gene [Source:MGI Symbol;Acc:MGI:1920712]	-0.13061994294588	NA	NA	NA	NA	NA
1700052I22Rik	ENSMUSG00000101912	RIKEN cDNA 1700052I22 gene [Source:MGI Symbol;Acc:MGI:1914590]	0.0994364215697195	NA	NA	NA	NA	NA
1700052K11Rik	ENSMUSG00000099681	RIKEN cDNA 1700052K11 gene [Source:MGI Symbol;Acc:MGI:1920681]	-0.146877950407631	0.226502090210792	NA	NA	NA	NA
1700054A03Rik	ENSMUSG00000099988	RIKEN cDNA 1700054A03 gene [Source:MGI Symbol;Acc:MGI:1925707]	0.249590652091701	0.68314321748602	NA	NA	NA	NA
1700054K02Rik	ENSMUSG00000097001	RIKEN cDNA 1700054K02 gene [Source:MGI Symbol;Acc:MGI:1925600]	NA	NA	NA	NA	NA	NA
1700054K19Rik	ENSMUSG00000100219	RIKEN cDNA 1700054K19 gene [Source:MGI Symbol;Acc:MGI:1914586]	NA	NA	NA	NA	NA	NA
1700054M17Rik	ENSMUSG00000085889	RIKEN cDNA 1700054M17 gene [Source:MGI Symbol;Acc:MGI:1920608]	NA	NA	NA	NA	NA	NA
1700054O05Rik	ENSMUSG00000111753	RIKEN cDNA 1700054O05 gene [Source:MGI Symbol;Acc:MGI:1920606]	NA	NA	NA	NA	NA	NA
1700054O19Rik	ENSMUSG00000104183	RIKEN cDNA 1700054O19 gene [Source:MGI Symbol;Acc:MGI:1921522]	0.0201741377502012	NA	NA	NA	NA	NA
1700055C04Rik	ENSMUSG00000093616	RIKEN cDNA 1700055C04 gene [Source:MGI Symbol;Acc:MGI:1920647]	NA	NA	NA	NA	NA	NA
1700055D18Rik	ENSMUSG00000070997	RIKEN cDNA 1700055D18 gene [Source:MGI Symbol;Acc:MGI:1920655]	0.115818605031329	0.749951971653276	NA	NA	NA	NA
1700056E22Rik	ENSMUSG00000044854	RIKEN cDNA 1700056E22 gene [Source:MGI Symbol;Acc:MGI:1920613]	0.427493748275717	0.353162026595354	NA	NA	NA	NA
1700056N10Rik	ENSMUSG00000084792	RIKEN cDNA 1700056N10 gene [Source:MGI Symbol;Acc:MGI:1920642]	0.469046007383273	0.328688394472947	NA	NA	NA	NA
1700057G04Rik	ENSMUSG00000074139	RIKEN cDNA 1700057G04 gene [Source:MGI Symbol;Acc:MGI:1925709]	-0.0154306763278943	NA	NA	NA	NA	NA
1700057H15Rik	ENSMUSG00000084757	RIKEN cDNA 1700057H15 gene [Source:MGI Symbol;Acc:MGI:1925710]	-0.0154306763278943	NA	NA	NA	NA	NA
1700057H21Rik	ENSMUSG00000086007	RIKEN cDNA 1700057H21 gene [Source:MGI Symbol;Acc:MGI:1920625]	0.06608791860622	NA	NA	NA	NA	NA
1700058P15Rik	ENSMUSG00000089636	RIKEN cDNA 1700058P15 gene [Source:MGI Symbol;Acc:MGI:1920627]	0.485498768874483	0.0105035919931115	NA	NA	NA	NA
1700060C16Rik	ENSMUSG00000086887	RIKEN cDNA 1700060C16 gene [Source:MGI Symbol;Acc:MGI:1920675]	-0.0154306763278943	NA	NA	NA	NA	NA
1700060C20Rik	ENSMUSG00000078957	RIKEN cDNA 1700060C20 gene [Source:MGI Symbol;Acc:MGI:1920649]	-0.0302522653350097	NA	NA	NA	NA	NA
1700060J05Rik	ENSMUSG00000084970	RIKEN cDNA 1700060J05 gene [Source:MGI Symbol;Acc:MGI:1920641]	0.116279998486529	0.864811956982725	NA	NA	NA	NA
1700060O08Rik	ENSMUSG00000099407	RIKEN cDNA 1700060O08 gene [Source:MGI Symbol;Acc:MGI:1914585]	NA	NA	NA	NA	NA	NA
1700061A03Rik	ENSMUSG00000117966	RIKEN cDNA 1700061A03 gene [Source:MGI Symbol;Acc:MGI:1920664]	0.190372481950891	NA	NA	NA	NA	NA
1700061E17Rik	ENSMUSG00000102060	RIKEN cDNA 1700061E17 gene [Source:MGI Symbol;Acc:MGI:3642196]	0.0512663295991047	NA	NA	NA	NA	NA
1700061E18Rik	ENSMUSG00000085759	RIKEN cDNA 1700061E18 gene [Source:MGI Symbol;Acc:MGI:1924241]	-0.0711360156048539	NA	NA	NA	NA	NA
1700061F12Rik	ENSMUSG00000085580	RIKEN cDNA 1700061F12 gene [Source:MGI Symbol;Acc:MGI:1920688]	-0.0154306763278943	NA	NA	NA	NA	NA
1700061G19Rik	ENSMUSG00000024209	RIKEN cDNA 1700061G19 gene [Source:MGI Symbol;Acc:MGI:1925875]	-0.840769914243806	0.00114045860344473	NA	NA	NA	NA
1700061H18Rik	ENSMUSG00000084948	RIKEN cDNA 1700061H18 gene [Source:MGI Symbol;Acc:MGI:1920711]	-0.0234159387567665	NA	NA	NA	NA	NA
1700061I17Rik	ENSMUSG00000028009	RIKEN cDNA 1700061I17 gene [Source:MGI Symbol;Acc:MGI:1920612]	-0.0154306763278943	NA	NA	NA	NA	NA
1700061J23Rik	ENSMUSG00000086366	RIKEN cDNA 1700061J23 gene [Source:MGI Symbol;Acc:MGI:1924243]	0.0327394156427206	NA	NA	NA	NA	NA
1700061N14Rik	ENSMUSG00000110464	RIKEN cDNA 1700061N14 gene [Source:MGI Symbol;Acc:MGI:1920682]	0.0327394156427206	NA	NA	NA	NA	NA
1700062C10Rik	ENSMUSG00000114390	RIKEN cDNA 1700062C10 gene [Source:MGI Symbol;Acc:MGI:1920690]	NA	NA	NA	NA	NA	NA
1700063A18Rik	ENSMUSG00000100062	RIKEN cDNA 1700063A18 gene [Source:MGI Symbol;Acc:MGI:1920704]	NA	NA	NA	NA	NA	NA
1700063D05Rik	ENSMUSG00000100837	RIKEN cDNA 1700063D05 gene [Source:MGI Symbol;Acc:MGI:1925750]	NA	NA	NA	NA	NA	NA
1700063H04Rik	ENSMUSG00000040657	RIKEN cDNA 1700063H04 gene [Source:MGI Symbol;Acc:MGI:1921519]	NA	NA	NA	NA	NA	NA
1700063H06Rik	ENSMUSG00000099266	RIKEN cDNA 1700063H06 gene [Source:MGI Symbol;Acc:MGI:1920614]	NA	NA	NA	NA	NA	NA
1700063I16Rik	ENSMUSG00000103463	RIKEN cDNA 1700063I16 gene [Source:MGI Symbol;Acc:MGI:1925877]	-0.0450738543421251	NA	NA	NA	NA	NA
1700063J08Rik	ENSMUSG00000117080	RIKEN cDNA 1700063J08 gene [Source:MGI Symbol;Acc:MGI:1920700]	-0.144480354068234	NA	NA	NA	NA	NA
1700063K16Rik	ENSMUSG00000102036	RIKEN cDNA 1700063K16 gene [Source:MGI Symbol;Acc:MGI:1923860]	NA	NA	NA	NA	NA	NA
1700063O14Rik	ENSMUSG00000101978	RIKEN cDNA 1700063O14 gene [Source:MGI Symbol;Acc:MGI:1920702]	0.0512663295991047	NA	NA	NA	NA	NA
1700064H15Rik	ENSMUSG00000082766	RIKEN cDNA 1700064H15 gene [Source:MGI Symbol;Acc:MGI:1920674]	0.0344295727480776	NA	NA	NA	NA	NA
1700064J06Rik	ENSMUSG00000100681	RIKEN cDNA 1700064J06 gene [Source:MGI Symbol;Acc:MGI:1920650]	NA	NA	NA	NA	NA	NA
1700064M15Rik	ENSMUSG00000100211	RIKEN cDNA 1700064M15 gene [Source:MGI Symbol;Acc:MGI:1920707]	0.0327394156427206	NA	NA	NA	NA	NA
1700065D16Rik	ENSMUSG00000096655	RIKEN cDNA 1700065D16 gene [Source:MGI Symbol;Acc:MGI:1920660]	-0.074220001672007	NA	NA	NA	NA	NA
1700065I16Rik	ENSMUSG00000099435	RIKEN cDNA 1700065I16 gene [Source:MGI Symbol;Acc:MGI:1925712]	NA	NA	NA	NA	NA	NA
1700065J11Rik	ENSMUSG00000107341	RIKEN cDNA 1700065J11 gene [Source:MGI Symbol;Acc:MGI:1920659]	NA	NA	NA	NA	NA	NA
1700065J18Rik	ENSMUSG00000100872	RIKEN cDNA 1700065J18 gene [Source:MGI Symbol;Acc:MGI:1920705]	0.26548022126705	NA	NA	NA	NA	NA
1700065L07Rik	ENSMUSG00000107408	RIKEN cDNA 1700065L07 gene [Source:MGI Symbol;Acc:MGI:1920658]	NA	NA	NA	NA	NA	NA
1700065O20Rik	ENSMUSG00000100134	RIKEN cDNA 1700065O20 gene [Source:MGI Symbol;Acc:MGI:1923859]	NA	NA	NA	NA	NA	NA
1700066B17Rik	ENSMUSG00000101634	RIKEN cDNA 1700066B17 gene [Source:MGI Symbol;Acc:MGI:1920676]	0.137598531151488	NA	NA	NA	NA	NA
1700066B19Rik	ENSMUSG00000073598	RIKEN cDNA 1700066B19 gene [Source:MGI Symbol;Acc:MGI:1920699]	0.680362528225206	0.0872874203554929	NA	NA	NA	NA
1700066C05Rik	ENSMUSG00000101810	RIKEN cDNA 1700066C05 gene [Source:MGI Symbol;Acc:MGI:1925904]	NA	NA	NA	NA	NA	NA
1700066J03Rik	ENSMUSG00000097717	RIKEN cDNA 1700066J03 gene [Source:MGI Symbol;Acc:MGI:1914589]	-0.371086590953941	0.490522469837496	NA	NA	NA	NA
1700066M21Rik	ENSMUSG00000038323	RIKEN cDNA 1700066M21 gene [Source:MGI Symbol;Acc:MGI:1920717]	0.191968456326198	0.267821409411323	NA	NA	NA	NA
1700066N21Rik	ENSMUSG00000099605	RIKEN cDNA 1700066N21 gene [Source:MGI Symbol;Acc:MGI:1920721]	NA	NA	NA	NA	NA	NA
1700066O22Rik	ENSMUSG00000085800	RIKEN cDNA 1700066O22 gene [Source:MGI Symbol;Acc:MGI:1920651]	-0.0154306763278943	NA	NA	NA	NA	NA
1700067G17Rik	ENSMUSG00000099378	RIKEN cDNA 1700067G17 gene [Source:MGI Symbol;Acc:MGI:1920725]	-0.0154306763278943	NA	NA	NA	NA	NA
1700067K01Rik	ENSMUSG00000046408	RIKEN cDNA 1700067K01 gene [Source:MGI Symbol;Acc:MGI:1920703]	0.12762920726894	0.791468091180811	NA	NA	NA	NA
1700067P10Rik	ENSMUSG00000021545	RIKEN cDNA 1700067P10 gene [Source:MGI Symbol;Acc:MGI:1915474]	-0.0302522653350097	NA	NA	NA	NA	NA
1700069B07Rik	ENSMUSG00000053081	RIKEN cDNA 1700069B07 gene [Source:MGI Symbol;Acc:MGI:1923863]	-0.105462505959476	NA	NA	NA	NA	NA
1700069L16Rik	ENSMUSG00000042184	RIKEN cDNA 1700069L16 gene [Source:MGI Symbol;Acc:MGI:1920726]	0.0621796486932372	NA	NA	NA	NA	NA
1700069P05Rik	ENSMUSG00000107637	RIKEN cDNA 1700069P05 gene [Source:MGI Symbol;Acc:MGI:1920781]	NA	NA	NA	NA	NA	NA
1700071G01Rik	ENSMUSG00000086376	RIKEN cDNA 1700071G01 gene [Source:MGI Symbol;Acc:MGI:1920735]	NA	NA	NA	NA	NA	NA
1700071K01Rik	ENSMUSG00000080980	RIKEN cDNA 1700071K01 gene [Source:MGI Symbol;Acc:MGI:3588264]	0.0327394156427206	NA	NA	NA	NA	NA
1700071M16Rik	ENSMUSG00000090307	RIKEN cDNA 1700071M16 gene [Source:MGI Symbol;Acc:MGI:1920754]	0.757341355625093	0.105553808334521	NA	NA	NA	NA
1700072B07Rik	ENSMUSG00000100487	RIKEN cDNA 1700072B07 gene [Source:MGI Symbol;Acc:MGI:1920779]	NA	NA	NA	NA	NA	NA
1700072G22Rik	ENSMUSG00000101702	RIKEN cDNA 1700072G22 gene [Source:MGI Symbol;Acc:MGI:1920746]	1.02843963280023	NA	NA	NA	NA	NA
1700072O05Rik	ENSMUSG00000107744	RIKEN cDNA 1700072O05 gene [Source:MGI Symbol;Acc:MGI:1920755]	NA	NA	NA	NA	NA	NA
1700073E17Rik	ENSMUSG00000087204	RIKEN cDNA 1700073E17 gene [Source:MGI Symbol;Acc:MGI:1920734]	0.310176214524737	NA	NA	NA	NA	NA
1700074A21Rik	ENSMUSG00000102231	RIKEN cDNA 1700074A21 gene [Source:MGI Symbol;Acc:MGI:1920732]	NA	NA	NA	NA	NA	NA
1700074H08Rik	ENSMUSG00000099872	RIKEN cDNA 1700074H08 gene [Source:MGI Symbol;Acc:MGI:1920730]	NA	NA	NA	NA	NA	NA
1700074P13Rik	ENSMUSG00000029883	RIKEN cDNA 1700074P13 gene [Source:MGI Symbol;Acc:MGI:1920731]	NA	NA	NA	NA	NA	NA
1700080C20Rik	ENSMUSG00000117741	RIKEN cDNA 1700080C20 gene [Source:MGI Symbol;Acc:MGI:1925882]	-0.0154306763278943	NA	NA	NA	NA	NA
1700080G11Rik	ENSMUSG00000086771	RIKEN cDNA 1700080G11 gene [Source:MGI Symbol;Acc:MGI:1920738]	NA	NA	NA	NA	NA	NA
1700080N15Rik	ENSMUSG00000084859	RIKEN cDNA 1700080N15 gene [Source:MGI Symbol;Acc:MGI:1920739]	NA	NA	NA	NA	NA	NA
1700080O16Rik	ENSMUSG00000031118	RIKEN cDNA 1700080O16 gene [Source:MGI Symbol;Acc:MGI:1921529]	0.0179178266356052	NA	NA	NA	NA	NA
1700081B01Rik	ENSMUSG00000105673	RIKEN cDNA 1700081B01 gene [Source:MGI Symbol;Acc:MGI:1920750]	NA	NA	NA	NA	NA	NA
1700081H04Rik	ENSMUSG00000100573	RIKEN cDNA 1700081H04 gene [Source:MGI Symbol;Acc:MGI:1920727]	NA	NA	NA	NA	NA	NA
1700081N11Rik	ENSMUSG00000113209	RIKEN cDNA 1700081N11 gene [Source:MGI Symbol;Acc:MGI:1920778]	-0.255027930901472	0.678137032951854	NA	NA	NA	NA
1700082M22Rik	ENSMUSG00000023737	RIKEN cDNA 1700082M22 gene [Source:MGI Symbol;Acc:MGI:1920784]	-0.0621589122934698	NA	NA	NA	NA	NA
1700083H02Rik	ENSMUSG00000100668	RIKEN cDNA 1700083H02 gene [Source:MGI Symbol;Acc:MGI:1914598]	NA	NA	NA	NA	NA	NA
1700084C06Rik	ENSMUSG00000086016	RIKEN cDNA 1700084C06 gene [Source:MGI Symbol;Acc:MGI:1923868]	NA	NA	NA	NA	NA	NA
1700084D21Rik	ENSMUSG00000114333	RIKEN cDNA 1700084D21 gene [Source:MGI Symbol;Acc:MGI:1923970]	NA	NA	NA	NA	NA	NA
1700084E18Rik	ENSMUSG00000100747	RIKEN cDNA 1700084E18 gene [Source:MGI Symbol;Acc:MGI:1914600]	0.408936025007809	0.242929844138195	NA	NA	NA	NA
1700084F23Rik	ENSMUSG00000099639	RIKEN cDNA 1700084F23 gene [Source:MGI Symbol;Acc:MGI:1921530]	NA	NA	NA	NA	NA	NA
1700084J12Rik	ENSMUSG00000058101	RIKEN cDNA 1700084J12 gene [Source:MGI Symbol;Acc:MGI:1920736]	0.598438220550324	0.253011741372536	NA	NA	NA	NA
1700084M14Rik	ENSMUSG00000057805	RIKEN cDNA 1700084M14 gene [Source:MGI Symbol;Acc:MGI:1920737]	NA	NA	NA	NA	NA	NA
1700085C21Rik	ENSMUSG00000100890	RIKEN cDNA 1700085C21 gene [Source:MGI Symbol;Acc:MGI:1921533]	-0.0302522653350097	NA	NA	NA	NA	NA
1700085D07Rik	ENSMUSG00000115693	RIKEN cDNA 1700085D07 gene [Source:MGI Symbol;Acc:MGI:1920741]	-0.0154306763278943	NA	NA	NA	NA	NA
1700086D15Rik	ENSMUSG00000020548	RIKEN cDNA 1700086D15 gene [Source:MGI Symbol;Acc:MGI:1921532]	NA	NA	NA	NA	NA	NA
1700086L19Rik	ENSMUSG00000071265	RIKEN cDNA 1700086L19 gene [Source:MGI Symbol;Acc:MGI:1921534]	-0.194728363851659	NA	NA	NA	NA	NA
1700086O06Rik	ENSMUSG00000097080	RIKEN cDNA 1700086O06 gene [Source:MGI Symbol;Acc:MGI:1920766]	0.17157339343056	0.446067037909538	NA	NA	NA	NA
1700086P04Rik	ENSMUSG00000085085	RIKEN cDNA 1700086P04 gene [Source:MGI Symbol;Acc:MGI:1914599]	0.596526609615091	0.214683772994769	NA	NA	NA	NA
1700087I21Rik	ENSMUSG00000115099	RIKEN cDNA 1700087I21 gene [Source:MGI Symbol;Acc:MGI:1923869]	-0.262578407112545	0.592425128108917	NA	NA	NA	NA
1700087M22Rik	ENSMUSG00000115723	RIKEN cDNA 1700087M22 gene [Source:MGI Symbol;Acc:MGI:1925717]	NA	NA	NA	NA	NA	NA
1700088E04Rik	ENSMUSG00000033029	RIKEN cDNA 1700088E04 gene [Source:MGI Symbol;Acc:MGI:1920774]	-0.747973795154601	0.00168037375979195	NA	NA	NA	NA
1700091H14Rik	ENSMUSG00000090462	RIKEN cDNA 1700091H14 gene [Source:MGI Symbol;Acc:MGI:1920803]	NA	NA	NA	NA	NA	NA
1700092C02Rik	ENSMUSG00000086781	RIKEN cDNA 1700092C02 gene [Source:MGI Symbol;Acc:MGI:1914607]	NA	NA	NA	NA	NA	NA
1700092C10Rik	ENSMUSG00000092499	RIKEN cDNA 1700092C10 gene [Source:MGI Symbol;Acc:MGI:1920804]	NA	NA	NA	NA	NA	NA
1700092C17Rik	ENSMUSG00000085353	RIKEN cDNA 1700092C17 gene [Source:MGI Symbol;Acc:MGI:1921545]	0.0179178266356052	NA	NA	NA	NA	NA
1700092E16Rik	ENSMUSG00000111487	RIKEN cDNA 1700092E16 gene [Source:MGI Symbol;Acc:MGI:1921541]	-0.0154306763278943	NA	NA	NA	NA	NA
1700092E19Rik	ENSMUSG00000084811	RIKEN cDNA 1700092E19 gene [Source:MGI Symbol;Acc:MGI:1920826]	NA	NA	NA	NA	NA	NA
1700092K14Rik	ENSMUSG00000078600	RIKEN cDNA 1700092K14 gene [Source:MGI Symbol;Acc:MGI:1920786]	-0.0302522653350097	NA	NA	NA	NA	NA
1700092M07Rik	ENSMUSG00000090840	RIKEN cDNA 1700092M07 gene [Source:MGI Symbol;Acc:MGI:1921557]	-0.113473518944932	0.857807856378166	NA	NA	NA	NA
1700093J21Rik	ENSMUSG00000117289	RIKEN cDNA 1700093J21 gene [Source:MGI Symbol;Acc:MGI:1921546]	0.130211758109101	NA	NA	NA	NA	NA
1700093K21Rik	ENSMUSG00000020286	RIKEN cDNA 1700093K21 gene [Source:MGI Symbol;Acc:MGI:1914608]	-0.633169110053419	NA	NA	NA	NA	NA
1700094D03Rik	ENSMUSG00000118506	RIKEN cDNA 1700094D03 gene [Source:MGI Symbol;Acc:MGI:1920795]	0.228323820926475	0.44102056833545	NA	NA	NA	NA
1700094J05Rik	ENSMUSG00000101695	RIKEN cDNA 1700094J05 gene [Source:MGI Symbol;Acc:MGI:1914773]	NA	NA	NA	NA	NA	NA
1700094M23Rik	ENSMUSG00000105337	RIKEN cDNA 1700094M23 gene [Source:MGI Symbol;Acc:MGI:1920829]	0.0327394156427206	NA	NA	NA	NA	NA
1700094M24Rik	ENSMUSG00000107895	RIKEN cDNA 1700094M24 gene [Source:MGI Symbol;Acc:MGI:1921554]	-0.0154306763278943	NA	NA	NA	NA	NA
1700095A13Rik	ENSMUSG00000100430	RIKEN cDNA 1700095A13 gene [Source:MGI Symbol;Acc:MGI:1924245]	0.0926942618763662	NA	NA	NA	NA	NA
1700095A21Rik	ENSMUSG00000086046	RIKEN cDNA 1700095A21 gene [Source:MGI Symbol;Acc:MGI:1914774]	NA	NA	NA	NA	NA	NA
1700095B10Rik	ENSMUSG00000098230	RIKEN cDNA 1700095B10 gene [Source:MGI Symbol;Acc:MGI:1914610]	NA	NA	NA	NA	NA	NA
1700095J03Rik	ENSMUSG00000085407	RIKEN cDNA 1700095J03 gene [Source:MGI Symbol;Acc:MGI:1921543]	0.675540250028902	0.186091272562633	NA	NA	NA	NA
1700095J07Rik	ENSMUSG00000084861	RIKEN cDNA 1700095J07 gene [Source:MGI Symbol;Acc:MGI:1920824]	NA	NA	NA	NA	NA	NA
1700095J12Rik	ENSMUSG00000084804	RIKEN cDNA 1700095J12 gene [Source:MGI Symbol;Acc:MGI:1920813]	-0.0302522653350097	NA	NA	NA	NA	NA
1700095K22Rik	ENSMUSG00000108505	RIKEN cDNA 1700095K22 gene [Source:MGI Symbol;Acc:MGI:1915478]	NA	NA	NA	NA	NA	NA
1700096J18Rik	ENSMUSG00000099630	RIKEN cDNA 1700096J18 gene [Source:MGI Symbol;Acc:MGI:1915177]	NA	NA	NA	NA	NA	NA
1700096K18Rik	ENSMUSG00000101856	RIKEN cDNA 1700096K18 gene [Source:MGI Symbol;Acc:MGI:1920821]	-0.299797242975164	0.13537843575073	NA	NA	NA	NA
1700097M23Rik	ENSMUSG00000108194	RIKEN cDNA 1700097M23 gene [Source:MGI Symbol;Acc:MGI:1920811]	NA	NA	NA	NA	NA	NA
1700097N02Rik	ENSMUSG00000099474	RIKEN cDNA 1700097N02 gene [Source:MGI Symbol;Acc:MGI:1914772]	0.244063434803	0.675081922623674	NA	NA	NA	NA
1700099I09Rik	ENSMUSG00000091906	RIKEN cDNA 1700099I09 gene [Source:MGI Symbol;Acc:MGI:1923874]	0.147284695809175	0.821662645773221	NA	NA	NA	NA
1700100I10Rik	ENSMUSG00000115372	RIKEN cDNA 1700100I10 gene [Source:MGI Symbol;Acc:MGI:1920812]	NA	NA	NA	NA	NA	NA
1700100L14Rik	ENSMUSG00000101051	RIKEN cDNA 1700100L14 gene [Source:MGI Symbol;Acc:MGI:1920834]	NA	NA	NA	NA	NA	NA
1700101I11Rik	ENSMUSG00000097675	RIKEN cDNA 1700101I11 gene [Source:MGI Symbol;Acc:MGI:1915180]	-0.475801221499248	0.384857416979935	NA	NA	NA	NA
1700101I19Rik	ENSMUSG00000045815	RIKEN cDNA 1700101I19 gene [Source:MGI Symbol;Acc:MGI:1920839]	NA	NA	NA	NA	NA	NA
1700101O22Rik	ENSMUSG00000102096	RIKEN cDNA 1700101O22 gene [Source:MGI Symbol;Acc:MGI:1920825]	NA	NA	NA	NA	NA	NA
1700102F20Rik	ENSMUSG00000108229	RIKEN cDNA 1700102F20 gene [Source:MGI Symbol;Acc:MGI:1920827]	NA	NA	NA	NA	NA	NA
1700102H20Rik	ENSMUSG00000116852	RIKEN cDNA 1700102H20 gene [Source:MGI Symbol;Acc:MGI:1915480]	-0.814867316990367	0.0977513253098555	NA	NA	NA	NA
1700102P08Rik	ENSMUSG00000032611	RIKEN cDNA 1700102P08 gene [Source:MGI Symbol;Acc:MGI:2148248]	0.475200160022534	0.156640773327979	NA	NA	NA	NA
1700104B16Rik	ENSMUSG00000049476	RIKEN cDNA 1700104B16 gene [Source:MGI Symbol;Acc:MGI:1925886]	0.0327394156427206	NA	NA	NA	NA	NA
1700104L18Rik	ENSMUSG00000112821	RIKEN cDNA 1700104L18 gene [Source:MGI Symbol;Acc:MGI:1920842]	-0.0302522653350097	NA	NA	NA	NA	NA
1700105G05Rik	ENSMUSG00000113747	RIKEN cDNA 1700105G05 gene [Source:MGI Symbol;Acc:MGI:1920800]	NA	NA	NA	NA	NA	NA
1700105P06Rik	ENSMUSG00000099923	RIKEN cDNA 1700105P06 gene [Source:MGI Symbol;Acc:MGI:1915479]	-0.596757345173321	0.244961779748447	NA	NA	NA	NA
1700106O07Rik	ENSMUSG00000117394	RIKEN cDNA 1700106O07 gene [Source:MGI Symbol;Acc:MGI:1920809]	NA	NA	NA	NA	NA	NA
1700108F19Rik	ENSMUSG00000101009	RIKEN cDNA 1700108F19 gene [Source:MGI Symbol;Acc:MGI:1920814]	-0.596896873673964	0.265986623924721	NA	NA	NA	NA
1700108J01Rik	ENSMUSG00000100585	RIKEN cDNA 1700108J01 gene [Source:MGI Symbol;Acc:MGI:1915495]	NA	NA	NA	NA	NA	NA
1700108N06Rik	ENSMUSG00000106034	RIKEN cDNA 1700108N06 gene [Source:MGI Symbol;Acc:MGI:1920810]	NA	NA	NA	NA	NA	NA
1700108N11Rik	ENSMUSG00000084837	RIKEN cDNA 1700108N11 gene [Source:MGI Symbol;Acc:MGI:1921551]	-0.01989216596301	NA	NA	NA	NA	NA
1700109G14Rik	ENSMUSG00000101505	RIKEN cDNA 1700109G14 gene [Source:MGI Symbol;Acc:MGI:1914605]	0.44086589664498	NA	NA	NA	NA	NA
1700109G15Rik	ENSMUSG00000085044	RIKEN cDNA 1700109G15 gene [Source:MGI Symbol;Acc:MGI:1925721]	NA	NA	NA	NA	NA	NA
1700109H08Rik	ENSMUSG00000008307	RIKEN cDNA 1700109H08 gene [Source:MGI Symbol;Acc:MGI:1924286]	0.0598381342104143	0.895690949440555	NA	NA	NA	NA
1700109I08Rik	ENSMUSG00000101261	RIKEN cDNA 1700109I08 gene [Source:MGI Symbol;Acc:MGI:1920841]	NA	NA	NA	NA	NA	NA
1700109K24Rik	ENSMUSG00000097267	RIKEN cDNA 1700109K24 gene [Source:MGI Symbol;Acc:MGI:1921553]	-0.369095040799636	0.510985670179504	NA	NA	NA	NA
1700110C19Rik	ENSMUSG00000099384	RIKEN cDNA 1700110C19 gene [Source:MGI Symbol;Acc:MGI:1923884]	-0.136370663314828	0.8148367982172	NA	NA	NA	NA
1700110I01Rik	ENSMUSG00000079407	RIKEN cDNA 1700110I01 gene [Source:MGI Symbol;Acc:MGI:1920799]	-0.0154306763278943	NA	NA	NA	NA	NA
1700110I07Rik	ENSMUSG00000108490	RIKEN cDNA 1700110I07 gene [Source:MGI Symbol;Acc:MGI:1924251]	NA	NA	NA	NA	NA	NA
1700110K17Rik	ENSMUSG00000087047	RIKEN cDNA 1700110K17 gene [Source:MGI Symbol;Acc:MGI:1920808]	-0.0230648057202948	NA	NA	NA	NA	NA
1700111E14Rik	ENSMUSG00000029837	RIKEN cDNA 1700111E14 gene [Source:MGI Symbol;Acc:MGI:1920835]	-0.0154306763278943	NA	NA	NA	NA	NA
1700111N16Rik	ENSMUSG00000100511	RIKEN cDNA 1700111N16 gene [Source:MGI Symbol;Acc:MGI:1921555]	NA	NA	NA	NA	NA	NA
1700112D23Rik	ENSMUSG00000091329	RIKEN cDNA 1700112D23 gene [Source:MGI Symbol;Acc:MGI:1920861]	-0.239279940857808	NA	NA	NA	NA	NA
1700112H15Rik	ENSMUSG00000101574	RIKEN cDNA 1700112H15 gene [Source:MGI Symbol;Acc:MGI:1920840]	0.0172063189581961	NA	NA	NA	NA	NA
1700112J05Rik	ENSMUSG00000086632	RIKEN cDNA 1700112J05 gene [Source:MGI Symbol;Acc:MGI:3696786]	-0.0302522653350097	NA	NA	NA	NA	NA
1700112J16Rik	ENSMUSG00000097527	RIKEN cDNA 1700112J16 gene [Source:MGI Symbol;Acc:MGI:1923878]	-0.094543234359878	0.891431134311699	NA	NA	NA	NA
1700112K13Rik	ENSMUSG00000087510	RIKEN cDNA 1700112K13 gene [Source:MGI Symbol;Acc:MGI:1920846]	NA	NA	NA	NA	NA	NA
1700112L15Rik	ENSMUSG00000110577	RIKEN cDNA 1700112L15 gene [Source:MGI Symbol;Acc:MGI:1920844]	NA	NA	NA	NA	NA	NA
1700112M02Rik	ENSMUSG00000113358	RIKEN cDNA 1700112M02 gene [Source:MGI Symbol;Acc:MGI:1920833]	NA	NA	NA	NA	NA	NA
1700113A16Rik	ENSMUSG00000096935	RIKEN cDNA 1700113A16 gene [Source:MGI Symbol;Acc:MGI:1923892]	-0.0791929986974415	0.855326528607908	NA	NA	NA	NA
1700113B09Rik	ENSMUSG00000112028	RIKEN cDNA 1700113B09 gene [Source:MGI Symbol;Acc:MGI:1925888]	-0.0154306763278943	NA	NA	NA	NA	NA
1700113B19Rik	ENSMUSG00000102822	RIKEN cDNA 1700113B19 gene [Source:MGI Symbol;Acc:MGI:1920890]	NA	NA	NA	NA	NA	NA
1700113H08Rik	ENSMUSG00000047129	RIKEN cDNA 1700113H08 gene [Source:MGI Symbol;Acc:MGI:1923890]	-0.27108605075427	NA	NA	NA	NA	NA
1700116B05Rik	ENSMUSG00000092276	RIKEN cDNA 1700116B05 gene [Source:MGI Symbol;Acc:MGI:1925889]	-0.0154306763278943	NA	NA	NA	NA	NA
1700116H05Rik	ENSMUSG00000117497	RIKEN cDNA 1700116H05 gene [Source:MGI Symbol;Acc:MGI:1920872]	-0.263360478091851	NA	NA	NA	NA	NA
1700119H24Rik	ENSMUSG00000100593	RIKEN cDNA 1700119H24 gene [Source:MGI Symbol;Acc:MGI:1923899]	-0.421184977448929	0.457698485659271	NA	NA	NA	NA
1700119I11Rik	ENSMUSG00000082488	RIKEN cDNA 1700119I11 gene [Source:MGI Symbol;Acc:MGI:1925729]	NA	NA	NA	NA	NA	NA
1700120B22Rik	ENSMUSG00000045391	RIKEN cDNA 1700120B22 gene [Source:MGI Symbol;Acc:MGI:3604190]	NA	NA	NA	NA	NA	NA
1700120C14Rik	ENSMUSG00000100599	RIKEN cDNA 1700120C14 gene [Source:MGI Symbol;Acc:MGI:1920850]	0.162699686941597	0.706298615602795	NA	NA	NA	NA
1700120C18Rik	ENSMUSG00000098086	RIKEN cDNA 1700120C18 gene [Source:MGI Symbol;Acc:MGI:1923912]	NA	NA	NA	NA	NA	NA
1700120E14Rik	ENSMUSG00000086333	RIKEN cDNA 1700120E14 gene [Source:MGI Symbol;Acc:MGI:1920856]	NA	NA	NA	NA	NA	NA
1700120G07Rik	ENSMUSG00000100717	RIKEN cDNA 1700120G07 gene [Source:MGI Symbol;Acc:MGI:1921564]	0.0327394156427206	NA	NA	NA	NA	NA
1700120G11Rik	ENSMUSG00000086068	RIKEN cDNA 1700120G11 gene [Source:MGI Symbol;Acc:MGI:1920849]	NA	NA	NA	NA	NA	NA
1700120K04Rik	ENSMUSG00000099579	RIKEN cDNA 1700120K04 gene [Source:MGI Symbol;Acc:MGI:1915482]	NA	NA	NA	NA	NA	NA
1700120O09Rik	ENSMUSG00000093386	RIKEN cDNA 1700120O09 gene [Source:MGI Symbol;Acc:MGI:1923906]	0.0179178266356052	NA	NA	NA	NA	NA
1700121C08Rik	ENSMUSG00000086275	RIKEN cDNA 1700121C08 gene [Source:MGI Symbol;Acc:MGI:1925891]	-0.0154306763278943	NA	NA	NA	NA	NA
1700121L03Rik	ENSMUSG00000099574	RIKEN cDNA 1700121L03 gene [Source:MGI Symbol;Acc:MGI:1923910]	NA	NA	NA	NA	NA	NA
1700121L16Rik	ENSMUSG00000100364	RIKEN cDNA 1700121L16 gene [Source:MGI Symbol;Acc:MGI:1923893]	NA	NA	NA	NA	NA	NA
1700121N20Rik	ENSMUSG00000092066	RIKEN cDNA 1700121N20 gene [Source:MGI Symbol;Acc:MGI:1923889]	NA	NA	NA	NA	NA	NA
1700122C19Rik	ENSMUSG00000117800	RIKEN cDNA 1700122C19 gene [Source:MGI Symbol;Acc:MGI:1925890]	NA	NA	NA	NA	NA	NA
1700122D07Rik	ENSMUSG00000101409	RIKEN cDNA 1700122D07 gene [Source:MGI Symbol;Acc:MGI:1923911]	NA	NA	NA	NA	NA	NA
1700122E12Rik	ENSMUSG00000087685	RIKEN cDNA 1700122E12 gene [Source:MGI Symbol;Acc:MGI:1920869]	0.0771150924581222	NA	NA	NA	NA	NA
1700122H20Rik	ENSMUSG00000099735	RIKEN cDNA 1700122H20 gene [Source:MGI Symbol;Acc:MGI:1920867]	-0.0302522653350097	NA	NA	NA	NA	NA
1700122O11Rik	ENSMUSG00000094928	RIKEN cDNA 1700122O11 gene [Source:MGI Symbol;Acc:MGI:1923901]	NA	NA	NA	NA	NA	NA
1700123J17Rik	ENSMUSG00000108676	RIKEN cDNA 1700123J17 gene [Source:MGI Symbol;Acc:MGI:1923978]	NA	NA	NA	NA	NA	NA
1700123K08Rik	ENSMUSG00000029526	RIKEN cDNA 1700123K08 gene [Source:MGI Symbol;Acc:MGI:1923908]	-0.236739316345956	NA	NA	NA	NA	NA
1700123L14Rik	ENSMUSG00000072878	RIKEN cDNA 1700123L14 gene [Source:MGI Symbol;Acc:MGI:1925732]	0.242261832985579	NA	NA	NA	NA	NA
1700123M08Rik	ENSMUSG00000085614	RIKEN cDNA 1700123M08 gene [Source:MGI Symbol;Acc:MGI:1923915]	-0.17594907518634	0.722815477103917	NA	NA	NA	NA
1700123O12Rik	ENSMUSG00000086080	RIKEN cDNA 1700123O12 gene [Source:MGI Symbol;Acc:MGI:1920874]	NA	NA	NA	NA	NA	NA
1700123O20Rik	ENSMUSG00000040822	RIKEN cDNA 1700123O20 gene [Source:MGI Symbol;Acc:MGI:1920893]	-0.0111819453660382	0.943225307117731	NA	NA	NA	NA
1700123O21Rik	ENSMUSG00000101481	RIKEN cDNA 1700123O21 gene [Source:MGI Symbol;Acc:MGI:1915488]	NA	NA	NA	NA	NA	NA
1700124L16Rik	ENSMUSG00000099354	RIKEN cDNA 1700124L16 gene [Source:MGI Symbol;Acc:MGI:1915184]	0.0705598409729659	0.91738113598837	NA	NA	NA	NA
1700124M09Rik	ENSMUSG00000110938	RIKEN cDNA 1700124M09 gene [Source:MGI Symbol;Acc:MGI:1920855]	NA	NA	NA	NA	NA	NA
1700125G02Rik	ENSMUSG00000085263	RIKEN cDNA 1700125G02 gene [Source:MGI Symbol;Acc:MGI:1920878]	NA	NA	NA	NA	NA	NA
1700125G22Rik	ENSMUSG00000097584	RIKEN cDNA 1700125G22 gene [Source:MGI Symbol;Acc:MGI:1923907]	NA	NA	NA	NA	NA	NA
1700125H03Rik	ENSMUSG00000085197	RIKEN cDNA 1700125H03 gene [Source:MGI Symbol;Acc:MGI:1920859]	0.0179178266356052	NA	NA	NA	NA	NA
1700125H20Rik	ENSMUSG00000018479	RIKEN cDNA 1700125H20 gene [Source:MGI Symbol;Acc:MGI:1920884]	-0.102318228643589	NA	NA	NA	NA	NA
1700126A01Rik	ENSMUSG00000099945	RIKEN cDNA 1700126A01 gene [Source:MGI Symbol;Acc:MGI:1920852]	NA	NA	NA	NA	NA	NA
1700126G02Rik	ENSMUSG00000107802	RIKEN cDNA 1700126G02 gene [Source:MGI Symbol;Acc:MGI:1923898]	-0.0302522653350097	NA	NA	NA	NA	NA
1700126H18Rik	ENSMUSG00000107014	RIKEN cDNA 1700126H18 gene [Source:MGI Symbol;Acc:MGI:1920889]	NA	NA	NA	NA	NA	NA
1700127F24Rik	ENSMUSG00000113830	RIKEN cDNA 1700127F24 gene [Source:MGI Symbol;Acc:MGI:1925892]	0.00493276389082003	NA	NA	NA	NA	NA
1700128A07Rik	ENSMUSG00000099794	RIKEN cDNA 1700128A07 gene [Source:MGI Symbol;Acc:MGI:1920881]	0.148441417654904	NA	NA	NA	NA	NA
1700128E19Rik	ENSMUSG00000031510	RIKEN cDNA 1700128E19 gene [Source:MGI Symbol;Acc:MGI:1920868]	0.0179178266356052	NA	NA	NA	NA	NA
1700128F08Rik	ENSMUSG00000031998	RIKEN cDNA 1700128F08 gene [Source:MGI Symbol;Acc:MGI:1923919]	NA	NA	NA	NA	NA	NA
1700128I11Rik	ENSMUSG00000114991	RIKEN cDNA 1700128I11 gene [Source:MGI Symbol;Acc:MGI:1920865]	NA	NA	NA	NA	NA	NA
1700129C05Rik	ENSMUSG00000021977	RIKEN cDNA 1700129C05 gene [Source:MGI Symbol;Acc:MGI:1915182]	NA	NA	NA	NA	NA	NA
1700129L04Rik	ENSMUSG00000100603	RIKEN cDNA 1700129L04 gene [Source:MGI Symbol;Acc:MGI:1920877]	NA	NA	NA	NA	NA	NA
1810006J02Rik	ENSMUSG00000100182	RIKEN cDNA 1810006J02 gene [Source:MGI Symbol;Acc:MGI:1916280]	0.229233340417601	0.707495476425675	NA	NA	NA	NA
1810007C17Rik	ENSMUSG00000100844	RIKEN cDNA 1810007C17 gene [Source:MGI Symbol;Acc:MGI:1916304]	NA	NA	NA	NA	NA	NA
1810007D17Rik	ENSMUSG00000100001	RIKEN cDNA 1810007D17 gene [Source:MGI Symbol;Acc:MGI:1916305]	NA	NA	NA	NA	NA	NA
1810008B01Rik	ENSMUSG00000089745	RIKEN cDNA 1810008B01 gene [Source:MGI Symbol;Acc:MGI:1916312]	-0.0154306763278943	NA	NA	NA	NA	NA
1810008I18Rik	ENSMUSG00000100094	RIKEN cDNA 1810008I18 gene [Source:MGI Symbol;Acc:MGI:1920875]	0.660785231531878	NA	NA	NA	NA	NA
1810009A15Rik	ENSMUSG00000071653	RIKEN cDNA 1810009A15 gene [Source:MGI Symbol;Acc:MGI:1913526]	-0.333381554557008	0.44024286604124	NA	NA	NA	NA
1810009J06Rik	ENSMUSG00000094808	RIKEN cDNA 1810009J06 gene [Source:MGI Symbol;Acc:MGI:1920876]	NA	NA	NA	NA	NA	NA
1810010H24Rik	ENSMUSG00000078607	RIKEN cDNA 1810010H24 gene [Source:MGI Symbol;Acc:MGI:1916316]	-0.0492138760524028	0.883445031816373	NA	NA	NA	NA
1810010K12Rik	ENSMUSG00000056329	RIKEN cDNA 1810010K12 gene [Source:MGI Symbol;Acc:MGI:1921419]	NA	NA	NA	NA	NA	NA
1810012K08Rik	ENSMUSG00000087595	RIKEN cDNA 1810012K08 gene [Source:MGI Symbol;Acc:MGI:1916345]	-0.0709375710177328	0.855631938415715	NA	NA	NA	NA
1810012K16Rik	ENSMUSG00000099825	RIKEN cDNA 1810012K16 gene [Source:MGI Symbol;Acc:MGI:1916358]	-0.225863898309341	0.669592419380569	NA	NA	NA	NA
1810013D15Rik	ENSMUSG00000028177	RIKEN cDNA 1810013D15 gene [Source:MGI Symbol;Acc:MGI:1916292]	0.00309653278529311	NA	NA	NA	NA	NA
1810013L24Rik	ENSMUSG00000022507	RIKEN cDNA 1810013L24 gene [Source:MGI Symbol;Acc:MGI:1916303]	0.160793076087331	0.310422484040044	NA	NA	NA	NA
1810014B01Rik	ENSMUSG00000097412	RIKEN cDNA 1810014B01 gene [Source:MGI Symbol;Acc:MGI:1913513]	-0.438605787307602	0.0169962960002425	NA	NA	NA	NA
1810014P07Rik	ENSMUSG00000117434	RIKEN cDNA 1810014P07 gene [Source:MGI Symbol;Acc:MGI:1916313]	0.0327394156427206	NA	NA	NA	NA	NA
1810017P11Rik	ENSMUSG00000106838	RIKEN cDNA 1810017P11 gene [Source:MGI Symbol;Acc:MGI:1916294]	0.0623174729583808	NA	NA	NA	NA	NA
1810018F18Rik	ENSMUSG00000101088	RIKEN cDNA 1810018F18 gene [Source:MGI Symbol;Acc:MGI:1921421]	NA	NA	NA	NA	NA	NA
1810019D21Rik	ENSMUSG00000086390	RIKEN cDNA 1810019D21 gene [Source:MGI Symbol;Acc:MGI:1917021]	-0.811049266660985	3.8124079934755e-08	NA	NA	NA	NA
1810019N24Rik	ENSMUSG00000097115	RIKEN cDNA 1810019N24 gene [Source:MGI Symbol;Acc:MGI:1916336]	-0.259894479508393	0.625194812519699	NA	NA	NA	NA
1810020O05Rik	ENSMUSG00000089997	Riken cDNA 1810020O05 gene [Source:MGI Symbol;Acc:MGI:3586838]	-0.878256581335448	0.00324273489145439	NA	NA	NA	NA
1810021B22Rik	ENSMUSG00000087331	RIKEN cDNA 1810021B22 gene [Source:MGI Symbol;Acc:MGI:1916370]	-0.28619776342881	0.209624694015312	NA	NA	NA	NA
1810024B03Rik	ENSMUSG00000044145	RIKEN cDNA 1810024B03 gene [Source:MGI Symbol;Acc:MGI:1925560]	-0.0657761402992821	0.898997392903208	NA	NA	NA	NA
1810026B05Rik	ENSMUSG00000101970	RIKEN cDNA 1810026B05 gene [Source:MGI Symbol;Acc:MGI:1916420]	-0.00464414718257471	0.99009402970802	NA	NA	NA	NA
1810028F09Rik	ENSMUSG00000114985	RIKEN cDNA 1810028F09 gene [Source:MGI Symbol;Acc:MGI:1913530]	0.236499418142974	NA	NA	NA	NA	NA
1810030O07Rik	ENSMUSG00000044148	RIKEN cDNA 1810030O07 gene [Source:MGI Symbol;Acc:MGI:1916405]	0.0742952065511123	0.565559183820121	NA	NA	NA	NA
1810034E14Rik	ENSMUSG00000097101	RIKEN cDNA 1810034E14 gene [Source:MGI Symbol;Acc:MGI:1913753]	-0.0691760467575415	0.824043612955696	NA	NA	NA	NA
1810035K13Rik	ENSMUSG00000118223	RIKEN cDNA 1810035K13 gene [Source:MGI Symbol;Acc:MGI:1925578]	NA	NA	NA	NA	NA	NA
1810037I17Rik	ENSMUSG00000054091	RIKEN cDNA 1810037I17 gene [Source:MGI Symbol;Acc:MGI:1914954]	0.220845351885405	0.00666297480163401	NA	NA	NA	NA
1810041H14Rik	ENSMUSG00000102112	RIKEN cDNA 1810041H14 gene [Source:MGI Symbol;Acc:MGI:1925562]	-0.0533425511096805	0.935636261465209	NA	NA	NA	NA
1810044D09Rik	ENSMUSG00000100680	RIKEN cDNA 1810044D09 gene [Source:MGI Symbol;Acc:MGI:1917048]	-0.215607693870919	0.492675408115468	NA	NA	NA	NA
1810044K17Rik	ENSMUSG00000116846	RIKEN cDNA 1810044K17 gene [Source:MGI Symbol;Acc:MGI:1924010]	NA	NA	NA	NA	NA	NA
1810046K07Rik	ENSMUSG00000036027	RIKEN cDNA 1810046K07 gene [Source:MGI Symbol;Acc:MGI:1917059]	-0.735945432773677	0.157579973491412	NA	NA	NA	NA
1810049I09Rik	ENSMUSG00000108587	RIKEN cDNA 1810049I09 gene [Source:MGI Symbol;Acc:MGI:1922851]	-0.228179999194438	NA	NA	NA	NA	NA
1810049J17Rik	ENSMUSG00000097221	RIKEN cDNA 1810049J17 gene [Source:MGI Symbol;Acc:MGI:3704453]	-0.0154306763278943	NA	NA	NA	NA	NA
1810053B23Rik	ENSMUSG00000100277	RIKEN cDNA 1810053B23 gene [Source:MGI Symbol;Acc:MGI:1917107]	0.0402701718151439	NA	NA	NA	NA	NA
1810055G02Rik	ENSMUSG00000035372	RIKEN cDNA 1810055G02 gene [Source:MGI Symbol;Acc:MGI:1919306]	0.0719494111180472	0.814510246206794	NA	NA	NA	NA
1810058I24Rik	ENSMUSG00000073155	RIKEN cDNA 1810058I24 gene [Source:MGI Symbol;Acc:MGI:1914955]	-0.0280044827567474	0.892603428498547	NA	NA	NA	NA
1810058N15Rik	ENSMUSG00000117861	RIKEN cDNA 1810058N15 gene [Source:MGI Symbol;Acc:MGI:1923763]	0.109622802828945	0.873483053182078	NA	NA	NA	NA
1810059C17Rik	ENSMUSG00000086340	RIKEN cDNA 1810059C17 gene [Source:MGI Symbol;Acc:MGI:1917068]	0.409496008887637	0.473863683800658	NA	NA	NA	NA
1810059H22Rik	ENSMUSG00000108207	RIKEN cDNA 1810059H22 gene [Source:MGI Symbol;Acc:MGI:1917070]	0.224116414726775	0.273876131705801	NA	NA	NA	NA
1810062G17Rik	ENSMUSG00000027713	RIKEN cDNA 1810062G17 gene [Source:MGI Symbol;Acc:MGI:1919532]	0.0952910143789462	0.838933727395048	NA	NA	NA	NA
1810062O18Rik	ENSMUSG00000084925	RIKEN cDNA 1810062O18 gene [Source:MGI Symbol;Acc:MGI:1922852]	-0.0588749017520788	0.91556835827196	NA	NA	NA	NA
1810063I02Rik	ENSMUSG00000085551	RIKEN cDNA 1810063I02 gene [Source:MGI Symbol;Acc:MGI:1917104]	-0.0302522653350097	NA	NA	NA	NA	NA
1810064F22Rik	ENSMUSG00000090925	RIKEN cDNA 1810064F22 gene [Source:MGI Symbol;Acc:MGI:1917112]	-0.285690503400354	0.487534092863096	NA	NA	NA	NA
1810065E05Rik	ENSMUSG00000013653	RIKEN cDNA 1810065E05 gene [Source:MGI Symbol;Acc:MGI:1917114]	-0.0269805997303839	NA	NA	NA	NA	NA
1810073O08Rik	ENSMUSG00000117442	RIKEN cDNA 1810073O08 gene [Source:MGI Symbol;Acc:MGI:1919535]	0.0677654346527081	0.903032031389356	NA	NA	NA	NA
2010001A14Rik	ENSMUSG00000087165	RIKEN cDNA 2010001A14 gene [Source:MGI Symbol;Acc:MGI:1923766]	-0.579898046707817	0.0045314568421744	NA	NA	NA	NA
2010001K21Rik	ENSMUSG00000051606	RIKEN cDNA 2010001K21 gene [Source:MGI Symbol;Acc:MGI:1917079]	-1.06502592634535	0.013943711324468	NA	NA	NA	NA
2010001M07Rik	ENSMUSG00000111296	RIKEN cDNA 2010001M07 gene [Source:MGI Symbol;Acc:MGI:1917063]	NA	NA	NA	NA	NA	NA
2010003K11Rik	ENSMUSG00000042041	RIKEN cDNA 2010003K11 gene [Source:MGI Symbol;Acc:MGI:1917111]	-0.478537163363269	0.357704947875835	NA	NA	NA	NA
2010007H06Rik	ENSMUSG00000044694	RIKEN cDNA 2010007H06 gene [Source:MGI Symbol;Acc:MGI:1917099]	-0.00664954059746057	0.987066200921566	NA	NA	NA	NA
2010008C14Rik	ENSMUSG00000107761	RIKEN cDNA 2010008C14 gene [Source:MGI Symbol;Acc:MGI:1917109]	-0.277434627627355	0.465279054796125	NA	NA	NA	NA
2010009K17Rik	ENSMUSG00000100860	RIKEN cDNA 2010009K17 gene [Source:MGI Symbol;Acc:MGI:1919590]	-0.476457128637656	0.359454404367121	NA	NA	NA	NA
2010010A06Rik	ENSMUSG00000102047	RIKEN cDNA 2010010A06 gene [Source:MGI Symbol;Acc:MGI:1913686]	0.255672117147748	NA	NA	NA	NA	NA
2010013B24Rik	ENSMUSG00000087277	RIKEN cDNA 2010013B24 gene [Source:MGI Symbol;Acc:MGI:1919329]	1.25879749805168	0.0056938911588986	NA	NA	NA	NA
2010016I18Rik	ENSMUSG00000091575	RIKEN cDNA 2010016I18 gene [Source:MGI Symbol;Acc:MGI:1916456]	-0.476086512156341	1.31943662916009e-06	NA	NA	NA	NA
2010103J01Rik	ENSMUSG00000104368	RIKEN cDNA 2010103J01 gene [Source:MGI Symbol;Acc:MGI:1917139]	-0.778684446180772	NA	NA	NA	NA	NA
2010106C02Rik	ENSMUSG00000100738	RIKEN cDNA 2010106C02 gene [Source:MGI Symbol;Acc:MGI:1919354]	NA	NA	NA	NA	NA	NA
2010106E10Rik	ENSMUSG00000025528	RIKEN cDNA 2010106E10 gene [Source:MGI Symbol;Acc:MGI:1914965]	0.565032776751978	NA	NA	NA	NA	NA
2010106G04Rik	ENSMUSG00000117376	RIKEN cDNA 2010106G04 gene [Source:MGI Symbol;Acc:MGI:1923783]	-0.0154306763278943	NA	NA	NA	NA	NA
2010109A12Rik	ENSMUSG00000029384	RIKEN cDNA 2010109A12 gene [Source:MGI Symbol;Acc:MGI:1922860]	0.481413897350712	0.382824592278074	NA	NA	NA	NA
2010109P13Rik	ENSMUSG00000107558	RIKEN cDNA 2010109P13 gene [Source:MGI Symbol;Acc:MGI:1917515]	0.00484776563447515	NA	NA	NA	NA	NA
2010110E17Rik	ENSMUSG00000098434	RIKEN cDNA 2010110E17 gene [Source:MGI Symbol;Acc:MGI:1923941]	0.622295622778231	NA	NA	NA	NA	NA
2010110G14Rik	ENSMUSG00000106095	RIKEN cDNA 2010110G14 gene [Source:MGI Symbol;Acc:MGI:1917148]	-0.0302522653350097	NA	NA	NA	NA	NA
2010110K18Rik	ENSMUSG00000097755	RIKEN cDNA 2010110K18 gene [Source:MGI Symbol;Acc:MGI:1922951]	0.60465352307818	0.192594768652647	NA	NA	NA	NA
2010203P06Rik	ENSMUSG00000114604	RIKEN cDNA 2010203P06 gene [Source:MGI Symbol;Acc:MGI:1913797]	-0.0464241347495844	NA	NA	NA	NA	NA
2010204K13Rik	ENSMUSG00000063018	RIKEN cDNA 2010204K13 gene [Source:MGI Symbol;Acc:MGI:1922859]	0.200844966543922	0.372443830353194	NA	NA	NA	NA
2010300C02Rik	ENSMUSG00000026090	RIKEN cDNA 2010300C02 gene [Source:MGI Symbol;Acc:MGI:1919347]	-0.365251014171926	0.015571440949913	NA	NA	NA	NA
2010308F09Rik	ENSMUSG00000100714	RIKEN cDNA 2010308F09 gene [Source:MGI Symbol;Acc:MGI:1919372]	-0.0314247042380795	NA	NA	NA	NA	NA
2010309G21Rik	ENSMUSG00000106567	RIKEN cDNA 2010309G21 gene [Source:MGI Symbol;Acc:MGI:1917268]	-0.389428528391247	0.491493065798761	NA	NA	NA	NA
2010310C07Rik	ENSMUSG00000101268	RIKEN cDNA 2010310C07 gene [Source:MGI Symbol;Acc:MGI:1919381]	0.243936064038027	0.67214139153936	NA	NA	NA	NA
2010315B03Rik	ENSMUSG00000074829	RIKEN cDNA 2010315B03 gene [Source:MGI Symbol;Acc:MGI:1919321]	0.0639201274535775	0.722600544834264	NA	NA	NA	NA
2010320M18Rik	ENSMUSG00000100691	RIKEN cDNA 2010320M18 gene [Source:MGI Symbol;Acc:MGI:1919343]	-0.150207200698531	0.468694992751903	NA	NA	NA	NA
2010320O07Rik	ENSMUSG00000089983	RIKEN cDNA 2010320O07 gene [Source:MGI Symbol;Acc:MGI:1917131]	0.0157978438888646	0.983450325990609	NA	NA	NA	NA
2200002A13Rik	ENSMUSG00000108479	RIKEN cDNA 2200002A13 gene [Source:MGI Symbol;Acc:MGI:1924252]	0.0327394156427206	NA	NA	NA	NA	NA
2200002D01Rik	ENSMUSG00000030587	RIKEN cDNA 2200002D01 gene [Source:MGI Symbol;Acc:MGI:1919525]	0.209790005635511	0.365550846635246	NA	NA	NA	NA
2200002J24Rik	ENSMUSG00000013083	RIKEN cDNA 2200002J24 gene [Source:MGI Symbol;Acc:MGI:1916397]	0.00492511363109156	NA	NA	NA	NA	NA
2200007N16Rik	ENSMUSG00000108787	RIKEN cDNA 2200007N16 gene [Source:MGI Symbol;Acc:MGI:1925735]	0.0179178266356052	NA	NA	NA	NA	NA
2210009P08Rik	ENSMUSG00000116929	RIKEN cDNA 2210009P08 gene [Source:MGI Symbol;Acc:MGI:1919542]	0.153106474903029	0.798519728364609	NA	NA	NA	NA
2210010C04Rik	ENSMUSG00000029882	RIKEN cDNA 2210010C04 gene [Source:MGI Symbol;Acc:MGI:1914623]	0.145746666504885	NA	NA	NA	NA	NA
2210011C24Rik	ENSMUSG00000074217	RIKEN cDNA 2210011C24 gene [Source:MGI Symbol;Acc:MGI:1917384]	0.018439193555286	NA	NA	NA	NA	NA
2210011K15Rik	ENSMUSG00000101791	RIKEN cDNA 2210011K15 gene [Source:MGI Symbol;Acc:MGI:1919615]	0.394697648756595	NA	NA	NA	NA	NA
2210016F16Rik	ENSMUSG00000021550	RIKEN cDNA 2210016F16 gene [Source:MGI Symbol;Acc:MGI:1917403]	-0.0542366660444769	0.74526312167871	NA	NA	NA	NA
2210016L21Rik	ENSMUSG00000029559	RIKEN cDNA 2210016L21 gene [Source:MGI Symbol;Acc:MGI:1919607]	-0.214009942248645	0.00820566370785978	NA	NA	NA	NA
2210017I01Rik	ENSMUSG00000103523	RIKEN cDNA 2210017I01 gene [Source:MGI Symbol;Acc:MGI:3588251]	-0.0721263411731368	NA	NA	NA	NA	NA
2210020O09Rik	ENSMUSG00000116714	RIKEN cDNA 2210020O09 gene [Source:MGI Symbol;Acc:MGI:1919609]	NA	NA	NA	NA	NA	NA
2210039B01Rik	ENSMUSG00000113800	RIKEN cDNA 2210039B01 gene [Source:MGI Symbol;Acc:MGI:1920894]	0.183314054845427	0.603498950367715	NA	NA	NA	NA
2210404E10Rik	ENSMUSG00000114772	RIKEN cDNA 2210404E10 gene [Source:MGI Symbol;Acc:MGI:1919555]	NA	NA	NA	NA	NA	NA
2210406H18Rik	ENSMUSG00000109036	RIKEN cDNA 2210406H18 gene [Source:MGI Symbol;Acc:MGI:1917383]	0.564694265644809	0.0378044202393372	NA	NA	NA	NA
2210406O10Rik	ENSMUSG00000039563	RIKEN cDNA 2210406O10 gene [Source:MGI Symbol;Acc:MGI:1923960]	-0.441912621154897	0.427295391914219	NA	NA	NA	NA
2210407C18Rik	ENSMUSG00000037145	RIKEN cDNA 2210407C18 gene [Source:MGI Symbol;Acc:MGI:1925604]	1.37906373697188	0.0035438040357235	NA	NA	NA	NA
2210408F21Rik	ENSMUSG00000087380	RIKEN cDNA 2210408F21 gene [Source:MGI Symbol;Acc:MGI:1920902]	-0.111180960472822	0.575841294398924	NA	NA	NA	NA
2210408I21Rik	ENSMUSG00000071252	RIKEN cDNA 2210408I21 gene [Source:MGI Symbol;Acc:MGI:1919621]	-0.16967863342848	0.411932495689785	NA	NA	NA	NA
2210409D07Rik	ENSMUSG00000118322	RIKEN cDNA 2210409D07 gene [Source:MGI Symbol;Acc:MGI:1917407]	-0.0154306763278943	NA	NA	NA	NA	NA
2210409E12Rik	ENSMUSG00000081766	RIKEN cDNA 2210409E12 gene [Source:MGI Symbol;Acc:MGI:1919631]	NA	NA	NA	NA	NA	NA
2210411M09Rik	ENSMUSG00000085563	RIKEN cDNA 2210411M09 gene [Source:MGI Symbol;Acc:MGI:1917426]	-0.148093112519723	0.815465678916095	NA	NA	NA	NA
2210412B16Rik	ENSMUSG00000107216	RIKEN cDNA 2210412B16 gene [Source:MGI Symbol;Acc:MGI:1919625]	-0.159389418036922	0.772831824977571	NA	NA	NA	NA
2210414B05Rik	ENSMUSG00000085394	RIKEN cDNA 2210414B05 gene [Source:MGI Symbol;Acc:MGI:1917393]	0.0823955801760862	NA	NA	NA	NA	NA
2210414F02Rik	ENSMUSG00000111043	RIKEN cDNA 2210414F02 gene [Source:MGI Symbol;Acc:MGI:1917417]	-0.103212396896793	NA	NA	NA	NA	NA
2210417A02Rik	ENSMUSG00000086494	RIKEN cDNA 2210417A02 gene [Source:MGI Symbol;Acc:MGI:1917388]	0.421740600541071	NA	NA	NA	NA	NA
2210418O10Rik	ENSMUSG00000078894	RIKEN cDNA 2210418O10 gene [Source:MGI Symbol;Acc:MGI:1924208]	-0.511617246228171	NA	NA	NA	NA	NA
2210420H20Rik	ENSMUSG00000101773	RIKEN cDNA 2210420H20 gene [Source:MGI Symbol;Acc:MGI:1924211]	-0.129556894137158	NA	NA	NA	NA	NA
2300002M23Rik	ENSMUSG00000039269	RIKEN cDNA 2300002M23 gene [Source:MGI Symbol;Acc:MGI:1916792]	NA	NA	NA	NA	NA	NA
2300003K06Rik	ENSMUSG00000078257	RIKEN cDNA 2300003K06 gene [Source:MGI Symbol;Acc:MGI:1916701]	NA	NA	NA	NA	NA	NA
2300009A05Rik	ENSMUSG00000032403	RIKEN cDNA 2300009A05 gene [Source:MGI Symbol;Acc:MGI:1916728]	0.118037513940743	0.595059359079953	NA	NA	NA	NA
2310001H17Rik	ENSMUSG00000097354	RIKEN cDNA 2310001H17 gene [Source:MGI Symbol;Acc:MGI:1923682]	0.81200878655844	8.66527593468136e-06	NA	NA	NA	NA
2310001K20Rik	ENSMUSG00000108514	RIKEN cDNA 2310001K20 gene [Source:MGI Symbol;Acc:MGI:1923979]	-0.144573092170711	NA	NA	NA	NA	NA
2310001K24Rik	ENSMUSG00000053353	RIKEN cDNA 2310001K24 gene [Source:MGI Symbol;Acc:MGI:1916767]	-0.192405141971917	NA	NA	NA	NA	NA
2310002D06Rik	ENSMUSG00000112701	RIKEN cDNA 2310002D06 gene [Source:MGI Symbol;Acc:MGI:1916772]	-1.27603620132083	0.000733955913305259	-1.05348708350938	NA	NA	NA
2310002F09Rik	ENSMUSG00000097178	RIKEN cDNA 2310002F09 gene [Source:MGI Symbol;Acc:MGI:1916779]	-1.73878929602176	1.06850849758355e-07	NA	NA	NA	NA
2310002L09Rik	ENSMUSG00000028396	RIKEN cDNA 2310002L09 gene [Source:MGI Symbol;Acc:MGI:1916780]	0.056452153487077	NA	NA	NA	NA	NA
2310003L06Rik	ENSMUSG00000007457	RIKEN cDNA 2310003L06 gene [Source:MGI Symbol;Acc:MGI:1921498]	NA	NA	NA	NA	NA	NA
2310003N18Rik	ENSMUSG00000110916	RIKEN cDNA 2310003N18 gene [Source:MGI Symbol;Acc:MGI:1919123]	NA	NA	NA	NA	NA	NA
2310005A03Rik	ENSMUSG00000087254	RIKEN cDNA 2310005A03 gene [Source:MGI Symbol;Acc:MGI:1923981]	NA	NA	NA	NA	NA	NA
2310005E17Rik	ENSMUSG00000099446	RIKEN cDNA 2310005E17 gene [Source:MGI Symbol;Acc:MGI:1917340]	NA	NA	NA	NA	NA	NA
2310008N11Rik	ENSMUSG00000100335	RIKEN cDNA 2310008N11 gene [Source:MGI Symbol;Acc:MGI:1919566]	0.191252859910834	NA	NA	NA	NA	NA
2310009A05Rik	ENSMUSG00000098332	RIKEN cDNA 2310009A05 gene [Source:MGI Symbol;Acc:MGI:1913614]	0.213590304987377	0.224231597478946	NA	NA	NA	NA
2310009B15Rik	ENSMUSG00000079283	RIKEN cDNA 2310009B15 gene [Source:MGI Symbol;Acc:MGI:1916799]	0.378738406521431	0.156554001111731	NA	NA	NA	NA
2310010J17Rik	ENSMUSG00000097162	RIKEN cDNA 2310010J17 gene [Source:MGI Symbol;Acc:MGI:1925579]	0.021822130064101	0.955047849700474	NA	NA	NA	NA
2310011J03Rik	ENSMUSG00000020133	RIKEN cDNA 2310011J03 gene [Source:MGI Symbol;Acc:MGI:1913624]	-0.0318092049010953	0.777790603756007	NA	NA	NA	NA
2310014F06Rik	ENSMUSG00000085945	RIKEN cDNA 2310014F06 gene [Source:MGI Symbol;Acc:MGI:1916875]	-0.355332018026967	0.158484421448468	NA	NA	NA	NA
2310015A10Rik	ENSMUSG00000097729	RIKEN cDNA 2310015A10 gene [Source:MGI Symbol;Acc:MGI:1916798]	-0.107077271068018	0.477129265910827	NA	NA	NA	NA
2310015A16Rik	ENSMUSG00000117879	RIKEN cDNA 2310015A16 gene [Source:MGI Symbol;Acc:MGI:1916811]	-0.0729510772992953	0.916580752033638	NA	NA	NA	NA
2310015D24Rik	ENSMUSG00000099411	RIKEN cDNA 2310015D24 gene [Source:MGI Symbol;Acc:MGI:1917350]	-0.0911053874487316	0.894611891732603	NA	NA	NA	NA
2310015K22Rik	ENSMUSG00000101257	RIKEN cDNA 2310015K22 gene [Source:MGI Symbol;Acc:MGI:1916815]	-0.0154306763278943	NA	NA	NA	NA	NA
2310016D03Rik	ENSMUSG00000102098	RIKEN cDNA 2310016D03 gene [Source:MGI Symbol;Acc:MGI:1916816]	NA	NA	NA	NA	NA	NA
2310016D23Rik	ENSMUSG00000085965	RIKEN cDNA 2310016D23 gene [Source:MGI Symbol;Acc:MGI:1923693]	0.13722670082514	NA	NA	NA	NA	NA
2310016G11Rik	ENSMUSG00000070574	RIKEN cDNA 2310016G11 gene [Source:MGI Symbol;Acc:MGI:1916828]	-0.445997021002894	NA	NA	NA	NA	NA
2310020H05Rik	ENSMUSG00000100410	RIKEN cDNA 2310020H05 gene [Source:MGI Symbol;Acc:MGI:1916853]	NA	NA	NA	NA	NA	NA
2310022A10Rik	ENSMUSG00000049643	RIKEN cDNA 2310022A10 gene [Source:MGI Symbol;Acc:MGI:1913617]	0.0964965814298128	0.686609867208142	NA	NA	NA	NA
2310022B05Rik	ENSMUSG00000031983	RIKEN cDNA 2310022B05 gene [Source:MGI Symbol;Acc:MGI:1916801]	-0.0670828111348887	0.680903864073662	NA	NA	NA	NA
2310026I22Rik	ENSMUSG00000097710	RIKEN cDNA 2310026I22 gene [Source:MGI Symbol;Acc:MGI:1916843]	0.0327394156427206	NA	NA	NA	NA	NA
2310026L22Rik	ENSMUSG00000078519	RIKEN cDNA 2310026L22 gene [Source:MGI Symbol;Acc:MGI:1916844]	-0.173979896179422	0.6900741956565	NA	NA	NA	NA
2310030A07Rik	ENSMUSG00000099447	RIKEN cDNA 2310030A07 gene [Source:MGI Symbol;Acc:MGI:1922834]	NA	NA	NA	NA	NA	NA
2310030G06Rik	ENSMUSG00000032062	RIKEN cDNA 2310030G06 gene [Source:MGI Symbol;Acc:MGI:1914202]	-0.140915203594233	0.293430465246182	NA	NA	NA	NA
2310033P09Rik	ENSMUSG00000020441	RIKEN cDNA 2310033P09 gene [Source:MGI Symbol;Acc:MGI:1915112]	0.185727211917222	0.256041796735164	NA	NA	NA	NA
2310034C09Rik	ENSMUSG00000068078	RIKEN cDNA 2310034C09 gene [Source:MGI Symbol;Acc:MGI:2152338]	NA	NA	NA	NA	NA	NA
2310034G01Rik	ENSMUSG00000099655	RIKEN cDNA 2310034G01 gene [Source:MGI Symbol;Acc:MGI:1922829]	0.210466300423799	0.564990726712376	NA	NA	NA	NA
2310034O05Rik	ENSMUSG00000100157	RIKEN cDNA 2310034O05 gene [Source:MGI Symbol;Acc:MGI:1916821]	-0.193803676180358	NA	NA	NA	NA	NA
2310039H08Rik	ENSMUSG00000062619	RIKEN cDNA 2310039H08 gene [Source:MGI Symbol;Acc:MGI:1914351]	-0.102342350879025	0.542973844460161	NA	NA	NA	NA
2310039L15Rik	ENSMUSG00000100550	RIKEN cDNA 2310039L15 gene [Source:MGI Symbol;Acc:MGI:1916879]	-0.0302522653350097	NA	NA	NA	NA	NA
2310040G07Rik	ENSMUSG00000072852	RIKEN cDNA 2310040G07 gene [Source:MGI Symbol;Acc:MGI:1917534]	-0.284800524847856	NA	NA	NA	NA	NA
2310040G24Rik	ENSMUSG00000101655	RIKEN cDNA 2310040G24 gene [Source:MGI Symbol;Acc:MGI:1916897]	-0.455938606789411	0.212965578085155	NA	NA	NA	NA
2310043L19Rik	ENSMUSG00000101746	RIKEN cDNA 2310043L19 gene [Source:MGI Symbol;Acc:MGI:1922839]	0.12218132971884	NA	NA	NA	NA	NA
2310043M15Rik	ENSMUSG00000097768	RIKEN cDNA 2310043M15 gene [Source:MGI Symbol;Acc:MGI:1919180]	-0.0388828709652815	0.951116150310793	NA	NA	NA	NA
2310043O21Rik	ENSMUSG00000102106	RIKEN cDNA 2310043O21 gene [Source:MGI Symbol;Acc:MGI:1916929]	0.06608791860622	NA	NA	NA	NA	NA
2310043P16Rik	ENSMUSG00000108732	RIKEN cDNA 2310043P16 gene [Source:MGI Symbol;Acc:MGI:1917385]	-0.51324403717975	0.0824347660644787	NA	NA	NA	NA
2310044K18Rik	ENSMUSG00000085080	RIKEN cDNA 2310044K18 gene [Source:MGI Symbol;Acc:MGI:1917415]	0.0837330198136478	NA	NA	NA	NA	NA
2310046K23Rik	ENSMUSG00000102308	RIKEN cDNA 2310046K23 gene [Source:MGI Symbol;Acc:MGI:1924218]	-0.103589513081743	NA	NA	NA	NA	NA
2310047D07Rik	ENSMUSG00000100783	RIKEN cDNA 2310047D07 gene [Source:MGI Symbol;Acc:MGI:1916907]	0.0889212303211402	0.896688457909608	NA	NA	NA	NA
2310050C09Rik	ENSMUSG00000090314	RIKEN cDNA 2310050C09 gene [Source:MGI Symbol;Acc:MGI:1913783]	NA	NA	NA	NA	NA	NA
2310057J18Rik	ENSMUSG00000015519	RIKEN cDNA 2310057J18 gene [Source:MGI Symbol;Acc:MGI:1914969]	NA	NA	NA	NA	NA	NA
2310057M21Rik	ENSMUSG00000040177	RIKEN cDNA 2310057M21 gene [Source:MGI Symbol;Acc:MGI:1915527]	-0.0727910953191692	0.63319577769499	NA	NA	NA	NA
2310057N15Rik	ENSMUSG00000048830	RIKEN cDNA 2310057N15 gene [Source:MGI Symbol;Acc:MGI:1916946]	NA	NA	NA	NA	NA	NA
2310058D17Rik	ENSMUSG00000085379	RIKEN cDNA 2310058D17 gene [Source:MGI Symbol;Acc:MGI:1922944]	0.092237619523442	0.856839937245905	NA	NA	NA	NA
2310061I04Rik	ENSMUSG00000050705	RIKEN cDNA 2310061I04 gene [Source:MGI Symbol;Acc:MGI:1916912]	0.0581839491629318	0.839481778912576	NA	NA	NA	NA
2310061N02Rik	ENSMUSG00000050704	RIKEN cDNA 2310061N02 gene [Source:MGI Symbol;Acc:MGI:1916911]	NA	NA	NA	NA	NA	NA
2310065F04Rik	ENSMUSG00000087410	RIKEN cDNA 2310065F04 gene [Source:MGI Symbol;Acc:MGI:1921434]	-0.0199984117381458	NA	NA	NA	NA	NA
2310067P03Rik	ENSMUSG00000114372	RIKEN cDNA 2310067P03 gene [Source:MGI Symbol;Acc:MGI:1917536]	-0.0154306763278943	NA	NA	NA	NA	NA
2310068J16Rik	ENSMUSG00000100084	RIKEN cDNA 2310068J16 gene [Source:MGI Symbol;Acc:MGI:1917531]	-0.0394716669215603	0.949677902580801	NA	NA	NA	NA
2310069B03Rik	ENSMUSG00000100291	RIKEN cDNA 2310069B03 gene [Source:MGI Symbol;Acc:MGI:1916902]	0.560288835815137	0.258587409000442	NA	NA	NA	NA
2310074N15Rik	ENSMUSG00000105858	RIKEN cDNA 2310074N15 gene [Source:MGI Symbol;Acc:MGI:1922838]	0.0306050771297341	0.965141844852001	NA	NA	NA	NA
2310075C17Rik	ENSMUSG00000089718	RIKEN cDNA 2310075C17 gene [Source:MGI Symbol;Acc:MGI:1917444]	NA	NA	NA	NA	NA	NA
2310079G19Rik	ENSMUSG00000045331	RIKEN cDNA 2310079G19 gene [Source:MGI Symbol;Acc:MGI:1916949]	NA	NA	NA	NA	NA	NA
2310081O03Rik	ENSMUSG00000085020	RIKEN cDNA 2310081O03 gene [Source:MGI Symbol;Acc:MGI:1919656]	-0.0154306763278943	NA	NA	NA	NA	NA
2400006E01Rik	ENSMUSG00000106223	RIKEN cDNA 2400006E01 gene [Source:MGI Symbol;Acc:MGI:1925898]	0.104695171266599	0.878336539413331	NA	NA	NA	NA
2410002F23Rik	ENSMUSG00000045411	RIKEN cDNA 2410002F23 gene [Source:MGI Symbol;Acc:MGI:1914226]	0.0459635856358635	0.803121137440254	NA	NA	NA	NA
2410003I16Rik	ENSMUSG00000116947	RIKEN cDNA 2410003I16 gene [Source:MGI Symbol;Acc:MGI:3026974]	0.0327394156427206	NA	NA	NA	NA	NA
2410003L11Rik	ENSMUSG00000085860	RIKEN cDNA 2410003L11 gene [Source:MGI Symbol;Acc:MGI:1916979]	-0.00566626487637838	NA	NA	NA	NA	NA
2410004B18Rik	ENSMUSG00000036873	RIKEN cDNA 2410004B18 gene [Source:MGI Symbol;Acc:MGI:1913671]	0.0817304114790457	0.574720057867171	NA	NA	NA	NA
2410004I01Rik	ENSMUSG00000085338	RIKEN cDNA 2410004I01 gene [Source:MGI Symbol;Acc:MGI:1916989]	-0.487966860677387	0.297703936750036	NA	NA	NA	NA
2410004P03Rik	ENSMUSG00000071398	RIKEN cDNA 2410004P03 gene [Source:MGI Symbol;Acc:MGI:1920917]	0.0438254507191623	0.950710326798997	NA	NA	NA	NA
2410006H16Rik	ENSMUSG00000086841	RIKEN cDNA 2410006H16 gene [Source:MGI Symbol;Acc:MGI:1916471]	0.3575685245725	0.10139773436708	NA	NA	NA	NA
2410012E07Rik	ENSMUSG00000099528	RIKEN cDNA 2410012E07 gene [Source:MGI Symbol;Acc:MGI:1920898]	0.0994364215697195	NA	NA	NA	NA	NA
2410017I17Rik	ENSMUSG00000038311	RIKEN cDNA 2410017I17 gene [Source:MGI Symbol;Acc:MGI:1916967]	0.0927839150207093	NA	NA	NA	NA	NA
2410018L13Rik	ENSMUSG00000073164	RIKEN cDNA 2410018L13 gene [Source:MGI Symbol;Acc:MGI:1916982]	0.258126087174	NA	NA	NA	NA	NA
2410021H03Rik	ENSMUSG00000100572	RIKEN cDNA 2410021H03 gene [Source:MGI Symbol;Acc:MGI:1917000]	0.144752121008332	NA	NA	NA	NA	NA
2410022M11Rik	ENSMUSG00000100017	RIKEN cDNA 2410022M11 gene [Source:MGI Symbol;Acc:MGI:1917005]	0.00520757563617515	0.9893977572761	NA	NA	NA	NA
2410024N13Rik	ENSMUSG00000054379	RIKEN cDNA 2410024N13 gene [Source:MGI Symbol;Acc:MGI:1917250]	NA	NA	NA	NA	NA	NA
2410080I02Rik	ENSMUSG00000044387	RIKEN cDNA 2410080I02 gene [Source:MGI Symbol;Acc:MGI:1915498]	0.179934067660488	NA	NA	NA	NA	NA
2410124H12Rik	ENSMUSG00000051297	RIKEN cDNA 2410124H12 gene [Source:MGI Symbol;Acc:MGI:1924035]	-0.0450738543421251	NA	NA	NA	NA	NA
2410131K14Rik	ENSMUSG00000032840	RIKEN cDNA 2410131K14 gene [Source:MGI Symbol;Acc:MGI:1924042]	-0.297153743070498	0.0150532282266668	NA	NA	NA	NA
2410137M14Rik	ENSMUSG00000064308	RIKEN cDNA 2410137M14 gene [Source:MGI Symbol;Acc:MGI:1924047]	-0.193443233699212	0.760561163934343	NA	NA	NA	NA
2410141K09Rik	ENSMUSG00000074832	RIKEN cDNA 2410141K09 gene [Source:MGI Symbol;Acc:MGI:1924053]	NA	NA	NA	NA	NA	NA
2410152P15Rik	ENSMUSG00000084825	RIKEN cDNA 2410152P15 gene [Source:MGI Symbol;Acc:MGI:1924061]	NA	NA	NA	NA	NA	NA
2500002B13Rik	ENSMUSG00000096917	RIKEN cDNA 2500002B13 gene [Source:MGI Symbol;Acc:MGI:1925603]	-0.298446611840528	0.132117768607399	NA	NA	NA	NA
2500004C02Rik	ENSMUSG00000073236	RIKEN cDNA 2500004C02 gene [Source:MGI Symbol;Acc:MGI:1919576]	0.0533480221626375	0.852418578704454	NA	NA	NA	NA
2510002D24Rik	ENSMUSG00000071632	RIKEN cDNA 2510002D24 gene [Source:MGI Symbol;Acc:MGI:1919557]	-0.0267997351471224	0.874998828678484	NA	NA	NA	NA
2510009E07Rik	ENSMUSG00000043391	RIKEN cDNA 2510009E07 gene [Source:MGI Symbol;Acc:MGI:1919440]	-0.0360934120216184	0.783726003802353	NA	NA	NA	NA
2510016D11Rik	ENSMUSG00000106825	RIKEN cDNA 2510016D11 gene [Source:MGI Symbol;Acc:MGI:1917539]	-0.139889761283339	0.698399391088752	NA	NA	NA	NA
2510017J16Rik	ENSMUSG00000104891	RIKEN cDNA 2510017J16 gene [Source:MGI Symbol;Acc:MGI:1913824]	0.451821842432138	0.326360613490248	NA	NA	NA	NA
2510039O18Rik	ENSMUSG00000044496	RIKEN cDNA 2510039O18 gene [Source:MGI Symbol;Acc:MGI:1924284]	0.0904868067458298	0.439854836870277	NA	NA	NA	NA
2510046G10Rik	ENSMUSG00000066175	RIKEN cDNA 2510046G10 gene [Source:MGI Symbol;Acc:MGI:3698051]	-0.0585547650543553	0.897791501614021	NA	NA	NA	NA
2600002D14Rik	ENSMUSG00000116797	RIKEN cDNA 2600002D14 gene [Source:MGI Symbol;Acc:MGI:1925630]	0.371860342649489	NA	NA	NA	NA	NA
2600006K01Rik	ENSMUSG00000039798	RIKEN cDNA 2600006K01 gene [Source:MGI Symbol;Acc:MGI:1917569]	-0.403317749350324	0.247409578060317	NA	NA	NA	NA
2600014E21Rik	ENSMUSG00000100303	RIKEN cDNA 2600014E21 gene [Source:MGI Symbol;Acc:MGI:1919384]	0.724769507547091	0.154023467222598	NA	NA	NA	NA
2610001A08Rik	ENSMUSG00000103828	RIKEN cDNA 2610001A08 gene [Source:MGI Symbol;Acc:MGI:1917358]	0.783490352386551	NA	NA	NA	NA	NA
2610001J05Rik	ENSMUSG00000052419	RIKEN cDNA 2610001J05 gene [Source:MGI Symbol;Acc:MGI:1913770]	0.0073112970461759	0.957197502347133	NA	NA	NA	NA
2610002M06Rik	ENSMUSG00000031242	RIKEN cDNA 2610002M06 gene [Source:MGI Symbol;Acc:MGI:1914278]	0.0907883541932244	0.369259837643626	NA	NA	NA	NA
2610005L07Rik	ENSMUSG00000071793	RIKEN cDNA 2610005L07 gene [Source:MGI Symbol;Acc:MGI:1914283]	0.102537752475908	0.537489209300698	NA	NA	NA	NA
2610008E11Rik	ENSMUSG00000060301	RIKEN cDNA 2610008E11 gene [Source:MGI Symbol;Acc:MGI:1919378]	-0.115858334212221	0.626586004239741	NA	NA	NA	NA
2610011E03Rik	ENSMUSG00000104936	RIKEN cDNA 2610011E03 gene [Source:MGI Symbol;Acc:MGI:1919710]	NA	NA	NA	NA	NA	NA
2610012C04Rik	ENSMUSG00000102474	RIKEN cDNA 2610012C04 gene [Source:MGI Symbol;Acc:MGI:1917549]	0.295308265422063	NA	NA	NA	NA	NA
2610016A17Rik	ENSMUSG00000101089	RIKEN cDNA 2610016A17 gene [Source:MGI Symbol;Acc:MGI:1919653]	-0.00402275870964087	0.995283875612658	NA	NA	NA	NA
2610017A05Rik	ENSMUSG00000107909	RIKEN cDNA 2610017A05 gene [Source:MGI Symbol;Acc:MGI:1919056]	0.0434737276663666	0.949279716356658	NA	NA	NA	NA
2610020C07Rik	ENSMUSG00000097537	RIKEN cDNA 2610020C07 gene [Source:MGI Symbol;Acc:MGI:1917168]	-0.0400773782609534	0.930075659810247	NA	NA	NA	NA
2610021A01Rik	ENSMUSG00000091474	RIKEN cDNA 2610021A01 gene [Source:MGI Symbol;Acc:MGI:1922662]	-0.0235339958544683	0.880984646595561	NA	NA	NA	NA
2610024D14Rik	ENSMUSG00000084362	RIKEN cDNA 2610024D14 gene [Source:MGI Symbol;Acc:MGI:1917660]	NA	NA	NA	NA	NA	NA
2610027F03Rik	ENSMUSG00000099957	RIKEN cDNA 2610027F03 gene [Source:MGI Symbol;Acc:MGI:1917154]	NA	NA	NA	NA	NA	NA
2610027K06Rik	ENSMUSG00000087013	RIKEN cDNA 2610027K06 gene [Source:MGI Symbol;Acc:MGI:1917159]	-0.690209416439696	6.9297198754658e-06	NA	NA	NA	NA
2610028D06Rik	ENSMUSG00000110997	RIKEN cDNA 2610028D06 gene [Source:MGI Symbol;Acc:MGI:1923609]	-0.266471173101662	0.647142915727853	NA	NA	NA	NA
2610028E06Rik	ENSMUSG00000085562	RIKEN cDNA 2610028E06 gene [Source:MGI Symbol;Acc:MGI:1919645]	0.707002928519952	NA	NA	NA	NA	NA
2610028H24Rik	ENSMUSG00000009114	RIKEN cDNA 2610028H24 gene [Source:MGI Symbol;Acc:MGI:1924214]	0.119115550374725	NA	NA	NA	NA	NA
2610034O05Rik	ENSMUSG00000104429	RIKEN cDNA 2610034O05 gene [Source:MGI Symbol;Acc:MGI:1923612]	0.06608791860622	NA	NA	NA	NA	NA
2610035D17Rik	ENSMUSG00000087259	RIKEN cDNA 2610035D17 gene [Source:MGI Symbol;Acc:MGI:1919636]	0.0245518085474476	0.937309756670313	NA	NA	NA	NA
2610035F20Rik	ENSMUSG00000085555	RIKEN cDNA 2610035F20 gene [Source:MGI Symbol;Acc:MGI:1916498]	0.0327394156427206	NA	NA	NA	NA	NA
2610037D02Rik	ENSMUSG00000097536	RIKEN cDNA 2610037D02 gene [Source:MGI Symbol;Acc:MGI:1917290]	0.610979533954623	0.188785316131348	NA	NA	NA	NA
2610042L04Rik	ENSMUSG00000079388	RIKEN cDNA 2610042L04 gene [Source:MGI Symbol;Acc:MGI:1914305]	-0.0154306763278943	NA	NA	NA	NA	NA
2610044O15Rik8	ENSMUSG00000071302	RIKEN cDNA 2610044O15 gene [Source:MGI Symbol;Acc:MGI:1919389]	-0.128852148309848	0.443377801843421	NA	NA	NA	NA
2610105M22Rik	ENSMUSG00000103259	RIKEN cDNA 2610105M22 gene [Source:MGI Symbol;Acc:MGI:1917703]	NA	NA	NA	NA	NA	NA
2610203C22Rik	ENSMUSG00000079671	RIKEN cDNA 2610203C22 gene [Source:MGI Symbol;Acc:MGI:1919731]	-0.163522672704186	0.555859982657968	NA	NA	NA	NA
2610204G07Rik	ENSMUSG00000084860	RIKEN cDNA 2610204G07 gene [Source:MGI Symbol;Acc:MGI:1919718]	0.194997214381497	NA	NA	NA	NA	NA
2610206C17Rik	ENSMUSG00000085236	RIKEN cDNA 2610206C17 gene [Source:MGI Symbol;Acc:MGI:1919745]	-0.368775603510889	0.473661721855938	NA	NA	NA	NA
2610300A13Rik	ENSMUSG00000103531	RIKEN cDNA 2610300A13 gene [Source:MGI Symbol;Acc:MGI:1917693]	NA	NA	NA	NA	NA	NA
2610300M13Rik	ENSMUSG00000107479	RIKEN cDNA 2610300M13 gene [Source:MGI Symbol;Acc:MGI:1919734]	1.08028432812702	0.0234170728666256	NA	NA	NA	NA
2610301B20Rik	ENSMUSG00000059482	RIKEN cDNA 2610301B20 gene [Source:MGI Symbol;Acc:MGI:1914407]	-0.118326124849679	0.251402090375333	NA	NA	NA	NA
2610303G11Rik	ENSMUSG00000046995	RIKEN cDNA 2610303G11 gene [Source:MGI Symbol;Acc:MGI:1917707]	NA	NA	NA	NA	NA	NA
2610306M01Rik	ENSMUSG00000100164	RIKEN cDNA 2610306M01 gene [Source:MGI Symbol;Acc:MGI:1914420]	-0.421909740412537	0.0560435398138833	NA	NA	NA	NA
2610306O10Rik	ENSMUSG00000108614	RIKEN cDNA 2610306O10 gene [Source:MGI Symbol;Acc:MGI:1917710]	-0.356274815621684	0.533320043231894	NA	NA	NA	NA
2610307P16Rik	ENSMUSG00000085936	RIKEN cDNA 2610307P16 gene [Source:MGI Symbol;Acc:MGI:1919768]	-0.167826449865621	0.728463769474493	NA	NA	NA	NA
2610316D01Rik	ENSMUSG00000097040	RIKEN cDNA 2610316D01 gene [Source:MGI Symbol;Acc:MGI:1919761]	0.744944130298227	0.134798149672067	NA	NA	NA	NA
2610318M16Rik	ENSMUSG00000114532	RIKEN cDNA 2610318M16 gene [Source:MGI Symbol;Acc:MGI:1925643]	-0.133901701421216	NA	NA	NA	NA	NA
2610318N02Rik	ENSMUSG00000049916	RIKEN cDNA 2610318N02 gene [Source:MGI Symbol;Acc:MGI:1917708]	0.499684754407427	0.287013066984283	NA	NA	NA	NA
2610507B11Rik	ENSMUSG00000010277	RIKEN cDNA 2610507B11 gene [Source:MGI Symbol;Acc:MGI:1919753]	-0.280833466375049	0.24214482349845	NA	NA	NA	NA
2610507I01Rik	ENSMUSG00000085882	RIKEN cDNA 2610507I01 gene [Source:MGI Symbol;Acc:MGI:1919453]	-0.36224712139835	0.396501601874472	NA	NA	NA	NA
2610509F24Rik	ENSMUSG00000103968	RIKEN cDNA 2610509F24 gene [Source:MGI Symbol;Acc:MGI:1917165]	NA	NA	NA	NA	NA	NA
2610528A11Rik	ENSMUSG00000096001	RIKEN cDNA 2610528A11 gene [Source:MGI Symbol;Acc:MGI:1917295]	0.266532854091075	0.628501710746459	NA	NA	NA	NA
2610528J11Rik	ENSMUSG00000028536	RIKEN cDNA 2610528J11 gene [Source:MGI Symbol;Acc:MGI:1913701]	-0.140822036802307	0.488364175694392	NA	NA	NA	NA
2700029L08Rik	ENSMUSG00000106691	RIKEN cDNA 2700029L08 gene [Source:MGI Symbol;Acc:MGI:1924056]	-0.0345056440635888	0.962013432618062	NA	NA	NA	NA
2700033N17Rik	ENSMUSG00000086328	RIKEN cDNA 2700033N17 gene [Source:MGI Symbol;Acc:MGI:1919853]	-0.224199626598863	0.365209758082687	NA	NA	NA	NA
2700038G22Rik	ENSMUSG00000097180	RIKEN cDNA 2700038G22 gene [Source:MGI Symbol;Acc:MGI:1914444]	0.0742334472562125	0.793309711490194	NA	NA	NA	NA
2700046A07Rik	ENSMUSG00000041789	RIKEN cDNA 2700046A07 gene [Source:MGI Symbol;Acc:MGI:1919803]	-0.262626145202714	0.647541256384918	NA	NA	NA	NA
2700046G09Rik	ENSMUSG00000097787	RIKEN cDNA 2700046G09 gene [Source:MGI Symbol;Acc:MGI:1914438]	-0.237104256681866	0.435174490570953	NA	NA	NA	NA
2700049A03Rik	ENSMUSG00000034601	RIKEN cDNA 2700049A03 gene [Source:MGI Symbol;Acc:MGI:1924217]	0.0359211462050111	0.824880492231635	NA	NA	NA	NA
2700054A10Rik	ENSMUSG00000117042	RIKEN cDNA 2700054A10 gene [Source:MGI Symbol;Acc:MGI:1919828]	-0.211916947966716	0.705617715520898	NA	NA	NA	NA
2700062C07Rik	ENSMUSG00000024273	RIKEN cDNA 2700062C07 gene [Source:MGI Symbol;Acc:MGI:1915296]	-0.105789878090052	0.361755690044406	NA	NA	NA	NA
2700068H02Rik	ENSMUSG00000086172	RIKEN cDNA 2700068H02 gene [Source:MGI Symbol;Acc:MGI:1919813]	0.255612145393609	NA	NA	NA	NA	NA
2700069I18Rik	ENSMUSG00000086224	RIKEN cDNA 2700069I18 gene [Source:MGI Symbol;Acc:MGI:1919858]	-0.0161827179944729	NA	NA	NA	NA	NA
2700078F05Rik	ENSMUSG00000103722	RIKEN cDNA 2700078F05 gene [Source:MGI Symbol;Acc:MGI:1919876]	-0.0298893331006935	NA	NA	NA	NA	NA
2700080J24Rik	ENSMUSG00000108671	RIKEN cDNA 2700080J24 gene [Source:MGI Symbol;Acc:MGI:1915219]	-0.761478107128658	0.138295758643368	NA	NA	NA	NA
2700081O15Rik	ENSMUSG00000053080	RIKEN cDNA 2700081O15 gene [Source:MGI Symbol;Acc:MGI:1919667]	0.0106304648448875	0.958572851248434	NA	NA	NA	NA
2700089I24Rik	ENSMUSG00000100119	RIKEN cDNA 2700089I24 gene [Source:MGI Symbol;Acc:MGI:1919897]	NA	NA	NA	NA	NA	NA
2700097O09Rik	ENSMUSG00000062198	RIKEN cDNA 2700097O09 gene [Source:MGI Symbol;Acc:MGI:1919908]	0.10078960036244	0.482638414992021	NA	NA	NA	NA
2700099C18Rik	ENSMUSG00000098090	RIKEN cDNA 2700099C18 gene [Source:MGI Symbol;Acc:MGI:1924272]	0.525616729436655	0.0324770835610801	NA	NA	NA	NA
2810001G20Rik	ENSMUSG00000087497	RIKEN cDNA 2810001G20 gene [Source:MGI Symbol;Acc:MGI:1913706]	0.0709843077080185	0.832789372887559	NA	NA	NA	NA
2810002D19Rik	ENSMUSG00000045464	RIKEN cDNA 2810002D19 gene [Source:MGI Symbol;Acc:MGI:1913707]	-0.173784466260296	0.501627726256351	NA	NA	NA	NA
2810004N23Rik	ENSMUSG00000031984	RIKEN cDNA 2810004N23 gene [Source:MGI Symbol;Acc:MGI:1913773]	-0.305832101195634	0.0407617500218923	NA	NA	NA	NA
2810006K23Rik	ENSMUSG00000047635	RIKEN cDNA 2810006K23 gene [Source:MGI Symbol;Acc:MGI:1919900]	-0.113898929331024	0.381203935555407	NA	NA	NA	NA
2810013P06Rik	ENSMUSG00000099881	RIKEN cDNA 2810013P06 gene [Source:MGI Symbol;Acc:MGI:1914456]	-0.23107713168769	0.046112296664678	NA	NA	NA	NA
2810021J22Rik	ENSMUSG00000020491	RIKEN cDNA 2810021J22 gene [Source:MGI Symbol;Acc:MGI:1917194]	-0.158893217486959	0.273751592913069	NA	NA	NA	NA
2810025M15Rik	ENSMUSG00000049881	RIKEN cDNA 2810025M15 gene [Source:MGI Symbol;Acc:MGI:1917203]	0.121339326627086	0.318501633700756	NA	NA	NA	NA
2810029C07Rik	ENSMUSG00000096995	RIKEN cDNA 2810029C07 gene [Source:MGI Symbol;Acc:MGI:1919920]	-0.101717006033993	0.766606892382101	NA	NA	NA	NA
2810030D12Rik	ENSMUSG00000099338	RIKEN cDNA 2810030D12 gene [Source:MGI Symbol;Acc:MGI:1925585]	-0.400531110124866	0.24455180504257	NA	NA	NA	NA
2810032G03Rik	ENSMUSG00000037735	RIKEN cDNA 2810032G03 gene [Source:MGI Symbol;Acc:MGI:1919919]	0.225091620296277	0.332370993755994	NA	NA	NA	NA
2810039B14Rik	ENSMUSG00000099034	RIKEN cDNA 2810039B14 gene [Source:MGI Symbol;Acc:MGI:1919915]	-0.311154543996729	0.0300829650599891	NA	NA	NA	NA
2810047C21Rik1	ENSMUSG00000092574	RIKEN cDNA 2810047C21 gene 1 [Source:MGI Symbol;Acc:MGI:1919966]	-0.0830722107129081	NA	NA	NA	NA	NA
2810049E08Rik	ENSMUSG00000100891	RIKEN cDNA 2810049E08 gene [Source:MGI Symbol;Acc:MGI:1919927]	0.0327394156427206	NA	NA	NA	NA	NA
2810402E24Rik	ENSMUSG00000099966	RIKEN cDNA 2810402E24 gene [Source:MGI Symbol;Acc:MGI:1913715]	0.0880411623067957	0.681366253979999	NA	NA	NA	NA
2810403D21Rik	ENSMUSG00000086629	RIKEN cDNA 2810403D21 gene [Source:MGI Symbol;Acc:MGI:1917214]	-0.224712412073759	0.337023179813067	NA	NA	NA	NA
2810403G07Rik	ENSMUSG00000114656	RIKEN cDNA 2810403G07 gene [Source:MGI Symbol;Acc:MGI:1917210]	0.312117846964968	NA	NA	NA	NA	NA
2810404F17Rik	ENSMUSG00000085329	RIKEN cDNA 2810404F17 gene [Source:MGI Symbol;Acc:MGI:1917218]	-0.192607462685666	NA	NA	NA	NA	NA
2810404M03Rik	ENSMUSG00000102046	RIKEN cDNA 2810404M03 gene [Source:MGI Symbol;Acc:MGI:1917216]	NA	NA	NA	NA	NA	NA
2810405F15Rik	ENSMUSG00000103562	RIKEN cDNA 2810405F15 gene [Source:MGI Symbol;Acc:MGI:1917224]	0.215388289240456	0.720170485551194	NA	NA	NA	NA
2810405F17Rik	ENSMUSG00000101493	RIKEN cDNA 2810405F17 gene [Source:MGI Symbol;Acc:MGI:1917225]	-0.198215896030094	0.510448698941767	NA	NA	NA	NA
2810407A14Rik	ENSMUSG00000055972	RIKEN cDNA 2810407A14 gene [Source:MGI Symbol;Acc:MGI:1917461]	0.125158047525334	0.853133063005174	NA	NA	NA	NA
2810408A11Rik	ENSMUSG00000018570	RIKEN cDNA 2810408A11 gene [Source:MGI Symbol;Acc:MGI:1917669]	0.396074107326886	0.120636416139216	NA	NA	NA	NA
2810408I11Rik	ENSMUSG00000087213	RIKEN cDNA 2810408I11 gene [Source:MGI Symbol;Acc:MGI:1917191]	0.5506866916155	0.130121806947575	NA	NA	NA	NA
2810410L24Rik	ENSMUSG00000075389	RIKEN cDNA 2810410L24 gene [Source:MGI Symbol;Acc:MGI:1923627]	-0.111231262264154	0.537308919208076	NA	NA	NA	NA
2810414N06Rik	ENSMUSG00000100594	RIKEN cDNA 2810414N06 gene [Source:MGI Symbol;Acc:MGI:1919065]	-0.268952926589669	0.479270963229544	NA	NA	NA	NA
2810428J06Rik	ENSMUSG00000105981	RIKEN cDNA 2810428J06 gene [Source:MGI Symbol;Acc:MGI:1914308]	0.29353058413759	0.619860121701352	NA	NA	NA	NA
2810429I04Rik	ENSMUSG00000097709	RIKEN cDNA 2810429I04 gene [Source:MGI Symbol;Acc:MGI:1924187]	0.5073137696337	0.297475535926233	NA	NA	NA	NA
2810430I11Rik	ENSMUSG00000085766	RIKEN cDNA 2810430I11 gene [Source:MGI Symbol;Acc:MGI:3590515]	0.00489743727228593	0.99248060220191	NA	NA	NA	NA
2810432F15Rik	ENSMUSG00000104987	RIKEN cDNA 2810432F15 gene [Source:MGI Symbol;Acc:MGI:1917213]	0.0179178266356052	NA	NA	NA	NA	NA
2810433D01Rik	ENSMUSG00000086283	RIKEN cDNA 2810433D01 gene [Source:MGI Symbol;Acc:MGI:1924382]	0.335251063138492	0.201999133749704	NA	NA	NA	NA
2810442N19Rik	ENSMUSG00000090260	RIKEN cDNA 2810442N19 gene [Source:MGI Symbol;Acc:MGI:1920003]	0.270559455771567	NA	NA	NA	NA	NA
2810454H06Rik	ENSMUSG00000100876	RIKEN cDNA 2810454H06 gene [Source:MGI Symbol;Acc:MGI:1920063]	0.212653161267076	0.573175720172946	NA	NA	NA	NA
2810455O05Rik	ENSMUSG00000085030	RIKEN cDNA 2810455O05 gene [Source:MGI Symbol;Acc:MGI:1920072]	-0.490644875097031	0.114839717487548	NA	NA	NA	NA
2810457G06Rik	ENSMUSG00000115410	RIKEN cDNA 2810457G06 gene [Source:MGI Symbol;Acc:MGI:1920074]	0.423602732649017	0.43381405567122	NA	NA	NA	NA
2810459M11Rik	ENSMUSG00000026227	RIKEN cDNA 2810459M11 gene [Source:MGI Symbol;Acc:MGI:1920042]	-1.00600925617994	0.00133272164916393	NA	NA	NA	NA
2810468N07Rik	ENSMUSG00000091475	RIKEN cDNA 2810468N07 gene [Source:MGI Symbol;Acc:MGI:1920084]	-0.0399407129748356	0.930567737325612	NA	NA	NA	NA
2810471M01Rik	ENSMUSG00000084966	RIKEN cDNA 2810471M01 gene [Source:MGI Symbol;Acc:MGI:1920068]	0.0327394156427206	NA	NA	NA	NA	NA
2900002M20Rik	ENSMUSG00000103004	RIKEN cDNA 2900002M20 gene [Source:MGI Symbol;Acc:MGI:1925574]	NA	NA	NA	NA	NA	NA
2900005J15Rik	ENSMUSG00000043833	RIKEN cDNA 2900005J15 gene [Source:MGI Symbol;Acc:MGI:1914511]	-0.298721233310744	0.123707705429727	NA	NA	NA	NA
2900009J06Rik	ENSMUSG00000102014	RIKEN cDNA 2900009J06 gene [Source:MGI Symbol;Acc:MGI:1920137]	0.227657222982178	0.681188952927058	NA	NA	NA	NA
2900018N21Rik	ENSMUSG00000104244	RIKEN cDNA 2900018N21 gene [Source:MGI Symbol;Acc:MGI:1920114]	0.201877563702896	0.741349453341011	NA	NA	NA	NA
2900022M07Rik	ENSMUSG00000102386	RIKEN cDNA 2900022M07 gene [Source:MGI Symbol;Acc:MGI:1920201]	0.0660879186062201	NA	NA	NA	NA	NA
2900024D18Rik	ENSMUSG00000113932	RIKEN cDNA 2900024D18 gene [Source:MGI Symbol;Acc:MGI:1920105]	NA	NA	NA	NA	NA	NA
2900026A02Rik	ENSMUSG00000051339	RIKEN cDNA 2900026A02 gene [Source:MGI Symbol;Acc:MGI:1920194]	-0.209587058334959	0.0168669450155663	NA	NA	NA	NA
2900027M19Rik	ENSMUSG00000109162	RIKEN cDNA 2900027M19 gene [Source:MGI Symbol;Acc:MGI:1920130]	0.0179178266356052	NA	NA	NA	NA	NA
2900035J10Rik	ENSMUSG00000103776	RIKEN cDNA 2900035J10 gene [Source:MGI Symbol;Acc:MGI:1920155]	NA	NA	NA	NA	NA	NA
2900037B21Rik	ENSMUSG00000103663	RIKEN cDNA 2900037B21 gene [Source:MGI Symbol;Acc:MGI:1925652]	NA	NA	NA	NA	NA	NA
2900040C04Rik	ENSMUSG00000115625	RIKEN cDNA 2900040C04 gene [Source:MGI Symbol;Acc:MGI:1920143]	NA	NA	NA	NA	NA	NA
2900041M22Rik	ENSMUSG00000054418	RIKEN cDNA 2900041M22 gene [Source:MGI Symbol;Acc:MGI:1925653]	0.221697918910313	0.604756085603992	NA	NA	NA	NA
2900042G08Rik	ENSMUSG00000114195	RIKEN cDNA 2900042G08 gene [Source:MGI Symbol;Acc:MGI:1925651]	NA	NA	NA	NA	NA	NA
2900042K21Rik	ENSMUSG00000103669	RIKEN cDNA 2900042K21 gene [Source:MGI Symbol;Acc:MGI:1920203]	0.236710858080568	NA	NA	NA	NA	NA
2900045O20Rik	ENSMUSG00000111938	RIKEN cDNA 2900045O20 gene [Source:MGI Symbol;Acc:MGI:1920205]	0.1153942120937	NA	NA	NA	NA	NA
2900052L18Rik	ENSMUSG00000043993	RIKEN cDNA 2900052L18 gene [Source:MGI Symbol;Acc:MGI:1924085]	-0.162332903858159	0.53995468870076	NA	NA	NA	NA
2900052N01Rik	ENSMUSG00000099696	RIKEN cDNA 2900052N01 gene [Source:MGI Symbol;Acc:MGI:1920290]	-1.33605150095806	0.00278748325755672	NA	NA	NA	NA
2900057B20Rik	ENSMUSG00000117797	RIKEN cDNA 2900057B20 gene [Source:MGI Symbol;Acc:MGI:1920259]	0.272004709471299	NA	NA	NA	NA	NA
2900060B14Rik	ENSMUSG00000107722	RIKEN cDNA 2900060B14 gene [Source:MGI Symbol;Acc:MGI:1915454]	1.14529454099671	NA	NA	NA	NA	NA
2900060N12Rik	ENSMUSG00000113621	RIKEN cDNA 2900060N12 gene [Source:MGI Symbol;Acc:MGI:1920281]	0.196453861780738	0.695934423565603	NA	NA	NA	NA
2900064F13Rik	ENSMUSG00000106746	RIKEN cDNA 2900064F13 gene [Source:MGI Symbol;Acc:MGI:1920293]	-1.08598081368509	0.037949711922796	NA	NA	NA	NA
2900064K03Rik	ENSMUSG00000105771	RIKEN cDNA 2900064K03 gene [Source:MGI Symbol;Acc:MGI:1920226]	NA	NA	NA	NA	NA	NA
2900069G24Rik	ENSMUSG00000102276	RIKEN cDNA 2900069G24 gene [Source:MGI Symbol;Acc:MGI:1920218]	NA	NA	NA	NA	NA	NA
2900072N19Rik	ENSMUSG00000087018	RIKEN cDNA 2900072N19 gene [Source:MGI Symbol;Acc:MGI:1920283]	-0.0396779155900502	0.955736065159359	NA	NA	NA	NA
2900076A07Rik	ENSMUSG00000097277	RIKEN cDNA 2900076A07 gene [Source:MGI Symbol;Acc:MGI:1920242]	-0.258840592490363	0.24423331113767	NA	NA	NA	NA
2900076G11Rik	ENSMUSG00000107015	RIKEN cDNA 2900076G11 gene [Source:MGI Symbol;Acc:MGI:1920302]	0.173933986907181	NA	NA	NA	NA	NA
2900078I11Rik	ENSMUSG00000111358	RIKEN cDNA 2900078I11 gene [Source:MGI Symbol;Acc:MGI:1920254]	-0.234929955072341	NA	NA	NA	NA	NA
2900079G21Rik	ENSMUSG00000087038	RIKEN cDNA 2900079G21 gene [Source:MGI Symbol;Acc:MGI:1920268]	NA	NA	NA	NA	NA	NA
2900089D17Rik	ENSMUSG00000087484	RIKEN cDNA 2900089D17 gene [Source:MGI Symbol;Acc:MGI:1914527]	-0.320187289649786	0.272143638384887	NA	NA	NA	NA
2900092C05Rik	ENSMUSG00000030385	RIKEN cDNA 2900092C05 gene [Source:MGI Symbol;Acc:MGI:1920340]	NA	NA	NA	NA	NA	NA
2900092N22Rik	ENSMUSG00000104034	RIKEN cDNA 2900092N22 gene [Source:MGI Symbol;Acc:MGI:1920357]	0.104872184877159	NA	NA	NA	NA	NA
2900092O11Rik	ENSMUSG00000104419	RIKEN cDNA 2900092O11 gene [Source:MGI Symbol;Acc:MGI:1920315]	0.182284108020129	NA	NA	NA	NA	NA
2900093K20Rik	ENSMUSG00000099632	RIKEN cDNA 2900093K20 gene [Source:MGI Symbol;Acc:MGI:1915287]	-0.0164072133059643	0.968349029455811	NA	NA	NA	NA
2900097C17Rik	ENSMUSG00000102869	RIKEN cDNA 2900097C17 gene [Source:MGI Symbol;Acc:MGI:1914767]	-0.201746972846985	0.192054707345762	NA	NA	NA	NA
3000002C10Rik	ENSMUSG00000070282	RIKEN cDNA 3000002C10 gene [Source:MGI Symbol;Acc:MGI:3036226]	-0.226464905968695	0.269236182701241	NA	NA	NA	NA
3010001F23Rik	ENSMUSG00000084885	RIKEN cDNA 3010001F23 gene [Source:MGI Symbol;Acc:MGI:1922943]	0.0332780796144769	0.960197678973327	NA	NA	NA	NA
3010003L21Rik	ENSMUSG00000085355	RIKEN cDNA 3010003L21 gene [Source:MGI Symbol;Acc:MGI:1924094]	0.135560488885898	0.744409531368965	NA	NA	NA	NA
3100003L05Rik	ENSMUSG00000086254	RIKEN cDNA 3100003L05 gene [Source:MGI Symbol;Acc:MGI:1920326]	-0.365664365695588	NA	NA	NA	NA	NA
3110001I22Rik	ENSMUSG00000079737	RIKEN cDNA 3110001I22 gene [Source:MGI Symbol;Acc:MGI:1913848]	0.24185883797057	0.381869710097512	NA	NA	NA	NA
3110004A20Rik	ENSMUSG00000085588	RIKEN cDNA 3110004A20 gene [Source:MGI Symbol;Acc:MGI:1925593]	NA	NA	NA	NA	NA	NA
3110006O06Rik	ENSMUSG00000114649	RIKEN cDNA 3110006O06 gene [Source:MGI Symbol;Acc:MGI:1920343]	0.0801068196932683	0.90329683758113	NA	NA	NA	NA
3110009E18Rik	ENSMUSG00000026388	RIKEN cDNA 3110009E18 gene [Source:MGI Symbol;Acc:MGI:1920353]	-0.668591574013683	0.0130405727514433	NA	NA	NA	NA
3110009F21Rik	ENSMUSG00000113331	RIKEN cDNA 3110009F21 gene [Source:MGI Symbol;Acc:MGI:1914530]	NA	NA	NA	NA	NA	NA
3110009M11Rik	ENSMUSG00000109163	RIKEN cDNA 3110009M11 gene [Source:MGI Symbol;Acc:MGI:1920329]	-0.0280786573691521	NA	NA	NA	NA	NA
3110015C05Rik	ENSMUSG00000114824	RIKEN cDNA 3110015C05 gene [Source:MGI Symbol;Acc:MGI:1920379]	NA	NA	NA	NA	NA	NA
3110018I06Rik	ENSMUSG00000060375	RIKEN cDNA 3110018I06 gene [Source:MGI Symbol;Acc:MGI:1920410]	NA	NA	NA	NA	NA	NA
3110021N24Rik	ENSMUSG00000094958	RIKEN cDNA 3110021N24 gene [Source:MGI Symbol;Acc:MGI:1920383]	0.32715608485176	0.573808131599652	NA	NA	NA	NA
3110031N09Rik	ENSMUSG00000107291	RIKEN cDNA 3110031N09 gene [Source:MGI Symbol;Acc:MGI:1920391]	NA	NA	NA	NA	NA	NA
3110039M20Rik	ENSMUSG00000104861	RIKEN cDNA 3110039M20 gene [Source:MGI Symbol;Acc:MGI:1914543]	NA	NA	NA	NA	NA	NA
3110040M04Rik	ENSMUSG00000114582	RIKEN cDNA 3110040M04 gene [Source:MGI Symbol;Acc:MGI:1920426]	NA	NA	NA	NA	NA	NA
3110040N11Rik	ENSMUSG00000025102	RIKEN cDNA 3110040N11 gene [Source:MGI Symbol;Acc:MGI:1914540]	-0.131755650162647	0.373431539455424	NA	NA	NA	NA
3110043J17Rik	ENSMUSG00000112260	RIKEN cDNA 3110043J17 gene [Source:MGI Symbol;Acc:MGI:1920443]	NA	NA	NA	NA	NA	NA
3110045C21Rik	ENSMUSG00000097503	RIKEN cDNA 3110045C21 gene [Source:MGI Symbol;Acc:MGI:1914553]	-0.260962424299262	0.551863580441076	NA	NA	NA	NA
3110053B16Rik	ENSMUSG00000085642	RIKEN cDNA 3110053B16 gene [Source:MGI Symbol;Acc:MGI:1920435]	0.153682245625415	0.68314321748602	NA	NA	NA	NA
3110056K07Rik	ENSMUSG00000085622	RIKEN cDNA 3110056K07 gene [Source:MGI Symbol;Acc:MGI:1920454]	-0.0116493415254398	0.964290226314607	NA	NA	NA	NA
3110062G12Rik	ENSMUSG00000103634	RIKEN cDNA 3110062G12 gene [Source:MGI Symbol;Acc:MGI:1920438]	0.0327394156427206	NA	NA	NA	NA	NA
3110067C02Rik	ENSMUSG00000081187	RIKEN cDNA 3110067C02 gene [Source:MGI Symbol;Acc:MGI:1920452]	0.326107869420398	0.528992052372321	NA	NA	NA	NA
3110070M22Rik	ENSMUSG00000074635	RIKEN cDNA 3110070M22 gene [Source:MGI Symbol;Acc:MGI:1914554]	-0.0567171289653349	0.903527573604252	NA	NA	NA	NA
3110080E11Rik	ENSMUSG00000109625	RIKEN cDNA 3110080E11 gene [Source:MGI Symbol;Acc:MGI:1920469]	0.00361666441026707	NA	NA	NA	NA	NA
3110080O07Rik	ENSMUSG00000103284	RIKEN cDNA 3110080O07 gene [Source:MGI Symbol;Acc:MGI:1920491]	0.248669725331337	0.669592419380569	NA	NA	NA	NA
3110082I17Rik	ENSMUSG00000053553	RIKEN cDNA 3110082I17 gene [Source:MGI Symbol;Acc:MGI:1920462]	-0.138581115573049	0.47805938631925	NA	NA	NA	NA
3110082J24Rik	ENSMUSG00000086815	RIKEN cDNA 3110082J24 gene [Source:MGI Symbol;Acc:MGI:3641994]	0.0327394156427206	NA	NA	NA	NA	NA
3110083C13Rik	ENSMUSG00000097303	RIKEN cDNA 3110083C13 gene [Source:MGI Symbol;Acc:MGI:1920458]	0.145124708368906	0.799711252049259	NA	NA	NA	NA
3110099E03Rik	ENSMUSG00000085582	RIKEN cDNA 3110099E03 gene [Source:MGI Symbol;Acc:MGI:1925761]	0.224171056371272	0.688491404340142	NA	NA	NA	NA
3200001D21Rik	ENSMUSG00000113434	RIKEN cDNA 3200001D21 gene [Source:MGI Symbol;Acc:MGI:1919068]	-0.0450738543421251	NA	NA	NA	NA	NA
3222401L13Rik	ENSMUSG00000073590	RIKEN cDNA 3222401L13 gene [Source:MGI Symbol;Acc:MGI:2444186]	0.510540058517726	0.0137184870437022	NA	NA	NA	NA
3300002A11Rik	ENSMUSG00000033731	RIKEN cDNA 3300002A11 gene [Source:MGI Symbol;Acc:MGI:1919073]	-0.045291311538948	NA	NA	NA	NA	NA
3300002I08Rik	ENSMUSG00000063364	RIKEN cDNA 3300002I08 gene [Source:MGI Symbol;Acc:MGI:1916527]	-0.326885502409699	0.463020214420986	NA	NA	NA	NA
3300002P13Rik	ENSMUSG00000107585	RIKEN cDNA 3300002P13 gene [Source:MGI Symbol;Acc:MGI:1917480]	0.0859733582836723	NA	NA	NA	NA	NA
3300005D01Rik	ENSMUSG00000096965	RIKEN cDNA 3300005D01 gene [Source:MGI Symbol;Acc:MGI:1925762]	0.185119281389765	0.742787396825863	NA	NA	NA	NA
3425401B19Rik	ENSMUSG00000071540	RIKEN cDNA 3425401B19 gene [Source:MGI Symbol;Acc:MGI:3588196]	-0.0629390230125499	0.907851684733885	NA	NA	NA	NA
3632454L22Rik	ENSMUSG00000089759	RIKEN cDNA 3632454L22 gene [Source:MGI Symbol;Acc:MGI:2444359]	-0.648789045422768	0.223096055982403	NA	NA	NA	NA
3732407C23Rik	ENSMUSG00000113009	RIKEN cDNA 3732407C23 gene [Source:MGI Symbol;Acc:MGI:1921264]	NA	NA	NA	NA	NA	NA
3830403N18Rik	ENSMUSG00000031125	RIKEN cDNA 3830403N18 gene [Source:MGI Symbol;Acc:MGI:1917941]	-0.230391934501596	0.609562572179116	NA	NA	NA	NA
3830406C13Rik	ENSMUSG00000033111	RIKEN cDNA 3830406C13 gene [Source:MGI Symbol;Acc:MGI:1917937]	-0.151252885000476	0.368388625058839	NA	NA	NA	NA
3830408C21Rik	ENSMUSG00000071181	RIKEN cDNA 3830408C21 gene [Source:MGI Symbol;Acc:MGI:1917940]	-0.157518863173129	0.631357355302037	NA	NA	NA	NA
3830417A13Rik	ENSMUSG00000031179	RIKEN cDNA 3830417A13 gene [Source:MGI Symbol;Acc:MGI:1917946]	-0.817698100239938	0.0816770949641015	NA	NA	NA	NA
3830422I06Rik	ENSMUSG00000106485	RIKEN cDNA 3830422I06 gene [Source:MGI Symbol;Acc:MGI:1917958]	0.0327394156427206	NA	NA	NA	NA	NA
3830432H09Rik	ENSMUSG00000101731	RIKEN cDNA 3830432H09 gene [Source:MGI Symbol;Acc:MGI:2443278]	-0.146510582991026	NA	NA	NA	NA	NA
3930402G23Rik	ENSMUSG00000038917	RIKEN cDNA 3930402G23 gene [Source:MGI Symbol;Acc:MGI:1921277]	-0.0421884872990958	0.952763745024737	NA	NA	NA	NA
4430402I18Rik	ENSMUSG00000064202	RIKEN cDNA 4430402I18 gene [Source:MGI Symbol;Acc:MGI:1918036]	-0.892302633936496	0.00961343963707476	NA	NA	NA	NA
4631405J19Rik	ENSMUSG00000075027	RIKEN cDNA 4631405J19 gene [Source:MGI Symbol;Acc:MGI:3045383]	0.364410171447398	0.48502941895931	NA	NA	NA	NA
4631422I05Rik	ENSMUSG00000114655	RIKEN cDNA 4631422I05 gene [Source:MGI Symbol;Acc:MGI:1918048]	NA	NA	NA	NA	NA	NA
4632404H12Rik	ENSMUSG00000042579	RIKEN cDNA 4632404H12 gene [Source:MGI Symbol;Acc:MGI:1921284]	-0.157188217412046	0.348714450348604	NA	NA	NA	NA
4632404M16Rik	ENSMUSG00000106296	RIKEN cDNA 4632404M16 gene [Source:MGI Symbol;Acc:MGI:1921598]	0.217609589811704	0.684354009497817	NA	NA	NA	NA
4632411P08Rik	ENSMUSG00000097561	RIKEN cDNA 4632411P08 gene [Source:MGI Symbol;Acc:MGI:1925513]	-0.13471309982131	0.776589127702408	NA	NA	NA	NA
4632415L05Rik	ENSMUSG00000048106	RIKEN cDNA 4632415L05 gene [Source:MGI Symbol;Acc:MGI:1918058]	-0.0506363657011037	0.765810003672468	NA	NA	NA	NA
4632418H02Rik	ENSMUSG00000111605	RIKEN cDNA 4632418H02 gene [Source:MGI Symbol;Acc:MGI:1925515]	0.0677227390660288	NA	NA	NA	NA	NA
4632427E13Rik	ENSMUSG00000074024	RIKEN cDNA 4632427E13 gene [Source:MGI Symbol;Acc:MGI:1915436]	0.49047622798163	0.277453152791695	NA	NA	NA	NA
4632428C04Rik	ENSMUSG00000097184	RIKEN cDNA 4632428C04 gene [Source:MGI Symbol;Acc:MGI:1921600]	-0.783753337822391	0.0181734090821447	NA	NA	NA	NA
4632432E15Rik	ENSMUSG00000102705	RIKEN cDNA 4632432E15 gene [Source:MGI Symbol;Acc:MGI:1921296]	-0.0154306763278943	NA	NA	NA	NA	NA
4632433K11Rik	ENSMUSG00000116184	RIKEN cDNA 4632433K11 gene [Source:MGI Symbol;Acc:MGI:1924293]	NA	NA	NA	NA	NA	NA
4633401B06Rik	ENSMUSG00000105597	RIKEN cDNA 4633401B06 gene [Source:MGI Symbol;Acc:MGI:1918078]	0.501594599594737	NA	NA	NA	NA	NA
4731419I09Rik	ENSMUSG00000097004	RIKEN cDNA 4731419I09 gene [Source:MGI Symbol;Acc:MGI:3704222]	0.0916196354876172	0.879569630086212	NA	NA	NA	NA
4732414G09Rik	ENSMUSG00000086943	RIKEN cDNA 4732414G09 gene [Source:MGI Symbol;Acc:MGI:3045381]	-1.43825599388326	0.000232011982290803	NA	NA	NA	NA
4732416N19Rik	ENSMUSG00000107402	RIKEN cDNA 4732416N19 gene [Source:MGI Symbol;Acc:MGI:2444634]	-0.00383030667875009	0.993599256168368	NA	NA	NA	NA
4732419C18Rik	ENSMUSG00000097203	RIKEN cDNA 4732419C18 gene [Source:MGI Symbol;Acc:MGI:3045379]	-0.245943363922105	0.6771931606179	NA	NA	NA	NA
4732440D04Rik	ENSMUSG00000090031	RIKEN cDNA 4732440D04 gene [Source:MGI Symbol;Acc:MGI:3604103]	0.137232520104081	0.59313679448016	NA	NA	NA	NA
4732463B04Rik	ENSMUSG00000097762	RIKEN cDNA 4732463B04 gene [Source:MGI Symbol;Acc:MGI:3642483]	0.468461742803454	NA	NA	NA	NA	NA
4732465J04Rik	ENSMUSG00000101517	RIKEN cDNA 4732465J04 gene [Source:MGI Symbol;Acc:MGI:3041208]	1.68954739142615	0.000216987983149187	NA	NA	NA	NA
4732471J01Rik	ENSMUSG00000053714	RIKEN cDNA 4732471J01 gene [Source:MGI Symbol;Acc:MGI:3603586]	0.0298599880733863	0.952911281727012	NA	NA	NA	NA
4732487G21Rik	ENSMUSG00000097488	RIKEN cDNA 4732487G21 gene [Source:MGI Symbol;Acc:MGI:2441820]	-0.089978731138381	0.761261618209386	NA	NA	NA	NA
4732490B19Rik	ENSMUSG00000085421	RIKEN cDNA 4732490B19 gene [Source:MGI Symbol;Acc:MGI:2442884]	0.14863743974912	NA	NA	NA	NA	NA
4732491K20Rik	ENSMUSG00000097350	RIKEN cDNA 4732491K20 gene [Source:MGI Symbol;Acc:MGI:3026975]	-0.447283313848786	0.275888715030307	NA	NA	NA	NA
4732496C06Rik	ENSMUSG00000108456	RIKEN cDNA 4732496C06 gene [Source:MGI Symbol;Acc:MGI:2442534]	0.280287225195451	0.182282528691449	NA	NA	NA	NA
4831440D22Rik	ENSMUSG00000110138	RIKEN cDNA 4831440D22 gene [Source:MGI Symbol;Acc:MGI:2444771]	0.144691472105946	NA	NA	NA	NA	NA
4833403J16Rik	ENSMUSG00000107481	RIKEN cDNA 4833403J16 gene [Source:MGI Symbol;Acc:MGI:1921153]	0.693102175900299	0.00645667609010632	NA	NA	NA	NA
4833404L02Rik	ENSMUSG00000108807	RIKEN cDNA 4833404L02 gene [Source:MGI Symbol;Acc:MGI:1918871]	0.0179178266356052	NA	NA	NA	NA	NA
4833405L11Rik	ENSMUSG00000113544	RIKEN cDNA 4833405L11 gene [Source:MGI Symbol;Acc:MGI:1924112]	NA	NA	NA	NA	NA	NA
4833407H14Rik	ENSMUSG00000097779	RIKEN cDNA 4833407H14 gene [Source:MGI Symbol;Acc:MGI:1921149]	2.65492970722803	1.03764868046732e-14	NA	NA	NA	NA
4833408A19Rik	ENSMUSG00000118132	RIKEN cDNA 4833408A19 gene [Source:MGI Symbol;Acc:MGI:1921038]	-0.0637227702028692	0.880043437859597	NA	NA	NA	NA
4833411C07Rik	ENSMUSG00000109089	RIKEN cDNA 4833411C07 gene [Source:MGI Symbol;Acc:MGI:1918874]	0.517756183016436	0.328703540289259	NA	NA	NA	NA
4833412C05Rik	ENSMUSG00000097697	RIKEN cDNA 4833412C05 gene [Source:MGI Symbol;Acc:MGI:1921154]	-0.116111346207176	0.702767389648413	NA	NA	NA	NA
4833412C15Rik	ENSMUSG00000116298	RIKEN cDNA 4833412C15 gene [Source:MGI Symbol;Acc:MGI:1921863]	0.249050038049644	NA	NA	NA	NA	NA
4833412K13Rik	ENSMUSG00000104018	RIKEN cDNA 4833412K13 gene [Source:MGI Symbol;Acc:MGI:1921857]	0.380675186050923	0.488326742295337	NA	NA	NA	NA
4833413E03Rik	ENSMUSG00000013562	RIKEN cDNA 4833413E03 gene [Source:MGI Symbol;Acc:MGI:1925354]	0.0711964863308221	NA	NA	NA	NA	NA
4833413G10Rik	ENSMUSG00000104950	RIKEN cDNA 4833413G10 gene [Source:MGI Symbol;Acc:MGI:1921834]	-0.277966010644275	0.165016008308059	NA	NA	NA	NA
4833415N18Rik	ENSMUSG00000115936	RIKEN cDNA 4833415N18 gene [Source:MGI Symbol;Acc:MGI:1921011]	-0.428581087102015	NA	NA	NA	NA	NA
4833417C18Rik	ENSMUSG00000086015	RIKEN cDNA 4833417C18 gene [Source:MGI Symbol;Acc:MGI:1921156]	-0.100213952620737	NA	NA	NA	NA	NA
4833418N02Rik	ENSMUSG00000085287	RIKEN cDNA 4833418N02 gene [Source:MGI Symbol;Acc:MGI:1921847]	0.148898699704142	0.57742947603406	NA	NA	NA	NA
4833418N17Rik	ENSMUSG00000052779	RIKEN cDNA 4833418N17 gene [Source:MGI Symbol;Acc:MGI:1921157]	0.115972172806179	NA	NA	NA	NA	NA
4833419F23Rik	ENSMUSG00000117401	RIKEN cDNA 4833419F23 gene [Source:MGI Symbol;Acc:MGI:1921165]	-0.213587163672973	0.592425128108917	NA	NA	NA	NA
4833419O12Rik	ENSMUSG00000116922	RIKEN cDNA 4833419O12 gene [Source:MGI Symbol;Acc:MGI:1921159]	0.147731490837254	NA	NA	NA	NA	NA
4833420G17Rik	ENSMUSG00000062822	RIKEN cDNA 4833420G17 gene [Source:MGI Symbol;Acc:MGI:1914642]	0.0377696652768221	0.780869865570132	NA	NA	NA	NA
4833421G17Rik	ENSMUSG00000103996	RIKEN cDNA 4833421G17 gene [Source:MGI Symbol;Acc:MGI:1921007]	0.0327394156427206	NA	NA	NA	NA	NA
4833421K07Rik	ENSMUSG00000108519	RIKEN cDNA 4833421K07 gene [Source:MGI Symbol;Acc:MGI:1921844]	NA	NA	NA	NA	NA	NA
4833422C13Rik	ENSMUSG00000074782	RIKEN cDNA 4833422C13 gene [Source:MGI Symbol;Acc:MGI:3603826]	0.202811444048823	0.515312645719305	NA	NA	NA	NA
4833422M21Rik	ENSMUSG00000097619	RIKEN cDNA 4833422M21 gene [Source:MGI Symbol;Acc:MGI:1923018]	0.0948122084206122	NA	NA	NA	NA	NA
4833423E24Rik	ENSMUSG00000075217	RIKEN cDNA 4833423E24 gene [Source:MGI Symbol;Acc:MGI:2687041]	0.552916805913995	0.311384181814838	NA	NA	NA	NA
4833427F10Rik	ENSMUSG00000092171	RIKEN cDNA 4833427F10 gene [Source:MGI Symbol;Acc:MGI:1921851]	1.2137231897229	0.00314696229937762	NA	NA	NA	NA
4833427G06Rik	ENSMUSG00000032057	RIKEN cDNA 4833427G06 gene [Source:MGI Symbol;Acc:MGI:1921013]	0.674385170327769	0.170857163801932	NA	NA	NA	NA
4833428L15Rik	ENSMUSG00000097074	RIKEN cDNA 4833428L15 gene [Source:MGI Symbol;Acc:MGI:1921852]	0.704350696714462	NA	NA	NA	NA	NA
4833438C02Rik	ENSMUSG00000118087	RIKEN cDNA 4833438C02 gene [Source:MGI Symbol;Acc:MGI:2147599]	-0.095031494703996	0.707125005333867	NA	NA	NA	NA
4833439L19Rik	ENSMUSG00000025871	RIKEN cDNA 4833439L19 gene [Source:MGI Symbol;Acc:MGI:1921162]	-0.0977604845019773	0.396469265854851	NA	NA	NA	NA
4833445I07Rik	ENSMUSG00000103103	RIKEN cDNA 4833445I07 gene [Source:MGI Symbol;Acc:MGI:2143268]	-0.121748641407454	0.71071791480333	NA	NA	NA	NA
4921501I09Rik	ENSMUSG00000111916	RIKEN cDNA 4921501I09 gene [Source:MGI Symbol;Acc:MGI:1925341]	0.0801060660289327	NA	NA	NA	NA	NA
4921504A21Rik	ENSMUSG00000097626	RIKEN cDNA 4921504A21 gene [Source:MGI Symbol;Acc:MGI:1918082]	-0.328190189896326	0.453241005520532	NA	NA	NA	NA
4921504E06Rik	ENSMUSG00000026734	RIKEN cDNA 4921504E06 gene [Source:MGI Symbol;Acc:MGI:1918087]	NA	NA	NA	NA	NA	NA
4921507G05Rik	ENSMUSG00000097650	RIKEN cDNA 4921507G05 gene [Source:MGI Symbol;Acc:MGI:1913959]	0.0306515961665066	0.965180290946521	NA	NA	NA	NA
4921507P07Rik	ENSMUSG00000029828	RIKEN cDNA 4921507P07 gene [Source:MGI Symbol;Acc:MGI:1918071]	-0.862025492465917	0.000217519112582237	NA	NA	NA	NA
4921508D12Rik	ENSMUSG00000027345	RIKEN cDNA 4921508D12 gene [Source:MGI Symbol;Acc:MGI:1918095]	-0.0154306763278943	NA	NA	NA	NA	NA
4921508M14Rik	ENSMUSG00000052376	RIKEN cDNA 4921508M14 gene [Source:MGI Symbol;Acc:MGI:1918094]	NA	NA	NA	NA	NA	NA
4921509A06Rik	ENSMUSG00000091147	RIKEN cDNA 4921509A06 gene [Source:MGI Symbol;Acc:MGI:1918133]	0.0179178266356052	NA	NA	NA	NA	NA
4921509C19Rik	ENSMUSG00000061525	RIKEN cDNA 4921509C19 gene [Source:MGI Symbol;Acc:MGI:2685851]	NA	NA	NA	NA	NA	NA
4921509O07Rik	ENSMUSG00000114790	RIKEN cDNA 4921509O07 gene [Source:MGI Symbol;Acc:MGI:1918167]	0.857070309814497	NA	NA	NA	NA	NA
4921511C10Rik	ENSMUSG00000104585	RIKEN cDNA 4921511C10 gene [Source:MGI Symbol;Acc:MGI:1918174]	0.744012037814598	NA	NA	NA	NA	NA
4921511C20Rik	ENSMUSG00000049815	RIKEN cDNA 4921511C20 gene [Source:MGI Symbol;Acc:MGI:2685229]	NA	NA	NA	NA	NA	NA
4921511E07Rik	ENSMUSG00000104133	RIKEN cDNA 4921511E07 gene [Source:MGI Symbol;Acc:MGI:1918145]	-0.0154306763278943	NA	NA	NA	NA	NA
4921511I17Rik	ENSMUSG00000114136	RIKEN cDNA 4921511I17 gene [Source:MGI Symbol;Acc:MGI:1918108]	NA	NA	NA	NA	NA	NA
4921511M17Rik	ENSMUSG00000094577	RIKEN cDNA 4921511M17 gene [Source:MGI Symbol;Acc:MGI:1925342]	NA	NA	NA	NA	NA	NA
4921513H07Rik	ENSMUSG00000107042	RIKEN cDNA 4921513H07 gene [Source:MGI Symbol;Acc:MGI:1918106]	NA	NA	NA	NA	NA	NA
4921513I03Rik	ENSMUSG00000044544	RIKEN cDNA 4921513I03 gene [Source:MGI Symbol;Acc:MGI:1918124]	-0.0983907074435801	0.884350414654084	NA	NA	NA	NA
4921513I08Rik	ENSMUSG00000108788	RIKEN cDNA 4921513I08 gene [Source:MGI Symbol;Acc:MGI:1918125]	NA	NA	NA	NA	NA	NA
4921514A10Rik	ENSMUSG00000097620	RIKEN cDNA 4921514A10 gene [Source:MGI Symbol;Acc:MGI:3704238]	-0.0678333029339473	0.887153060432592	NA	NA	NA	NA
4921515E04Rik	ENSMUSG00000098150	RIKEN cDNA 4921515E04 gene [Source:MGI Symbol;Acc:MGI:1918136]	NA	NA	NA	NA	NA	NA
4921515L22Rik	ENSMUSG00000112406	RIKEN cDNA 4921515L22 gene [Source:MGI Symbol;Acc:MGI:1918118]	0.230399137225375	NA	NA	NA	NA	NA
4921516A02Rik	ENSMUSG00000112652	RIKEN cDNA 4921516A02 gene [Source:MGI Symbol;Acc:MGI:3696861]	-0.0302522653350097	NA	NA	NA	NA	NA
4921517D16Rik	ENSMUSG00000116877	RIKEN cDNA 4921517D16 gene [Source:MGI Symbol;Acc:MGI:1918126]	NA	NA	NA	NA	NA	NA
4921517D22Rik	ENSMUSG00000049902	RIKEN cDNA 4921517D22 gene [Source:MGI Symbol;Acc:MGI:1918150]	NA	NA	NA	NA	NA	NA
4921518K17Rik	ENSMUSG00000085851	RIKEN cDNA 4921518K17 gene [Source:MGI Symbol;Acc:MGI:1926008]	-0.0639053254424424	NA	NA	NA	NA	NA
4921520N01Rik	ENSMUSG00000114342	RIKEN cDNA 4921520N01 gene [Source:MGI Symbol;Acc:MGI:1918166]	NA	NA	NA	NA	NA	NA
4921521D15Rik	ENSMUSG00000104703	RIKEN cDNA 4921521D15 gene [Source:MGI Symbol;Acc:MGI:1918117]	NA	NA	NA	NA	NA	NA
4921522A10Rik	ENSMUSG00000114770	RIKEN cDNA 4921522A10 gene [Source:MGI Symbol;Acc:MGI:1918119]	NA	NA	NA	NA	NA	NA
4921522P10Rik	ENSMUSG00000040467	RIKEN cDNA 4921522P10 gene [Source:MGI Symbol;Acc:MGI:1913969]	-0.177397480959616	0.777808739826084	NA	NA	NA	NA
4921523L03Rik	ENSMUSG00000093749	RIKEN cDNA 4921523L03 gene [Source:MGI Symbol;Acc:MGI:1918163]	0.590886680560774	NA	NA	NA	NA	NA
4921524J17Rik	ENSMUSG00000036934	RIKEN cDNA 4921524J17 gene [Source:MGI Symbol;Acc:MGI:1913964]	0.0264399455634585	0.911770491905367	NA	NA	NA	NA
4921524L21Rik	ENSMUSG00000039540	RIKEN cDNA 4921524L21 gene [Source:MGI Symbol;Acc:MGI:1918151]	NA	NA	NA	NA	NA	NA
4921525O09Rik	ENSMUSG00000113211	RIKEN cDNA 4921525O09 gene [Source:MGI Symbol;Acc:MGI:1921300]	0.067776706807069	NA	NA	NA	NA	NA
4921527H02Rik	ENSMUSG00000106150	RIKEN cDNA 4921527H02 gene [Source:MGI Symbol;Acc:MGI:1918179]	NA	NA	NA	NA	NA	NA
4921528I07Rik	ENSMUSG00000064299	RIKEN cDNA 4921528I07 gene [Source:MGI Symbol;Acc:MGI:1924299]	-0.157486598875012	NA	NA	NA	NA	NA
4921529L05Rik	ENSMUSG00000108060	RIKEN cDNA 4921529L05 gene [Source:MGI Symbol;Acc:MGI:2443531]	-0.0154306763278943	NA	NA	NA	NA	NA
4921531C22Rik	ENSMUSG00000085704	RIKEN cDNA 4921531C22 gene [Source:MGI Symbol;Acc:MGI:1913980]	-0.0589203879478172	0.819682493629525	NA	NA	NA	NA
4921531P14Rik	ENSMUSG00000118333	RIKEN cDNA 4921531P14 gene [Source:MGI Symbol;Acc:MGI:1918210]	-0.0302522653350097	NA	NA	NA	NA	NA
4921533I20Rik	ENSMUSG00000117460	Riken cDNA 4921533I20 gene [Source:MGI Symbol;Acc:MGI:3613759]	NA	NA	NA	NA	NA	NA
4921534A09Rik	ENSMUSG00000110910	RIKEN cDNA 4921534A09 gene [Source:MGI Symbol;Acc:MGI:2444504]	0.305964916647208	0.598790014752592	NA	NA	NA	NA
4921534H16Rik	ENSMUSG00000090255	RIKEN cDNA 4921534H16 gene [Source:MGI Symbol;Acc:MGI:1913987]	NA	NA	NA	NA	NA	NA
4921536K21Rik	ENSMUSG00000020434	RIKEN cDNA 4921536K21 gene [Source:MGI Symbol;Acc:MGI:1914680]	0.166658492371573	0.680257972965064	NA	NA	NA	NA
4921539E11Rik	ENSMUSG00000028520	RIKEN cDNA 4921539E11 gene [Source:MGI Symbol;Acc:MGI:1918191]	0.0327394156427206	NA	NA	NA	NA	NA
4921539H07Rik	ENSMUSG00000104586	RIKEN cDNA 4921539H07 gene [Source:MGI Symbol;Acc:MGI:1925506]	-0.0282877132979988	NA	NA	NA	NA	NA
4922502D21Rik	ENSMUSG00000047720	RIKEN cDNA 4922502D21 gene [Source:MGI Symbol;Acc:MGI:2685920]	-0.0154306763278943	NA	NA	NA	NA	NA
4922502N22Rik	ENSMUSG00000108128	RIKEN cDNA 4922502N22 gene [Source:MGI Symbol;Acc:MGI:1918212]	NA	NA	NA	NA	NA	NA
4930401A07Rik	ENSMUSG00000110794	RIKEN cDNA 4930401A07 gene [Source:MGI Symbol;Acc:MGI:1921071]	NA	NA	NA	NA	NA	NA
4930401C15Rik	ENSMUSG00000112444	RIKEN cDNA 4930401C15 gene [Source:MGI Symbol;Acc:MGI:1921053]	0.0179178266356052	NA	NA	NA	NA	NA
4930401G09Rik	ENSMUSG00000086352	RIKEN cDNA 4930401G09 gene [Source:MGI Symbol;Acc:MGI:1921042]	0.0941314569127961	NA	NA	NA	NA	NA
4930401O10Rik	ENSMUSG00000085528	RIKEN cDNA 4930401O10 gene [Source:MGI Symbol;Acc:MGI:1921066]	NA	NA	NA	NA	NA	NA
4930401O12Rik	ENSMUSG00000087460	RIKEN cDNA 4930401O12 gene [Source:MGI Symbol;Acc:MGI:1921174]	NA	NA	NA	NA	NA	NA
4930402C01Rik	ENSMUSG00000104382	RIKEN cDNA 4930402C01 gene [Source:MGI Symbol;Acc:MGI:1921179]	NA	NA	NA	NA	NA	NA
4930402D18Rik	ENSMUSG00000115231	RIKEN cDNA 4930402D18 gene [Source:MGI Symbol;Acc:MGI:1922102]	-0.0302522653350097	NA	NA	NA	NA	NA
4930402F06Rik	ENSMUSG00000079421	RIKEN cDNA 4930402F06 gene [Source:MGI Symbol;Acc:MGI:1922104]	NA	NA	NA	NA	NA	NA
4930402F11Rik	ENSMUSG00000108885	RIKEN cDNA 4930402F11 gene [Source:MGI Symbol;Acc:MGI:1921046]	NA	NA	NA	NA	NA	NA
4930402H05Rik	ENSMUSG00000107397	RIKEN cDNA 4930402H05 gene [Source:MGI Symbol;Acc:MGI:1926044]	0.0327394156427206	NA	NA	NA	NA	NA
4930402H24Rik	ENSMUSG00000027309	RIKEN cDNA 4930402H24 gene [Source:MGI Symbol;Acc:MGI:1923029]	-0.00887073360616317	0.931373217196331	NA	NA	NA	NA
4930402K13Rik	ENSMUSG00000045797	RIKEN cDNA 4930402K13 gene [Source:MGI Symbol;Acc:MGI:1923025]	NA	NA	NA	NA	NA	NA
4930403D09Rik	ENSMUSG00000087122	RIKEN cDNA 4930403D09 gene [Source:MGI Symbol;Acc:MGI:2441677]	NA	NA	NA	NA	NA	NA
4930403O18Rik	ENSMUSG00000116730	RIKEN cDNA 4930403O18 gene [Source:MGI Symbol;Acc:MGI:1921193]	NA	NA	NA	NA	NA	NA
4930403P22Rik	ENSMUSG00000102762	RIKEN cDNA 4930403P22 gene [Source:MGI Symbol;Acc:MGI:1921057]	0.680710376483327	NA	NA	NA	NA	NA
4930404A05Rik	ENSMUSG00000116611	RIKEN cDNA 4930404A05 gene [Source:MGI Symbol;Acc:MGI:1921070]	NA	NA	NA	NA	NA	NA
4930404A12Rik	ENSMUSG00000106082	RIKEN cDNA 4930404A12 gene [Source:MGI Symbol;Acc:MGI:3605803]	NA	NA	NA	NA	NA	NA
4930404H11Rik	ENSMUSG00000113630	RIKEN cDNA 4930404H11 gene [Source:MGI Symbol;Acc:MGI:1921065]	-0.349113605166439	0.540772418442256	NA	NA	NA	NA
4930404H24Rik	ENSMUSG00000079001	RIKEN cDNA 4930404H24 gene [Source:MGI Symbol;Acc:MGI:1925401]	-0.102339938712494	NA	NA	NA	NA	NA
4930404I05Rik	ENSMUSG00000087354	RIKEN cDNA 4930404I05 gene [Source:MGI Symbol;Acc:MGI:1914644]	0.0830339224320044	0.795123864321373	NA	NA	NA	NA
4930404I20Rik	ENSMUSG00000107679	RIKEN cDNA 4930404I20 gene [Source:MGI Symbol;Acc:MGI:1921168]	NA	NA	NA	NA	NA	NA
4930404K13Rik	ENSMUSG00000115639	RIKEN cDNA 4930404K13 gene [Source:MGI Symbol;Acc:MGI:1922095]	0.00489530170360028	NA	NA	NA	NA	NA
4930404N11Rik	ENSMUSG00000020234	RIKEN cDNA 4930404N11 gene [Source:MGI Symbol;Acc:MGI:1921072]	-0.233134805618784	0.585457643928062	NA	NA	NA	NA
4930404O17Rik	ENSMUSG00000115490	RIKEN cDNA 4930404O17 gene [Source:MGI Symbol;Acc:MGI:1921175]	NA	NA	NA	NA	NA	NA
4930405A10Rik	ENSMUSG00000114412	RIKEN cDNA 4930405A10 gene [Source:MGI Symbol;Acc:MGI:1921060]	NA	NA	NA	NA	NA	NA
4930405A21Rik	ENSMUSG00000086638	RIKEN cDNA 4930405A21 gene [Source:MGI Symbol;Acc:MGI:1922096]	-0.0712680233081195	0.906160449189756	NA	NA	NA	NA
4930405D01Rik	ENSMUSG00000116689	RIKEN cDNA 4930405D01 gene [Source:MGI Symbol;Acc:MGI:1921045]	NA	NA	NA	NA	NA	NA
4930405D11Rik	ENSMUSG00000085940	RIKEN cDNA 4930405D11 gene [Source:MGI Symbol;Acc:MGI:1921172]	NA	NA	NA	NA	NA	NA
4930405G09Rik	ENSMUSG00000109453	RIKEN cDNA 4930405G09 gene [Source:MGI Symbol;Acc:MGI:1921043]	-0.0302522653350097	NA	NA	NA	NA	NA
4930405H06Rik	ENSMUSG00000090146	RIKEN cDNA 4930405H06 gene [Source:MGI Symbol;Acc:MGI:1921068]	NA	NA	NA	NA	NA	NA
4930405J17Rik	ENSMUSG00000110754	RIKEN cDNA 4930405J17 gene [Source:MGI Symbol;Acc:MGI:1921061]	-0.0154306763278943	NA	NA	NA	NA	NA
4930405L22Rik	ENSMUSG00000106602	RIKEN cDNA 4930405L22 gene [Source:MGI Symbol;Acc:MGI:1925356]	-0.0302522653350097	NA	NA	NA	NA	NA
4930405N21Rik	ENSMUSG00000104705	RIKEN cDNA 4930405N21 gene [Source:MGI Symbol;Acc:MGI:1921047]	-0.132305289383991	0.842497264731743	NA	NA	NA	NA
4930405O22Rik	ENSMUSG00000090565	RIKEN cDNA 4930405O22 gene [Source:MGI Symbol;Acc:MGI:3041158]	-0.144659134526411	NA	NA	NA	NA	NA
4930406D18Rik	ENSMUSG00000086923	RIKEN cDNA 4930406D18 gene [Source:MGI Symbol;Acc:MGI:1921056]	NA	NA	NA	NA	NA	NA
4930407G08Rik	ENSMUSG00000086713	RIKEN cDNA 4930407G08 gene [Source:MGI Symbol;Acc:MGI:1924473]	0.0213467466818536	NA	NA	NA	NA	NA
4930407I10Rik	ENSMUSG00000075524	RIKEN cDNA 4930407I10 gene [Source:MGI Symbol;Acc:MGI:2685593]	NA	NA	NA	NA	NA	NA
4930407I19Rik	ENSMUSG00000112210	RIKEN cDNA 4930407I19 gene [Source:MGI Symbol;Acc:MGI:1924448]	NA	NA	NA	NA	NA	NA
4930408K08Rik	ENSMUSG00000105638	RIKEN cDNA 4930408K08 gene [Source:MGI Symbol;Acc:MGI:1924115]	NA	NA	NA	NA	NA	NA
4930408O17Rik	ENSMUSG00000021101	RIKEN cDNA 4930408O17 gene [Source:MGI Symbol;Acc:MGI:1921178]	-0.0450738543421251	NA	NA	NA	NA	NA
4930412B13Rik	ENSMUSG00000086221	RIKEN cDNA 4930412B13 gene [Source:MGI Symbol;Acc:MGI:1921188]	0.144814285734606	NA	NA	NA	NA	NA
4930412C18Rik	ENSMUSG00000085558	RIKEN cDNA 4930412C18 gene [Source:MGI Symbol;Acc:MGI:2443490]	0.177025750476888	0.695441686628675	NA	NA	NA	NA
4930412E21Rik	ENSMUSG00000102203	RIKEN cDNA 4930412E21 gene [Source:MGI Symbol;Acc:MGI:1924114]	NA	NA	NA	NA	NA	NA
4930412F09Rik	ENSMUSG00000085321	RIKEN cDNA 4930412F09 gene [Source:MGI Symbol;Acc:MGI:1921177]	0.0327394156427206	NA	NA	NA	NA	NA
4930412F12Rik	ENSMUSG00000110289	RIKEN cDNA 4930412F12 gene [Source:MGI Symbol;Acc:MGI:1922099]	0.0699765138367383	0.919654035823239	NA	NA	NA	NA
4930412L05Rik	ENSMUSG00000087192	RIKEN cDNA 4930412L05 gene [Source:MGI Symbol;Acc:MGI:1921191]	-0.0064247653600039	0.992735651461158	NA	NA	NA	NA
4930412M03Rik	ENSMUSG00000051008	RIKEN cDNA 4930412M03 gene [Source:MGI Symbol;Acc:MGI:2443570]	-0.451085249040386	0.424401266387485	NA	NA	NA	NA
4930412O13Rik	ENSMUSG00000025783	RIKEN cDNA 4930412O13 gene [Source:MGI Symbol;Acc:MGI:1921185]	-0.605663507139378	0.0353136922675525	NA	NA	NA	NA
4930413E15Rik	ENSMUSG00000107144	RIKEN cDNA 4930413E15 gene [Source:MGI Symbol;Acc:MGI:1921877]	NA	NA	NA	NA	NA	NA
4930413F20Rik	ENSMUSG00000115526	RIKEN cDNA 4930413F20 gene [Source:MGI Symbol;Acc:MGI:1918887]	-0.0450738543421251	NA	NA	NA	NA	NA
4930413G21Rik	ENSMUSG00000108452	RIKEN cDNA 4930413G21 gene [Source:MGI Symbol;Acc:MGI:1921201]	-0.374342095114665	0.159752158703078	NA	NA	NA	NA
4930414F18Rik	ENSMUSG00000116520	RIKEN cDNA 4930414F18 gene [Source:MGI Symbol;Acc:MGI:1926040]	NA	NA	NA	NA	NA	NA
4930414N06Rik	ENSMUSG00000118204	RIKEN cDNA 4930414N06 gene [Source:MGI Symbol;Acc:MGI:1921144]	0.0179178266356052	NA	NA	NA	NA	NA
4930415C11Rik	ENSMUSG00000114437	RIKEN cDNA 4930415C11 gene [Source:MGI Symbol;Acc:MGI:1921130]	NA	NA	NA	NA	NA	NA
4930415H17Rik	ENSMUSG00000082344	RIKEN cDNA 4930415H17 gene [Source:MGI Symbol;Acc:MGI:1921101]	NA	NA	NA	NA	NA	NA
4930415L06Rik	ENSMUSG00000035387	RIKEN cDNA 4930415L06 gene [Source:MGI Symbol;Acc:MGI:3588286]	NA	NA	NA	NA	NA	NA
4930415O11Rik	ENSMUSG00000117383	RIKEN cDNA 4930415O11 gene [Source:MGI Symbol;Acc:MGI:1915234]	NA	NA	NA	NA	NA	NA
4930415O20Rik	ENSMUSG00000022993	RIKEN cDNA 4930415O20 gene [Source:MGI Symbol;Acc:MGI:1921113]	0.289190634214979	0.603808303986444	NA	NA	NA	NA
4930415P13Rik	ENSMUSG00000117742	RIKEN cDNA 4930415P13 gene [Source:MGI Symbol;Acc:MGI:1921198]	-0.0154306763278943	NA	NA	NA	NA	NA
4930417H01Rik	ENSMUSG00000087017	RIKEN cDNA 4930417H01 gene [Source:MGI Symbol;Acc:MGI:3041209]	-0.0244125804057315	NA	NA	NA	NA	NA
4930417O13Rik	ENSMUSG00000108129	RIKEN cDNA 4930417O13 gene [Source:MGI Symbol;Acc:MGI:1921120]	0.317534771728727	0.574278881196297	NA	NA	NA	NA
4930417O22Rik	ENSMUSG00000071818	RIKEN cDNA 4930417O22 gene [Source:MGI Symbol;Acc:MGI:1921137]	NA	NA	NA	NA	NA	NA
4930419G24Rik	ENSMUSG00000087625	RIKEN cDNA 4930419G24 gene [Source:MGI Symbol;Acc:MGI:1921124]	0.0773565881732137	NA	NA	NA	NA	NA
4930420G21Rik	ENSMUSG00000116885	RIKEN cDNA 4930420G21 gene [Source:MGI Symbol;Acc:MGI:1926174]	NA	NA	NA	NA	NA	NA
4930420N18Rik	ENSMUSG00000104199	RIKEN cDNA 4930420N18 gene [Source:MGI Symbol;Acc:MGI:1921202]	NA	NA	NA	NA	NA	NA
4930421C12Rik	ENSMUSG00000106851	RIKEN cDNA 4930421C12 gene [Source:MGI Symbol;Acc:MGI:1926038]	-0.316812693252826	NA	NA	NA	NA	NA
4930421P07Rik	ENSMUSG00000086422	RIKEN cDNA 4930421P07 gene [Source:MGI Symbol;Acc:MGI:1921025]	NA	NA	NA	NA	NA	NA
4930422C21Rik	ENSMUSG00000110476	RIKEN cDNA 4930422C21 gene [Source:MGI Symbol;Acc:MGI:1923031]	NA	NA	NA	NA	NA	NA
4930422I22Rik	ENSMUSG00000112513	RIKEN cDNA 4930422I22 gene [Source:MGI Symbol;Acc:MGI:1921893]	-0.0304225315384906	NA	NA	NA	NA	NA
4930422M22Rik	ENSMUSG00000100281	RIKEN cDNA 4930422M22 gene [Source:MGI Symbol;Acc:MGI:1921024]	0.0872032844292251	0.88057564187833	NA	NA	NA	NA
4930423C22Rik	ENSMUSG00000102249	RIKEN cDNA 4930423C22 gene [Source:MGI Symbol;Acc:MGI:1921878]	NA	NA	NA	NA	NA	NA
4930423D22Rik	ENSMUSG00000113303	RIKEN cDNA 4930423D22 gene [Source:MGI Symbol;Acc:MGI:1921884]	0.562477484415325	0.167583528964134	NA	NA	NA	NA
4930423D24Rik	ENSMUSG00000112753	RIKEN cDNA 4930423D24 gene [Source:MGI Symbol;Acc:MGI:1921142]	-0.0154306763278943	NA	NA	NA	NA	NA
4930423M02Rik	ENSMUSG00000086066	RIKEN cDNA 4930423M02 gene [Source:MGI Symbol;Acc:MGI:1921122]	NA	NA	NA	NA	NA	NA
4930425K10Rik	ENSMUSG00000106880	RIKEN cDNA 4930425K10 gene [Source:MGI Symbol;Acc:MGI:1921115]	0.402749609233362	NA	NA	NA	NA	NA
4930425K24Rik	ENSMUSG00000113605	RIKEN cDNA 4930425K24 gene [Source:MGI Symbol;Acc:MGI:1926166]	NA	NA	NA	NA	NA	NA
4930425L21Rik	ENSMUSG00000107396	RIKEN cDNA 4930425L21 gene [Source:MGI Symbol;Acc:MGI:1925379]	NA	NA	NA	NA	NA	NA
4930425O10Rik	ENSMUSG00000105838	RIKEN cDNA 4930425O10 gene [Source:MGI Symbol;Acc:MGI:1921885]	-0.0834549426401624	NA	NA	NA	NA	NA
4930425P05Rik	ENSMUSG00000115120	RIKEN cDNA 4930425P05 gene [Source:MGI Symbol;Acc:MGI:1921132]	-0.207051829328612	0.737791559564616	NA	NA	NA	NA
4930426D05Rik	ENSMUSG00000043168	RIKEN cDNA 4930426D05 gene [Source:MGI Symbol;Acc:MGI:1921894]	-0.692462831381108	2.51112323373054e-05	NA	NA	NA	NA
4930426I24Rik	ENSMUSG00000097323	RIKEN cDNA 4930426I24 gene [Source:MGI Symbol;Acc:MGI:1921125]	-0.817583559872443	0.0868079650878448	NA	NA	NA	NA
4930426L09Rik	ENSMUSG00000026736	RIKEN cDNA 4930426L09 gene [Source:MGI Symbol;Acc:MGI:1921879]	0.448761317431873	0.127975864628659	NA	NA	NA	NA
4930428D20Rik	ENSMUSG00000107073	RIKEN cDNA 4930428D20 gene [Source:MGI Symbol;Acc:MGI:1925360]	NA	NA	NA	NA	NA	NA
4930428E07Rik	ENSMUSG00000112967	RIKEN cDNA 4930428E07 gene [Source:MGI Symbol;Acc:MGI:1921117]	NA	NA	NA	NA	NA	NA
4930428N03Rik	ENSMUSG00000089887	RIKEN cDNA 4930428N03 gene [Source:MGI Symbol;Acc:MGI:1921121]	0.317822230281913	NA	NA	NA	NA	NA
4930428O21Rik	ENSMUSG00000106333	RIKEN cDNA 4930428O21 gene [Source:MGI Symbol;Acc:MGI:1923034]	-0.0154306763278943	NA	NA	NA	NA	NA
4930429C20Rik	ENSMUSG00000115286	RIKEN cDNA 4930429C20 gene [Source:MGI Symbol;Acc:MGI:1921107]	NA	NA	NA	NA	NA	NA
4930429D17Rik	ENSMUSG00000104956	RIKEN cDNA 4930429D17 gene [Source:MGI Symbol;Acc:MGI:1921874]	0.0327394156427206	NA	NA	NA	NA	NA
4930429F24Rik	ENSMUSG00000086918	RIKEN cDNA 4930429F24 gene [Source:MGI Symbol;Acc:MGI:1921883]	-0.865532422283825	0.000915694759803009	NA	NA	NA	NA
4930429H19Rik	ENSMUSG00000108530	RIKEN cDNA 4930429H19 gene [Source:MGI Symbol;Acc:MGI:1921147]	0.0326142722713641	0.962791134541138	NA	NA	NA	NA
4930429P21Rik	ENSMUSG00000102144	RIKEN cDNA 4930429P21 gene [Source:MGI Symbol;Acc:MGI:1921105]	-0.0660235457556834	NA	NA	NA	NA	NA
4930430A15Rik	ENSMUSG00000027157	RIKEN cDNA 4930430A15 gene [Source:MGI Symbol;Acc:MGI:1914825]	NA	NA	NA	NA	NA	NA
4930430E12Rik	ENSMUSG00000085295	RIKEN cDNA 4930430E12 gene [Source:MGI Symbol;Acc:MGI:1918889]	1.17042693634599	7.87496631578291e-05	NA	NA	NA	NA
4930430F08Rik	ENSMUSG00000046567	RIKEN cDNA 4930430F08 gene [Source:MGI Symbol;Acc:MGI:1921197]	-0.420884131289072	0.0183668976963908	NA	NA	NA	NA
4930430F21Rik	ENSMUSG00000115474	RIKEN cDNA 4930430F21 gene [Source:MGI Symbol;Acc:MGI:1921034]	0.0327394156427206	NA	NA	NA	NA	NA
4930430O22Rik	ENSMUSG00000107353	RIKEN cDNA 4930430O22 gene [Source:MGI Symbol;Acc:MGI:1925404]	NA	NA	NA	NA	NA	NA
4930431F10Rik	ENSMUSG00000111494	RIKEN cDNA 4930431F10 gene [Source:MGI Symbol;Acc:MGI:1918888]	NA	NA	NA	NA	NA	NA
4930431F12Rik	ENSMUSG00000062496	RIKEN cDNA 4930431F12 gene [Source:MGI Symbol;Acc:MGI:1923033]	-0.0154306763278943	NA	NA	NA	NA	NA
4930431L21Rik	ENSMUSG00000105475	RIKEN cDNA 4930431L21 gene [Source:MGI Symbol;Acc:MGI:1921204]	NA	NA	NA	NA	NA	NA
4930431P03Rik	ENSMUSG00000075042	RIKEN cDNA 4930431P03 gene [Source:MGI Symbol;Acc:MGI:1921145]	-0.0202672582335353	NA	NA	NA	NA	NA
4930431P19Rik	ENSMUSG00000109147	RIKEN cDNA 4930431P19 gene [Source:MGI Symbol;Acc:MGI:1921136]	-0.0212281562661075	0.954411196632012	NA	NA	NA	NA
4930431P22Rik	ENSMUSG00000115709	RIKEN cDNA 4930431P22 gene [Source:MGI Symbol;Acc:MGI:1921133]	-0.0263764135547923	NA	NA	NA	NA	NA
4930432B10Rik	ENSMUSG00000097007	RIKEN cDNA 4930432B10 gene [Source:MGI Symbol;Acc:MGI:1921869]	-0.446075621700099	0.427532620685618	NA	NA	NA	NA
4930432E11Rik	ENSMUSG00000046958	RIKEN cDNA 4930432E11 gene [Source:MGI Symbol;Acc:MGI:3045259]	0.698129325403145	0.162633635787121	NA	NA	NA	NA
4930432H08Rik	ENSMUSG00000106594	RIKEN cDNA 4930432H08 gene [Source:MGI Symbol;Acc:MGI:1921031]	NA	NA	NA	NA	NA	NA
4930432J09Rik	ENSMUSG00000115727	RIKEN cDNA 4930432J09 gene [Source:MGI Symbol;Acc:MGI:1921127]	-0.0570708400692732	0.932290936949507	NA	NA	NA	NA
4930432K21Rik	ENSMUSG00000008129	RIKEN cDNA 4930432K21 gene [Source:MGI Symbol;Acc:MGI:1921916]	-0.149985834688062	0.668569264105102	NA	NA	NA	NA
4930432L08Rik	ENSMUSG00000087037	RIKEN cDNA 4930432L08 gene [Source:MGI Symbol;Acc:MGI:1921871]	-0.0154306763278943	NA	NA	NA	NA	NA
4930432M17Rik	ENSMUSG00000074248	RIKEN cDNA 4930432M17 gene [Source:MGI Symbol;Acc:MGI:3588188]	0.0327394156427206	NA	NA	NA	NA	NA
4930432O09Rik	ENSMUSG00000112846	RIKEN cDNA 4930432O09 gene [Source:MGI Symbol;Acc:MGI:1921897]	NA	NA	NA	NA	NA	NA
4930433B08Rik	ENSMUSG00000102699	RIKEN cDNA 4930433B08 gene [Source:MGI Symbol;Acc:MGI:1921209]	NA	NA	NA	NA	NA	NA
4930433E05Rik	ENSMUSG00000115720	RIKEN cDNA 4930433E05 gene [Source:MGI Symbol;Acc:MGI:1925381]	NA	NA	NA	NA	NA	NA
4930433I11Rik	ENSMUSG00000091692	RIKEN cDNA 4930433I11 gene [Source:MGI Symbol;Acc:MGI:2685327]	NA	NA	NA	NA	NA	NA
4930433J02Rik	ENSMUSG00000103478	RIKEN cDNA 4930433J02 gene [Source:MGI Symbol;Acc:MGI:1921914]	NA	NA	NA	NA	NA	NA
4930433N12Rik	ENSMUSG00000042360	RIKEN cDNA 4930433N12 gene [Source:MGI Symbol;Acc:MGI:2149746]	0.48254257937675	0.374739526362228	NA	NA	NA	NA
4930434B07Rik	ENSMUSG00000100850	RIKEN cDNA 4930434B07 gene [Source:MGI Symbol;Acc:MGI:1921223]	NA	NA	NA	NA	NA	NA
4930434F21Rik	ENSMUSG00000111655	RIKEN cDNA 4930434F21 gene [Source:MGI Symbol;Acc:MGI:1921213]	-0.0154306763278943	NA	NA	NA	NA	NA
4930434J06Rik	ENSMUSG00000115304	RIKEN cDNA 4930434J06 gene [Source:MGI Symbol;Acc:MGI:1921917]	NA	NA	NA	NA	NA	NA
4930434O05Rik	ENSMUSG00000107839	RIKEN cDNA 4930434O05 gene [Source:MGI Symbol;Acc:MGI:1925364]	NA	NA	NA	NA	NA	NA
4930435C17Rik	ENSMUSG00000102085	RIKEN cDNA 4930435C17 gene [Source:MGI Symbol;Acc:MGI:1925412]	NA	NA	NA	NA	NA	NA
4930435F18Rik	ENSMUSG00000114290	RIKEN cDNA 4930435F18 gene [Source:MGI Symbol;Acc:MGI:1921930]	NA	NA	NA	NA	NA	NA
4930435M08Rik	ENSMUSG00000115689	RIKEN cDNA 4930435M08 gene [Source:MGI Symbol;Acc:MGI:1921901]	0.06608791860622	NA	NA	NA	NA	NA
4930435N07Rik	ENSMUSG00000109551	RIKEN cDNA 4930435N07 gene [Source:MGI Symbol;Acc:MGI:1923047]	NA	NA	NA	NA	NA	NA
4930437M23Rik	ENSMUSG00000105688	RIKEN cDNA 4930437M23 gene [Source:MGI Symbol;Acc:MGI:1921226]	NA	NA	NA	NA	NA	NA
4930438A08Rik	ENSMUSG00000069873	RIKEN cDNA 4930438A08 gene [Source:MGI Symbol;Acc:MGI:1921238]	1.33167839840332	0.00458863540393671	NA	NA	NA	NA
4930438E09Rik	ENSMUSG00000093472	RIKEN cDNA 4930438E09 gene [Source:MGI Symbol;Acc:MGI:1921227]	NA	NA	NA	NA	NA	NA
4930439A04Rik	ENSMUSG00000086064	RIKEN cDNA 4930439A04 gene [Source:MGI Symbol;Acc:MGI:1925369]	-0.0154306763278943	NA	NA	NA	NA	NA
4930439D14Rik	ENSMUSG00000101905	RIKEN cDNA 4930439D14 gene [Source:MGI Symbol;Acc:MGI:1925417]	0.091932166949699	NA	NA	NA	NA	NA
4930440C22Rik	ENSMUSG00000100518	RIKEN cDNA 4930440C22 gene [Source:MGI Symbol;Acc:MGI:1921939]	NA	NA	NA	NA	NA	NA
4930440I19Rik	ENSMUSG00000085431	RIKEN cDNA 4930440I19 gene [Source:MGI Symbol;Acc:MGI:1925408]	-0.799079895164321	0.12909590952888	NA	NA	NA	NA
4930441H08Rik	ENSMUSG00000108669	RIKEN cDNA 4930441H08 gene [Source:MGI Symbol;Acc:MGI:1925406]	NA	NA	NA	NA	NA	NA
4930441J16Rik	ENSMUSG00000085405	RIKEN cDNA 4930441J16 gene [Source:MGI Symbol;Acc:MGI:1921212]	NA	NA	NA	NA	NA	NA
4930442G10Rik	ENSMUSG00000113974	RIKEN cDNA 4930442G10 gene [Source:MGI Symbol;Acc:MGI:1921236]	-0.0154306763278943	NA	NA	NA	NA	NA
4930442G15Rik	ENSMUSG00000111629	RIKEN cDNA 4930442G15 gene [Source:MGI Symbol;Acc:MGI:1925410]	-0.201981217727791	NA	NA	NA	NA	NA
4930442H23Rik	ENSMUSG00000053603	RIKEN cDNA 4930442H23 gene [Source:MGI Symbol;Acc:MGI:1922144]	0.0413522959746643	0.954233322387557	NA	NA	NA	NA
4930442J19Rik	ENSMUSG00000087609	RIKEN cDNA 4930442J19 gene [Source:MGI Symbol;Acc:MGI:1921910]	NA	NA	NA	NA	NA	NA
4930442L01Rik	ENSMUSG00000087223	RIKEN cDNA 4930442L01 gene [Source:MGI Symbol;Acc:MGI:1914833]	NA	NA	NA	NA	NA	NA
4930442P19Rik	ENSMUSG00000103608	RIKEN cDNA 4930442P19 gene [Source:MGI Symbol;Acc:MGI:2447822]	NA	NA	NA	NA	NA	NA
4930443G03Rik	ENSMUSG00000108147	RIKEN cDNA 4930443G03 gene [Source:MGI Symbol;Acc:MGI:1922123]	NA	NA	NA	NA	NA	NA
4930443O20Rik	ENSMUSG00000086969	RIKEN cDNA 4930443O20 gene [Source:MGI Symbol;Acc:MGI:1921937]	-0.0148876793694354	0.982654304265774	NA	NA	NA	NA
4930444A19Rik	ENSMUSG00000101674	RIKEN cDNA 4930444A19 gene [Source:MGI Symbol;Acc:MGI:1921230]	-0.0663482816506974	NA	NA	NA	NA	NA
4930444E06Rik	ENSMUSG00000085127	RIKEN cDNA 4930444E06 gene [Source:MGI Symbol;Acc:MGI:1922124]	NA	NA	NA	NA	NA	NA
4930444F02Rik	ENSMUSG00000110737	RIKEN cDNA 4930444F02 gene [Source:MGI Symbol;Acc:MGI:1921218]	-0.110339983537348	NA	NA	NA	NA	NA
4930444G20Rik	ENSMUSG00000069712	RIKEN cDNA 4930444G20 gene [Source:MGI Symbol;Acc:MGI:2149738]	0.180595937281106	NA	NA	NA	NA	NA
4930444K16Rik	ENSMUSG00000112494	RIKEN cDNA 4930444K16 gene [Source:MGI Symbol;Acc:MGI:1923044]	NA	NA	NA	NA	NA	NA
4930444P10Rik	ENSMUSG00000067795	RIKEN cDNA 4930444P10 gene [Source:MGI Symbol;Acc:MGI:1923049]	0.00309623762848979	NA	NA	NA	NA	NA
4930445B16Rik	ENSMUSG00000091061	RIKEN cDNA 4930445B16 gene [Source:MGI Symbol;Acc:MGI:1922130]	NA	NA	NA	NA	NA	NA
4930445E18Rik	ENSMUSG00000115355	RIKEN cDNA 4930445E18 gene [Source:MGI Symbol;Acc:MGI:1925365]	1.10284420781948	0.0150828737235071	NA	NA	NA	NA
4930445N06Rik	ENSMUSG00000115880	RIKEN cDNA 4930445N06 gene [Source:MGI Symbol;Acc:MGI:1925415]	NA	NA	NA	NA	NA	NA
4930445N08Rik	ENSMUSG00000087205	RIKEN cDNA 4930445N08 gene [Source:MGI Symbol;Acc:MGI:1925372]	NA	NA	NA	NA	NA	NA
4930445N18Rik	ENSMUSG00000097738	RIKEN cDNA 4930445N18 gene [Source:MGI Symbol;Acc:MGI:1921235]	-0.270188515371256	NA	NA	NA	NA	NA
4930447A16Rik	ENSMUSG00000022288	RIKEN cDNA 4930447A16 gene [Source:MGI Symbol;Acc:MGI:1922142]	0.06608791860622	NA	NA	NA	NA	NA
4930447C04Rik	ENSMUSG00000021098	RIKEN cDNA 4930447C04 gene [Source:MGI Symbol;Acc:MGI:1923051]	-0.148050171922615	0.718180266948805	NA	NA	NA	NA
4930447C11Rik	ENSMUSG00000107964	RIKEN cDNA 4930447C11 gene [Source:MGI Symbol;Acc:MGI:1922113]	-0.0154306763278943	NA	NA	NA	NA	NA
4930447F04Rik	ENSMUSG00000031182	RIKEN cDNA 4930447F04 gene [Source:MGI Symbol;Acc:MGI:1922112]	NA	NA	NA	NA	NA	NA
4930447F24Rik	ENSMUSG00000102224	RIKEN cDNA 4930447F24 gene [Source:MGI Symbol;Acc:MGI:1924123]	-0.75490176294195	0.128288116843392	NA	NA	NA	NA
4930447J18Rik	ENSMUSG00000115609	RIKEN cDNA 4930447J18 gene [Source:MGI Symbol;Acc:MGI:1921211]	NA	NA	NA	NA	NA	NA
4930447K03Rik	ENSMUSG00000113591	RIKEN cDNA 4930447K03 gene [Source:MGI Symbol;Acc:MGI:1921231]	-0.102115247318942	NA	NA	NA	NA	NA
4930447M23Rik	ENSMUSG00000087674	RIKEN cDNA 4930447M23 gene [Source:MGI Symbol;Acc:MGI:1918902]	0.859526063950636	0.0607269986387711	NA	NA	NA	NA
4930447N08Rik	ENSMUSG00000106583	RIKEN cDNA 4930447N08 gene [Source:MGI Symbol;Acc:MGI:1918897]	0.056348874259629	0.937454471431312	NA	NA	NA	NA
4930448A20Rik	ENSMUSG00000108382	RIKEN cDNA 4930448A20 gene [Source:MGI Symbol;Acc:MGI:1921243]	-0.00248312734470529	NA	NA	NA	NA	NA
4930448C13Rik	ENSMUSG00000113644	RIKEN cDNA 4930448C13 gene [Source:MGI Symbol;Acc:MGI:1921222]	NA	NA	NA	NA	NA	NA
4930448D08Rik	ENSMUSG00000086824	RIKEN cDNA 4930448D08 gene [Source:MGI Symbol;Acc:MGI:1921921]	-0.317094752847868	NA	NA	NA	NA	NA
4930448E22Rik	ENSMUSG00000097463	RIKEN cDNA 4930448E22 gene [Source:MGI Symbol;Acc:MGI:1921931]	0.108241272119466	0.87526165270127	NA	NA	NA	NA
4930448F12Rik	ENSMUSG00000113470	RIKEN cDNA 4930448F12 gene [Source:MGI Symbol;Acc:MGI:1921242]	NA	NA	NA	NA	NA	NA
4930448H16Rik	ENSMUSG00000089879	RIKEN cDNA 4930448H16 gene [Source:MGI Symbol;Acc:MGI:1922122]	-0.132809814205539	NA	NA	NA	NA	NA
4930448I06Rik	ENSMUSG00000104072	RIKEN cDNA 4930448I06 gene [Source:MGI Symbol;Acc:MGI:1922147]	NA	NA	NA	NA	NA	NA
4930448I18Rik	ENSMUSG00000104870	RIKEN cDNA 4930448I18 gene [Source:MGI Symbol;Acc:MGI:1921215]	NA	NA	NA	NA	NA	NA
4930448K20Rik	ENSMUSG00000082843	RIKEN cDNA 4930448K20 gene [Source:MGI Symbol;Acc:MGI:1921912]	NA	NA	NA	NA	NA	NA
4930449A18Rik	ENSMUSG00000074589	RIKEN cDNA 4930449A18 gene [Source:MGI Symbol;Acc:MGI:1921922]	NA	NA	NA	NA	NA	NA
4930449C09Rik	ENSMUSG00000115676	RIKEN cDNA 4930449C09 gene [Source:MGI Symbol;Acc:MGI:1921244]	NA	NA	NA	NA	NA	NA
4930449E01Rik	ENSMUSG00000022116	RIKEN cDNA 4930449E01 gene [Source:MGI Symbol;Acc:MGI:1922114]	NA	NA	NA	NA	NA	NA
4930449E18Rik	ENSMUSG00000117684	RIKEN cDNA 4930449E18 gene [Source:MGI Symbol;Acc:MGI:1925370]	-0.0154306763278943	NA	NA	NA	NA	NA
4930449I04Rik	ENSMUSG00000105459	RIKEN cDNA 4930449I04 gene [Source:MGI Symbol;Acc:MGI:1921205]	-0.190343363933605	NA	NA	NA	NA	NA
4930449I24Rik	ENSMUSG00000079093	RIKEN cDNA 4930449I24 gene [Source:MGI Symbol;Acc:MGI:1914660]	NA	NA	NA	NA	NA	NA
4930451E10Rik	ENSMUSG00000069223	RIKEN cDNA 4930451E10 gene [Source:MGI Symbol;Acc:MGI:1925361]	0.231479426043761	0.595781174717423	NA	NA	NA	NA
4930451G09Rik	ENSMUSG00000022543	RIKEN cDNA 4930451G09 gene [Source:MGI Symbol;Acc:MGI:1921934]	-0.290386692540652	0.327841787357918	NA	NA	NA	NA
4930451I11Rik	ENSMUSG00000045989	RIKEN cDNA 4930451I11 gene [Source:MGI Symbol;Acc:MGI:1925368]	NA	NA	NA	NA	NA	NA
4930452A19Rik	ENSMUSG00000117264	RIKEN cDNA 4930452A19 gene [Source:MGI Symbol;Acc:MGI:1925363]	NA	NA	NA	NA	NA	NA
4930452B06Rik	ENSMUSG00000021747	RIKEN cDNA 4930452B06 gene [Source:MGI Symbol;Acc:MGI:1926154]	-0.190286582326578	0.0838371641521864	NA	NA	NA	NA
4930452G13Rik	ENSMUSG00000115422	RIKEN cDNA 4930452G13 gene [Source:MGI Symbol;Acc:MGI:1921239]	-0.191970650952587	NA	NA	NA	NA	NA
4930452L12Rik	ENSMUSG00000112175	RIKEN cDNA 4930452L12 gene [Source:MGI Symbol;Acc:MGI:1921224]	0.0806514930986025	NA	NA	NA	NA	NA
4930452N14Rik	ENSMUSG00000099933	RIKEN cDNA 4930452N14 gene [Source:MGI Symbol;Acc:MGI:1925362]	NA	NA	NA	NA	NA	NA
4930453C13Rik	ENSMUSG00000113987	RIKEN cDNA 4930453C13 gene [Source:MGI Symbol;Acc:MGI:1922143]	0.136022348078362	NA	NA	NA	NA	NA
4930453H23Rik	ENSMUSG00000087358	RIKEN cDNA 4930453H23 gene [Source:MGI Symbol;Acc:MGI:1921933]	0.0327394156427206	NA	NA	NA	NA	NA
4930453L07Rik	ENSMUSG00000109215	RIKEN cDNA 4930453L07 gene [Source:MGI Symbol;Acc:MGI:1921938]	0.145829045018437	NA	NA	NA	NA	NA
4930453N24Rik	ENSMUSG00000059920	RIKEN cDNA 4930453N24 gene [Source:MGI Symbol;Acc:MGI:1914859]	-0.00301283793999614	0.990552998550365	NA	NA	NA	NA
4930453O03Rik	ENSMUSG00000085420	RIKEN cDNA 4930453O03 gene [Source:MGI Symbol;Acc:MGI:1922135]	NA	NA	NA	NA	NA	NA
4930455B14Rik	ENSMUSG00000097898	RIKEN cDNA 4930455B14 gene [Source:MGI Symbol;Acc:MGI:1922109]	0.0171011147565751	NA	NA	NA	NA	NA
4930455C13Rik	ENSMUSG00000112654	RIKEN cDNA 4930455C13 gene [Source:MGI Symbol;Acc:MGI:1921240]	0.091572474139755	NA	NA	NA	NA	NA
4930455G09Rik	ENSMUSG00000085761	RIKEN cDNA 4930455G09 gene [Source:MGI Symbol;Acc:MGI:1926167]	-0.377999093843922	0.203526251397714	NA	NA	NA	NA
4930455H04Rik	ENSMUSG00000080907	RIKEN cDNA 4930455H04 gene [Source:MGI Symbol;Acc:MGI:1921904]	0.06608791860622	NA	NA	NA	NA	NA
4930455J16Rik	ENSMUSG00000114384	RIKEN cDNA 4930455J16 gene [Source:MGI Symbol;Acc:MGI:1914835]	NA	NA	NA	NA	NA	NA
4930455M05Rik	ENSMUSG00000114787	RIKEN cDNA 4930455M05 gene [Source:MGI Symbol;Acc:MGI:1926168]	0.0327394156427206	NA	NA	NA	NA	NA
4930456G14Rik	ENSMUSG00000102985	RIKEN cDNA 4930456G14 gene [Source:MGI Symbol;Acc:MGI:1921928]	0.341493044574165	NA	NA	NA	NA	NA
4930456L15Rik	ENSMUSG00000078618	RIKEN cDNA 4930456L15 gene [Source:MGI Symbol;Acc:MGI:1918900]	-0.0154306763278943	NA	NA	NA	NA	NA
4930458A03Rik	ENSMUSG00000105531	RIKEN cDNA 4930458A03 gene [Source:MGI Symbol;Acc:MGI:2685681]	NA	NA	NA	NA	NA	NA
4930458B22Rik	ENSMUSG00000109861	RIKEN cDNA 4930458B22 gene [Source:MGI Symbol;Acc:MGI:1914885]	NA	NA	NA	NA	NA	NA
4930458D05Rik	ENSMUSG00000087611	RIKEN cDNA 4930458D05 gene [Source:MGI Symbol;Acc:MGI:1923052]	0.197666529302777	0.753800760525186	NA	NA	NA	NA
4930458K08Rik	ENSMUSG00000111903	RIKEN cDNA 4930458K08 gene [Source:MGI Symbol;Acc:MGI:1922127]	NA	NA	NA	NA	NA	NA
4930459C07Rik	ENSMUSG00000112762	RIKEN cDNA 4930459C07 gene [Source:MGI Symbol;Acc:MGI:1922131]	2.00926036263542	1.50163705256309e-05	NA	NA	NA	NA
4930459L07Rik	ENSMUSG00000105234	RIKEN cDNA 4930459L07 gene [Source:MGI Symbol;Acc:MGI:1925413]	NA	NA	NA	NA	NA	NA
4930461C15Rik	ENSMUSG00000086827	RIKEN cDNA 4930461C15 gene [Source:MGI Symbol;Acc:MGI:1922133]	0.189628061580341	NA	NA	NA	NA	NA
4930461G14Rik	ENSMUSG00000097651	RIKEN cDNA 4930461G14 gene [Source:MGI Symbol;Acc:MGI:1922129]	-0.127447287806305	NA	NA	NA	NA	NA
4930463O16Rik	ENSMUSG00000020033	RIKEN cDNA 4930463O16 gene [Source:MGI Symbol;Acc:MGI:1923054]	-0.0302522653350097	NA	NA	NA	NA	NA
4930465I24Rik	ENSMUSG00000109986	RIKEN cDNA 4930465I24 gene [Source:MGI Symbol;Acc:MGI:1925260]	NA	NA	NA	NA	NA	NA
4930465K09Rik	ENSMUSG00000115063	RIKEN cDNA 4930465K09 gene [Source:MGI Symbol;Acc:MGI:1922230]	NA	NA	NA	NA	NA	NA
4930465K10Rik	ENSMUSG00000056682	RIKEN cDNA 4930465K10 gene [Source:MGI Symbol;Acc:MGI:1914890]	-0.517602298440848	NA	NA	NA	NA	NA
4930465M20Rik	ENSMUSG00000085641	RIKEN cDNA 4930465M20 gene [Source:MGI Symbol;Acc:MGI:1922218]	NA	NA	NA	NA	NA	NA
4930466I24Rik	ENSMUSG00000087317	RIKEN cDNA 4930466I24 gene [Source:MGI Symbol;Acc:MGI:1923066]	-0.0302522653350097	NA	NA	NA	NA	NA
4930466K18Rik	ENSMUSG00000112332	RIKEN cDNA 4930466K18 gene [Source:MGI Symbol;Acc:MGI:1922219]	-0.116045409495553	0.698796325375379	NA	NA	NA	NA
4930467D21Rik	ENSMUSG00000097516	RIKEN cDNA 4930467D21 gene [Source:MGI Symbol;Acc:MGI:1923064]	NA	NA	NA	NA	NA	NA
4930467E23Rik	ENSMUSG00000096265	RIKEN cDNA 4930467E23 gene [Source:MGI Symbol;Acc:MGI:1923056]	NA	NA	NA	NA	NA	NA
4930467J12Rik	ENSMUSG00000114879	RIKEN cDNA 4930467J12 gene [Source:MGI Symbol;Acc:MGI:1922159]	-0.0154306763278943	NA	NA	NA	NA	NA
4930467K11Rik	ENSMUSG00000097370	RIKEN cDNA 4930467K11 gene [Source:MGI Symbol;Acc:MGI:1922178]	-0.14541741874397	NA	NA	NA	NA	NA
4930469B13Rik	ENSMUSG00000068776	RIKEN cDNA 4930469B13 gene [Source:MGI Symbol;Acc:MGI:1925259]	NA	NA	NA	NA	NA	NA
4930469K13Rik	ENSMUSG00000085684	RIKEN cDNA 4930469K13 gene [Source:MGI Symbol;Acc:MGI:1924124]	0.637091826721865	0.166266574272691	NA	NA	NA	NA
4930470B04Rik	ENSMUSG00000104365	RIKEN cDNA 4930470B04 gene [Source:MGI Symbol;Acc:MGI:1923057]	NA	NA	NA	NA	NA	NA
4930470G03Rik	ENSMUSG00000085788	RIKEN cDNA 4930470G03 gene [Source:MGI Symbol;Acc:MGI:1922171]	0.516064049563418	NA	NA	NA	NA	NA
4930470H14Rik	ENSMUSG00000116975	RIKEN cDNA 4930470H14 gene [Source:MGI Symbol;Acc:MGI:1923065]	NA	NA	NA	NA	NA	NA
4930470O06Rik	ENSMUSG00000110406	RIKEN cDNA 4930470O06 gene [Source:MGI Symbol;Acc:MGI:1922267]	NA	NA	NA	NA	NA	NA
4930470P17Rik	ENSMUSG00000043583	RIKEN cDNA 4930470P17 gene [Source:MGI Symbol;Acc:MGI:1914887]	NA	NA	NA	NA	NA	NA
4930471C04Rik	ENSMUSG00000091686	RIKEN cDNA 4930471C04 gene [Source:MGI Symbol;Acc:MGI:1925426]	-0.021849015746715	NA	NA	NA	NA	NA
4930471C06Rik	ENSMUSG00000086138	RIKEN cDNA 4930471C06 gene [Source:MGI Symbol;Acc:MGI:1925335]	NA	NA	NA	NA	NA	NA
4930471D02Rik	ENSMUSG00000097689	RIKEN cDNA 4930471D02 gene [Source:MGI Symbol;Acc:MGI:1922173]	0.0994364215697195	NA	NA	NA	NA	NA
4930471E15Rik	ENSMUSG00000113228	RIKEN cDNA 4930471E15 gene [Source:MGI Symbol;Acc:MGI:1922270]	NA	NA	NA	NA	NA	NA
4930471E19Rik	ENSMUSG00000112716	RIKEN cDNA 4930471E19 gene [Source:MGI Symbol;Acc:MGI:1922162]	0.0939646209507819	0.890760119117382	NA	NA	NA	NA
4930471G03Rik	ENSMUSG00000117852	RIKEN cDNA 4930471G03 gene [Source:MGI Symbol;Acc:MGI:1922216]	-0.0154306763278943	NA	NA	NA	NA	NA
4930471G24Rik	ENSMUSG00000114509	RIKEN cDNA 4930471G24 gene [Source:MGI Symbol;Acc:MGI:1922189]	-0.0302522653350097	NA	NA	NA	NA	NA
4930471L23Rik	ENSMUSG00000117137	RIKEN cDNA 4930471L23 gene [Source:MGI Symbol;Acc:MGI:1922272]	0.0327394156427206	NA	NA	NA	NA	NA
4930471M09Rik	ENSMUSG00000097693	RIKEN cDNA 4930471M09 gene [Source:MGI Symbol;Acc:MGI:1922150]	-0.0711085438393397	NA	NA	NA	NA	NA
4930473A02Rik	ENSMUSG00000060029	RIKEN cDNA 4930473A02 gene [Source:MGI Symbol;Acc:MGI:2447823]	0.13238880747255	0.808931425178574	NA	NA	NA	NA
4930473D10Rik	ENSMUSG00000089934	RIKEN cDNA 4930473D10 gene [Source:MGI Symbol;Acc:MGI:1925262]	NA	NA	NA	NA	NA	NA
4930473H19Rik	ENSMUSG00000113087	RIKEN cDNA 4930473H19 gene [Source:MGI Symbol;Acc:MGI:1922176]	-0.0154306763278943	NA	NA	NA	NA	NA
4930473O22Rik	ENSMUSG00000112484	RIKEN cDNA 4930473O22 gene [Source:MGI Symbol;Acc:MGI:1922275]	0.0327394156427206	NA	NA	NA	NA	NA
4930474B08Rik	ENSMUSG00000103978	RIKEN cDNA 4930474B08 gene [Source:MGI Symbol;Acc:MGI:1922186]	NA	NA	NA	NA	NA	NA
4930474H06Rik	ENSMUSG00000087109	RIKEN cDNA 4930474H06 gene [Source:MGI Symbol;Acc:MGI:3697432]	NA	NA	NA	NA	NA	NA
4930474H20Rik	ENSMUSG00000115001	RIKEN cDNA 4930474H20 gene [Source:MGI Symbol;Acc:MGI:1922217]	NA	NA	NA	NA	NA	NA
4930474M22Rik	ENSMUSG00000117328	RIKEN cDNA 4930474M22 gene [Source:MGI Symbol;Acc:MGI:1922167]	0.150915684392959	0.806005478543465	NA	NA	NA	NA
4930474N05Rik	ENSMUSG00000096405	RIKEN cDNA 4930474N05 gene [Source:MGI Symbol;Acc:MGI:3586330]	NA	NA	NA	NA	NA	NA
4930474N09Rik	ENSMUSG00000113210	RIKEN cDNA 4930474N09 gene [Source:MGI Symbol;Acc:MGI:1914889]	-0.18979481053427	NA	NA	NA	NA	NA
4930477E14Rik	ENSMUSG00000097539	RIKEN cDNA 4930477E14 gene [Source:MGI Symbol;Acc:MGI:1922199]	NA	NA	NA	NA	NA	NA
4930477G07Rik	ENSMUSG00000113268	RIKEN cDNA 4930477G07 gene [Source:MGI Symbol;Acc:MGI:1925418]	-0.0573696806477807	0.936329771471687	NA	NA	NA	NA
4930477N07Rik	ENSMUSG00000112155	RIKEN cDNA 4930477N07 gene [Source:MGI Symbol;Acc:MGI:1922155]	NA	NA	NA	NA	NA	NA
4930477O15Rik	ENSMUSG00000104999	RIKEN cDNA 4930477O15 gene [Source:MGI Symbol;Acc:MGI:1922233]	-0.279511063182255	NA	NA	NA	NA	NA
4930478E11Rik	ENSMUSG00000115245	RIKEN cDNA 4930478E11 gene [Source:MGI Symbol;Acc:MGI:1922188]	NA	NA	NA	NA	NA	NA
4930478K11Rik	ENSMUSG00000097847	RIKEN cDNA 4930478K11 gene [Source:MGI Symbol;Acc:MGI:1925261]	0.305877725599186	0.608576713622235	NA	NA	NA	NA
4930478L05Rik	ENSMUSG00000116628	RIKEN cDNA 4930478L05 gene [Source:MGI Symbol;Acc:MGI:1923068]	-0.0302522653350097	NA	NA	NA	NA	NA
4930478M09Rik	ENSMUSG00000106950	RIKEN cDNA 4930478M09 gene [Source:MGI Symbol;Acc:MGI:1922156]	0.0179178266356052	NA	NA	NA	NA	NA
4930478M13Rik	ENSMUSG00000116311	RIKEN cDNA 4930478M13 gene [Source:MGI Symbol;Acc:MGI:1922234]	-0.290398364951741	NA	NA	NA	NA	NA
4930478P22Rik	ENSMUSG00000106762	RIKEN cDNA 4930478P22 gene [Source:MGI Symbol;Acc:MGI:1922154]	NA	NA	NA	NA	NA	NA
4930479D17Rik	ENSMUSG00000085238	RIKEN cDNA 4930479D17 gene [Source:MGI Symbol;Acc:MGI:1922175]	0.262416209106638	NA	NA	NA	NA	NA
4930479H17Rik	ENSMUSG00000109049	RIKEN cDNA 4930479H17 gene [Source:MGI Symbol;Acc:MGI:1925421]	-0.258099919699824	NA	NA	NA	NA	NA
4930480C01Rik	ENSMUSG00000106768	RIKEN cDNA 4930480C01 gene [Source:MGI Symbol;Acc:MGI:1922236]	0.0994364215697195	NA	NA	NA	NA	NA
4930480E11Rik	ENSMUSG00000035651	RIKEN cDNA 4930480E11 gene [Source:MGI Symbol;Acc:MGI:1922160]	NA	NA	NA	NA	NA	NA
4930480G23Rik	ENSMUSG00000086332	RIKEN cDNA 4930480G23 gene [Source:MGI Symbol;Acc:MGI:1922238]	NA	NA	NA	NA	NA	NA
4930480K02Rik	ENSMUSG00000107567	RIKEN cDNA 4930480K02 gene [Source:MGI Symbol;Acc:MGI:1922185]	0.388168805530524	0.498412345988406	NA	NA	NA	NA
4930480K15Rik	ENSMUSG00000090160	RIKEN cDNA 4930480K15 gene [Source:MGI Symbol;Acc:MGI:1926050]	NA	NA	NA	NA	NA	NA
4930480M12Rik	ENSMUSG00000113115	RIKEN cDNA 4930480M12 gene [Source:MGI Symbol;Acc:MGI:1922180]	NA	NA	NA	NA	NA	NA
4930481A15Rik	ENSMUSG00000086938	RIKEN cDNA 4930481A15 gene [Source:MGI Symbol;Acc:MGI:1922181]	0.217179002893896	NA	NA	NA	NA	NA
4930481B07Rik	ENSMUSG00000085956	RIKEN cDNA 4930481B07 gene [Source:MGI Symbol;Acc:MGI:1922187]	-0.371649018269118	0.384984845703319	NA	NA	NA	NA
4930483J18Rik	ENSMUSG00000047938	RIKEN cDNA 4930483J18 gene [Source:MGI Symbol;Acc:MGI:1914888]	0.0782669316809773	NA	NA	NA	NA	NA
4930483K19Rik	ENSMUSG00000086241	RIKEN cDNA 4930483K19 gene [Source:MGI Symbol;Acc:MGI:1922203]	-0.125754657869355	NA	NA	NA	NA	NA
4930483O08Rik	ENSMUSG00000109816	RIKEN cDNA 4930483O08 gene [Source:MGI Symbol;Acc:MGI:1922220]	-0.327339319301032	0.573644430448653	NA	NA	NA	NA
4930483P17Rik	ENSMUSG00000116772	RIKEN cDNA 4930483P17 gene [Source:MGI Symbol;Acc:MGI:1925419]	0.211184160525461	NA	NA	NA	NA	NA
4930484H19Rik	ENSMUSG00000112832	RIKEN cDNA 4930484H19 gene [Source:MGI Symbol;Acc:MGI:1923063]	-0.0154306763278943	NA	NA	NA	NA	NA
4930484I04Rik	ENSMUSG00000117981	RIKEN cDNA 4930484I04 gene [Source:MGI Symbol;Acc:MGI:1922206]	-0.0154306763278943	NA	NA	NA	NA	NA
4930486F22Rik	ENSMUSG00000112493	RIKEN cDNA 4930486F22 gene [Source:MGI Symbol;Acc:MGI:1925420]	-0.0154306763278943	NA	NA	NA	NA	NA
4930486I03Rik	ENSMUSG00000089914	RIKEN cDNA 4930486I03 gene [Source:MGI Symbol;Acc:MGI:1922278]	NA	NA	NA	NA	NA	NA
4930486L24Rik	ENSMUSG00000050345	RIKEN cDNA 4930486L24 gene [Source:MGI Symbol;Acc:MGI:1922258]	NA	NA	NA	NA	NA	NA
4930486N12Rik	ENSMUSG00000108697	RIKEN cDNA 4930486N12 gene [Source:MGI Symbol;Acc:MGI:1922207]	NA	NA	NA	NA	NA	NA
4930487D11Rik	ENSMUSG00000106932	RIKEN cDNA 4930487D11 gene [Source:MGI Symbol;Acc:MGI:1925422]	-0.0725409252980568	NA	NA	NA	NA	NA
4930488B22Rik	ENSMUSG00000092578	RIKEN cDNA 4930488B22 gene [Source:MGI Symbol;Acc:MGI:1922221]	NA	NA	NA	NA	NA	NA
4930488L21Rik	ENSMUSG00000097520	RIKEN cDNA 4930488L21 gene [Source:MGI Symbol;Acc:MGI:1923059]	-0.661571027535769	0.206805117266333	NA	NA	NA	NA
4930488N15Rik	ENSMUSG00000110592	RIKEN cDNA 4930488N15 gene [Source:MGI Symbol;Acc:MGI:1922282]	-0.0769269327865308	NA	NA	NA	NA	NA
4930488N24Rik	ENSMUSG00000099476	RIKEN cDNA 4930488N24 gene [Source:MGI Symbol;Acc:MGI:1922261]	NA	NA	NA	NA	NA	NA
4930500A05Rik	ENSMUSG00000117391	RIKEN cDNA 4930500A05 gene [Source:MGI Symbol;Acc:MGI:1922222]	-0.0154306763278943	NA	NA	NA	NA	NA
4930500F04Rik	ENSMUSG00000107214	RIKEN cDNA 4930500F04 gene [Source:MGI Symbol;Acc:MGI:1922182]	0.211939059708084	NA	NA	NA	NA	NA
4930500F10Rik	ENSMUSG00000097592	RIKEN cDNA 4930500F10 gene [Source:MGI Symbol;Acc:MGI:1922262]	0.362371668263037	0.513641733359728	NA	NA	NA	NA
4930500H12Rik	ENSMUSG00000116976	RIKEN cDNA 4930500H12 gene [Source:MGI Symbol;Acc:MGI:1922241]	0.0327394156427206	NA	NA	NA	NA	NA
4930500L23Rik	ENSMUSG00000106056	RIKEN cDNA 4930500L23 gene [Source:MGI Symbol;Acc:MGI:1922223]	NA	NA	NA	NA	NA	NA
4930500M09Rik	ENSMUSG00000044306	RIKEN cDNA 4930500M09 gene [Source:MGI Symbol;Acc:MGI:3630173]	-0.0717955385568333	NA	NA	NA	NA	NA
4930502A04Rik	ENSMUSG00000111303	RIKEN cDNA 4930502A04 gene [Source:MGI Symbol;Acc:MGI:1922201]	NA	NA	NA	NA	NA	NA
4930502C17Rik	ENSMUSG00000106584	RIKEN cDNA 4930502C17 gene [Source:MGI Symbol;Acc:MGI:1922225]	NA	NA	NA	NA	NA	NA
4930502E09Rik	ENSMUSG00000086799	RIKEN cDNA 4930502E09 gene [Source:MGI Symbol;Acc:MGI:1922245]	0.497607725813356	NA	NA	NA	NA	NA
4930502E18Rik	ENSMUSG00000055555	RIKEN cDNA 4930502E18 gene [Source:MGI Symbol;Acc:MGI:1922263]	0.89499393998701	0.071757822902702	NA	NA	NA	NA
4930503B20Rik	ENSMUSG00000090202	RIKEN cDNA 4930503B20 gene [Source:MGI Symbol;Acc:MGI:1922264]	0.203847461849324	NA	NA	NA	NA	NA
4930503E14Rik	ENSMUSG00000072595	RIKEN cDNA 4930503E14 gene [Source:MGI Symbol;Acc:MGI:1922204]	NA	NA	NA	NA	NA	NA
4930503E24Rik	ENSMUSG00000112364	RIKEN cDNA 4930503E24 gene [Source:MGI Symbol;Acc:MGI:1922280]	NA	NA	NA	NA	NA	NA
4930503F20Rik	ENSMUSG00000115751	RIKEN cDNA 4930503F20 gene [Source:MGI Symbol;Acc:MGI:1925257]	0.0179178266356052	NA	NA	NA	NA	NA
4930503H13Rik	ENSMUSG00000082612	RIKEN cDNA 4930503H13 gene [Source:MGI Symbol;Acc:MGI:1922191]	NA	NA	NA	NA	NA	NA
4930503L19Rik	ENSMUSG00000044906	RIKEN cDNA 4930503L19 gene [Source:MGI Symbol;Acc:MGI:1922045]	0.308716847889118	0.00379274124219388	NA	NA	NA	NA
4930503O07Rik	ENSMUSG00000103692	RIKEN cDNA 4930503O07 gene [Source:MGI Symbol;Acc:MGI:1922192]	NA	NA	NA	NA	NA	NA
4930504C09Rik	ENSMUSG00000116167	RIKEN cDNA 4930504C09 gene [Source:MGI Symbol;Acc:MGI:1922326]	NA	NA	NA	NA	NA	NA
4930504D19Rik	ENSMUSG00000107926	RIKEN cDNA 4930504D19 gene [Source:MGI Symbol;Acc:MGI:1925267]	NA	NA	NA	NA	NA	NA
4930505A04Rik	ENSMUSG00000040919	RIKEN cDNA 4930505A04 gene [Source:MGI Symbol;Acc:MGI:1922337]	0.172948736209888	NA	NA	NA	NA	NA
4930505G20Rik	ENSMUSG00000093551	RIKEN cDNA 4930505G20 gene [Source:MGI Symbol;Acc:MGI:1922338]	NA	NA	NA	NA	NA	NA
4930505K13Rik	ENSMUSG00000109414	RIKEN cDNA 4930505K13 gene [Source:MGI Symbol;Acc:MGI:1922323]	NA	NA	NA	NA	NA	NA
4930505K14Rik	ENSMUSG00000085740	RIKEN cDNA 4930505K14 gene [Source:MGI Symbol;Acc:MGI:1925265]	NA	NA	NA	NA	NA	NA
4930505M18Rik	ENSMUSG00000093540	RIKEN cDNA 4930505M18 gene [Source:MGI Symbol;Acc:MGI:1914891]	0.11864499379477	NA	NA	NA	NA	NA
4930505N22Rik	ENSMUSG00000097690	RIKEN cDNA 4930505N22 gene [Source:MGI Symbol;Acc:MGI:1922306]	0.398423003286144	0.472548273474691	NA	NA	NA	NA
4930505O20Rik	ENSMUSG00000086912	RIKEN cDNA 4930505O20 gene [Source:MGI Symbol;Acc:MGI:1921959]	NA	NA	NA	NA	NA	NA
4930506C21Rik	ENSMUSG00000087478	RIKEN cDNA 4930506C21 gene [Source:MGI Symbol;Acc:MGI:1922310]	0.165947398595061	0.744984464051641	NA	NA	NA	NA
4930507D05Rik	ENSMUSG00000097129	RIKEN cDNA 4930507D05 gene [Source:MGI Symbol;Acc:MGI:1921956]	0.73561670704305	NA	NA	NA	NA	NA
4930507D10Rik	ENSMUSG00000086703	RIKEN cDNA 4930507D10 gene [Source:MGI Symbol;Acc:MGI:1922293]	NA	NA	NA	NA	NA	NA
4930509E16Rik	ENSMUSG00000096986	RIKEN cDNA 4930509E16 gene [Source:MGI Symbol;Acc:MGI:1922365]	0.381487066702368	NA	NA	NA	NA	NA
4930509G22Rik	ENSMUSG00000096959	RIKEN cDNA 4930509G22 gene [Source:MGI Symbol;Acc:MGI:1914984]	0.103222371584959	0.800345822649078	NA	NA	NA	NA
4930509H03Rik	ENSMUSG00000105659	RIKEN cDNA 4930509H03 gene [Source:MGI Symbol;Acc:MGI:1922357]	NA	NA	NA	NA	NA	NA
4930509J09Rik	ENSMUSG00000102362	RIKEN cDNA 4930509J09 gene [Source:MGI Symbol;Acc:MGI:1921943]	NA	NA	NA	NA	NA	NA
4930509K18Rik	ENSMUSG00000087137	RIKEN cDNA 4930509K18 gene [Source:MGI Symbol;Acc:MGI:1923069]	NA	NA	NA	NA	NA	NA
4930510E17Rik	ENSMUSG00000032048	RIKEN cDNA 4930510E17 gene [Source:MGI Symbol;Acc:MGI:1921945]	-0.0154306763278943	NA	NA	NA	NA	NA
4930511A02Rik	ENSMUSG00000097841	RIKEN cDNA 4930511A02 gene [Source:MGI Symbol;Acc:MGI:1921962]	NA	NA	NA	NA	NA	NA
4930511E03Rik	ENSMUSG00000108187	RIKEN cDNA 4930511E03 gene [Source:MGI Symbol;Acc:MGI:1926023]	0.219048018966317	NA	NA	NA	NA	NA
4930511J24Rik	ENSMUSG00000112940	RIKEN cDNA 4930511J24 gene [Source:MGI Symbol;Acc:MGI:1921964]	NA	NA	NA	NA	NA	NA
4930511M06Rik	ENSMUSG00000086607	RIKEN cDNA 4930511M06 gene [Source:MGI Symbol;Acc:MGI:1922334]	-0.385522880552537	0.32877911060276	NA	NA	NA	NA
4930511M18Rik	ENSMUSG00000104791	RIKEN cDNA 4930511M18 gene [Source:MGI Symbol;Acc:MGI:1922313]	NA	NA	NA	NA	NA	NA
4930511O05Rik	ENSMUSG00000086698	RIKEN cDNA 4930511O05 gene [Source:MGI Symbol;Acc:MGI:1922371]	0.0327394156427206	NA	NA	NA	NA	NA
4930512B01Rik	ENSMUSG00000020992	RIKEN cDNA 4930512B01 gene [Source:MGI Symbol;Acc:MGI:1921974]	0.542785337746654	0.287013066984283	NA	NA	NA	NA
4930512H18Rik	ENSMUSG00000086866	RIKEN cDNA 4930512H18 gene [Source:MGI Symbol;Acc:MGI:1922361]	0.927460943022792	0.00102332232425132	NA	NA	NA	NA
4930512J16Rik	ENSMUSG00000107622	RIKEN cDNA 4930512J16 gene [Source:MGI Symbol;Acc:MGI:1922381]	0.228637998300144	NA	NA	NA	NA	NA
4930512M02Rik	ENSMUSG00000062511	RIKEN cDNA 4930512M02 gene [Source:MGI Symbol;Acc:MGI:1922360]	-0.0154306763278943	NA	NA	NA	NA	NA
4930512P04Rik	ENSMUSG00000106125	RIKEN cDNA 4930512P04 gene [Source:MGI Symbol;Acc:MGI:1925434]	0.06608791860622	NA	NA	NA	NA	NA
4930513D17Rik	ENSMUSG00000106741	RIKEN cDNA 4930513D17 gene [Source:MGI Symbol;Acc:MGI:1922345]	0.345447116855658	NA	NA	NA	NA	NA
4930513L16Rik	ENSMUSG00000116491	RIKEN cDNA 4930513L16 gene [Source:MGI Symbol;Acc:MGI:1925271]	NA	NA	NA	NA	NA	NA
4930513N10Rik	ENSMUSG00000074136	RIKEN cDNA 4930513N10 gene [Source:MGI Symbol;Acc:MGI:2443064]	0.205229108861865	0.640656897099267	NA	NA	NA	NA
4930513N20Rik	ENSMUSG00000109225	RIKEN cDNA 4930513N20 gene [Source:MGI Symbol;Acc:MGI:1922358]	-0.264211255378804	NA	NA	NA	NA	NA
4930513O06Rik	ENSMUSG00000031270	RIKEN cDNA 4930513O06 gene [Source:MGI Symbol;Acc:MGI:1922375]	NA	NA	NA	NA	NA	NA
4930515B02Rik	ENSMUSG00000087045	RIKEN cDNA 4930515B02 gene [Source:MGI Symbol;Acc:MGI:1922378]	NA	NA	NA	NA	NA	NA
4930515G01Rik	ENSMUSG00000092183	RIKEN cDNA 4930515G01 gene [Source:MGI Symbol;Acc:MGI:1914892]	-0.195142930050219	NA	NA	NA	NA	NA
4930515G13Rik	ENSMUSG00000049202	RIKEN cDNA 4930515G13 gene [Source:MGI Symbol;Acc:MGI:1922348]	NA	NA	NA	NA	NA	NA
4930515G16Rik	ENSMUSG00000104819	RIKEN cDNA 4930515G16 gene [Source:MGI Symbol;Acc:MGI:1922320]	-0.0200738355274838	NA	NA	NA	NA	NA
4930515L19Rik	ENSMUSG00000085157	RIKEN cDNA 4930515L19 gene [Source:MGI Symbol;Acc:MGI:1922383]	NA	NA	NA	NA	NA	NA
4930516B21Rik	ENSMUSG00000097504	RIKEN cDNA 4930516B21 gene [Source:MGI Symbol;Acc:MGI:1922364]	-0.279000029997136	0.224636658977535	NA	NA	NA	NA
4930516K23Rik	ENSMUSG00000090219	RIKEN cDNA 4930516K23 gene [Source:MGI Symbol;Acc:MGI:1924125]	NA	NA	NA	NA	NA	NA
4930517E11Rik	ENSMUSG00000085496	RIKEN cDNA 4930517E11 gene [Source:MGI Symbol;Acc:MGI:1921952]	0.0626186505055001	NA	NA	NA	NA	NA
4930517E14Rik	ENSMUSG00000111246	Riken cDNA 4930517E14 gene [Source:MGI Symbol;Acc:MGI:5608878]	-0.573367262385908	0.220211737497086	NA	NA	NA	NA
4930517G19Rik	ENSMUSG00000108784	RIKEN cDNA 4930517G19 gene [Source:MGI Symbol;Acc:MGI:1921977]	0.0943512050589959	NA	NA	NA	NA	NA
4930517J16Rik	ENSMUSG00000102880	RIKEN cDNA 4930517J16 gene [Source:MGI Symbol;Acc:MGI:1921972]	NA	NA	NA	NA	NA	NA
4930517L18Rik	ENSMUSG00000104225	RIKEN cDNA 4930517L18 gene [Source:MGI Symbol;Acc:MGI:1925431]	NA	NA	NA	NA	NA	NA
4930517M08Rik	ENSMUSG00000116767	RIKEN cDNA 4930517M08 gene [Source:MGI Symbol;Acc:MGI:1922367]	0.0327394156427206	NA	NA	NA	NA	NA
4930517O19Rik	ENSMUSG00000054391	RIKEN cDNA 4930517O19 gene [Source:MGI Symbol;Acc:MGI:1922325]	-0.0154306763278943	NA	NA	NA	NA	NA
4930518C09Rik	ENSMUSG00000092309	RIKEN cDNA 4930518C09 gene [Source:MGI Symbol;Acc:MGI:1922330]	NA	NA	NA	NA	NA	NA
4930518I15Rik	ENSMUSG00000074629	RIKEN cDNA 4930518I15 gene [Source:MGI Symbol;Acc:MGI:1921954]	0.397560558596421	0.215463233541262	NA	NA	NA	NA
4930518I17Rik	ENSMUSG00000107924	RIKEN cDNA 4930518I17 gene [Source:MGI Symbol;Acc:MGI:1922353]	NA	NA	NA	NA	NA	NA
4930518J20Rik	ENSMUSG00000103705	RIKEN cDNA 4930518J20 gene [Source:MGI Symbol;Acc:MGI:1914839]	NA	NA	NA	NA	NA	NA
4930518J21Rik	ENSMUSG00000110310	RIKEN cDNA 4930518J21 gene [Source:MGI Symbol;Acc:MGI:1922373]	NA	NA	NA	NA	NA	NA
4930518P08Rik	ENSMUSG00000113652	RIKEN cDNA 4930518P08 gene [Source:MGI Symbol;Acc:MGI:1918904]	NA	NA	NA	NA	NA	NA
4930519A11Rik	ENSMUSG00000097627	RIKEN cDNA 4930519A11 gene [Source:MGI Symbol;Acc:MGI:1921946]	NA	NA	NA	NA	NA	NA
4930519D14Rik	ENSMUSG00000086263	RIKEN cDNA 4930519D14 gene [Source:MGI Symbol;Acc:MGI:1922340]	NA	NA	NA	NA	NA	NA
4930519E07Rik	ENSMUSG00000106865	RIKEN cDNA 4930519E07 gene [Source:MGI Symbol;Acc:MGI:1921963]	NA	NA	NA	NA	NA	NA
4930519F09Rik	ENSMUSG00000090126	RIKEN cDNA 4930519F09 gene [Source:MGI Symbol;Acc:MGI:2149783]	-0.191271162910978	NA	NA	NA	NA	NA
4930519F16Rik	ENSMUSG00000031325	RIKEN cDNA 4930519F16 gene [Source:MGI Symbol;Acc:MGI:1922356]	0.0213753304988185	NA	NA	NA	NA	NA
4930519F24Rik	ENSMUSG00000101584	RIKEN cDNA 4930519F24 gene [Source:MGI Symbol;Acc:MGI:1922047]	NA	NA	NA	NA	NA	NA
4930519G04Rik	ENSMUSG00000029564	RIKEN cDNA 4930519G04 gene [Source:MGI Symbol;Acc:MGI:1914843]	0.173266348711079	NA	NA	NA	NA	NA
4930519H02Rik	ENSMUSG00000105185	RIKEN cDNA 4930519H02 gene [Source:MGI Symbol;Acc:MGI:1922308]	NA	NA	NA	NA	NA	NA
4930519K11Rik	ENSMUSG00000114953	RIKEN cDNA 4930519K11 gene [Source:MGI Symbol;Acc:MGI:1925269]	-0.219280959999122	NA	NA	NA	NA	NA
4930519L02Rik	ENSMUSG00000105652	RIKEN cDNA 4930519L02 gene [Source:MGI Symbol;Acc:MGI:1922335]	-0.0302522653350097	NA	NA	NA	NA	NA
4930519P11Rik	ENSMUSG00000097602	RIKEN cDNA 4930519P11 gene [Source:MGI Symbol;Acc:MGI:1921971]	0.191760804927875	0.699315319932757	NA	NA	NA	NA
4930520K02Rik	ENSMUSG00000112868	RIKEN cDNA 4930520K02 gene [Source:MGI Symbol;Acc:MGI:1925429]	NA	NA	NA	NA	NA	NA
4930520M14Rik	ENSMUSG00000106127	RIKEN cDNA 4930520M14 gene [Source:MGI Symbol;Acc:MGI:1925432]	-0.0154306763278943	NA	NA	NA	NA	NA
4930520O04Rik	ENSMUSG00000074039	RIKEN cDNA 4930520O04 gene [Source:MGI Symbol;Acc:MGI:1922366]	-0.291519457973841	0.126955181710659	NA	NA	NA	NA
4930520P13Rik	ENSMUSG00000113463	RIKEN cDNA 4930520P13 gene [Source:MGI Symbol;Acc:MGI:1922336]	NA	NA	NA	NA	NA	NA
4930521E06Rik	ENSMUSG00000101701	RIKEN cDNA 4930521E06 gene [Source:MGI Symbol;Acc:MGI:1922316]	0.0994364215697195	NA	NA	NA	NA	NA
4930521O17Rik	ENSMUSG00000112899	RIKEN cDNA 4930521O17 gene [Source:MGI Symbol;Acc:MGI:1922317]	NA	NA	NA	NA	NA	NA
4930522H14Rik	ENSMUSG00000060491	RIKEN cDNA 4930522H14 gene [Source:MGI Symbol;Acc:MGI:1914896]	NA	NA	NA	NA	NA	NA
4930522L14Rik	ENSMUSG00000072762	RIKEN cDNA 4930522L14 gene [Source:MGI Symbol;Acc:MGI:1925270]	-0.020925155235905	0.938093548887352	NA	NA	NA	NA
4930522N08Rik	ENSMUSG00000029331	RIKEN cDNA 4930522N08 gene [Source:MGI Symbol;Acc:MGI:1922344]	NA	NA	NA	NA	NA	NA
4930522O17Rik	ENSMUSG00000086947	RIKEN cDNA 4930522O17 gene [Source:MGI Symbol;Acc:MGI:1925430]	NA	NA	NA	NA	NA	NA
4930523C07Rik	ENSMUSG00000090394	RIKEN cDNA 4930523C07 gene [Source:MGI Symbol;Acc:MGI:1914897]	-0.512757487992362	0.000199255687074214	NA	NA	NA	NA
4930523O13Rik	ENSMUSG00000115177	RIKEN cDNA 4930523O13 gene [Source:MGI Symbol;Acc:MGI:1921976]	NA	NA	NA	NA	NA	NA
4930524B15Rik	ENSMUSG00000020299	RIKEN cDNA 4930524B15 gene [Source:MGI Symbol;Acc:MGI:1914842]	NA	NA	NA	NA	NA	NA
4930524B17Rik	ENSMUSG00000107217	RIKEN cDNA 4930524B17 gene [Source:MGI Symbol;Acc:MGI:1921975]	NA	NA	NA	NA	NA	NA
4930524C18Rik	ENSMUSG00000115320	RIKEN cDNA 4930524C18 gene [Source:MGI Symbol;Acc:MGI:1923072]	NA	NA	NA	NA	NA	NA
4930524N10Rik	ENSMUSG00000059663	RIKEN cDNA 4930524N10 gene [Source:MGI Symbol;Acc:MGI:1922321]	NA	NA	NA	NA	NA	NA
4930524O05Rik	ENSMUSG00000118392	RIKEN cDNA 4930524O05 gene [Source:MGI Symbol;Acc:MGI:1922346]	NA	NA	NA	NA	NA	NA
4930524O07Rik	ENSMUSG00000090207	RIKEN cDNA 4930524O07 gene [Source:MGI Symbol;Acc:MGI:1915514]	-0.414587228117724	0.469085035461982	NA	NA	NA	NA
4930524O08Rik	ENSMUSG00000098627	RIKEN cDNA 4930524O08 gene [Source:MGI Symbol;Acc:MGI:1921950]	NA	NA	NA	NA	NA	NA
4930525C09Rik	ENSMUSG00000112497	RIKEN cDNA 4930525C09 gene [Source:MGI Symbol;Acc:MGI:1925377]	NA	NA	NA	NA	NA	NA
4930525G20Rik	ENSMUSG00000097276	RIKEN cDNA 4930525G20 gene [Source:MGI Symbol;Acc:MGI:2443505]	-0.223327694824872	0.685464279870047	NA	NA	NA	NA
4930526A20Rik	ENSMUSG00000085521	RIKEN cDNA 4930526A20 gene [Source:MGI Symbol;Acc:MGI:3612449]	0.158134627407814	0.777706222048107	NA	NA	NA	NA
4930526F13Rik	ENSMUSG00000087335	RIKEN cDNA 4930526F13 gene [Source:MGI Symbol;Acc:MGI:1922443]	NA	NA	NA	NA	NA	NA
4930526H09Rik	ENSMUSG00000114307	RIKEN cDNA 4930526H09 gene [Source:MGI Symbol;Acc:MGI:1922389]	NA	NA	NA	NA	NA	NA
4930526L06Rik	ENSMUSG00000097091	RIKEN cDNA 4930526L06 gene [Source:MGI Symbol;Acc:MGI:1922388]	0.144304909522625	NA	NA	NA	NA	NA
4930526M16Rik	ENSMUSG00000105251	RIKEN cDNA 4930526M16 gene [Source:MGI Symbol;Acc:MGI:1922486]	NA	NA	NA	NA	NA	NA
4930527A07Rik	ENSMUSG00000086764	RIKEN cDNA 4930527A07 gene [Source:MGI Symbol;Acc:MGI:1922444]	NA	NA	NA	NA	NA	NA
4930527B05Rik	ENSMUSG00000086971	RIKEN cDNA 4930527B05 gene [Source:MGI Symbol;Acc:MGI:3588273]	NA	NA	NA	NA	NA	NA
4930527E20Rik	ENSMUSG00000085491	RIKEN cDNA 4930527E20 gene [Source:MGI Symbol;Acc:MGI:1925448]	NA	NA	NA	NA	NA	NA
4930527F14Rik	ENSMUSG00000115324	RIKEN cDNA 4930527F14 gene [Source:MGI Symbol;Acc:MGI:1914901]	0.0994364215697195	NA	NA	NA	NA	NA
4930527G23Rik	ENSMUSG00000117554	RIKEN cDNA 4930527G23 gene [Source:MGI Symbol;Acc:MGI:1925449]	NA	NA	NA	NA	NA	NA
4930527J03Rik	ENSMUSG00000070489	RIKEN cDNA 4930527J03 gene [Source:MGI Symbol;Acc:MGI:1922414]	-0.0282755236861407	NA	NA	NA	NA	NA
4930528D03Rik	ENSMUSG00000097502	RIKEN cDNA 4930528D03 gene [Source:MGI Symbol;Acc:MGI:1922473]	-0.204040746804083	NA	NA	NA	NA	NA
4930528G23Rik	ENSMUSG00000084909	RIKEN cDNA 4930528G23 gene [Source:MGI Symbol;Acc:MGI:1923081]	-0.0302522653350097	NA	NA	NA	NA	NA
4930528H21Rik	ENSMUSG00000107681	RIKEN cDNA 4930528H21 gene [Source:MGI Symbol;Acc:MGI:1925284]	0.0179178266356052	NA	NA	NA	NA	NA
4930528J11Rik	ENSMUSG00000107012	RIKEN cDNA 4930528J11 gene [Source:MGI Symbol;Acc:MGI:1922474]	-0.1046322831692	NA	NA	NA	NA	NA
4930528P14Rik	ENSMUSG00000087309	RIKEN cDNA 4930528P14 gene [Source:MGI Symbol;Acc:MGI:1925443]	NA	NA	NA	NA	NA	NA
4930529C04Rik	ENSMUSG00000086377	RIKEN cDNA 4930529C04 gene [Source:MGI Symbol;Acc:MGI:1922392]	NA	NA	NA	NA	NA	NA
4930529I22Rik	ENSMUSG00000085350	RIKEN cDNA 4930529I22 gene [Source:MGI Symbol;Acc:MGI:1922481]	NA	NA	NA	NA	NA	NA
4930529K09Rik	ENSMUSG00000115271	RIKEN cDNA 4930529K09 gene [Source:MGI Symbol;Acc:MGI:1922405]	NA	NA	NA	NA	NA	NA
4930529N20Rik	ENSMUSG00000113906	RIKEN cDNA 4930529N20 gene [Source:MGI Symbol;Acc:MGI:1922447]	NA	NA	NA	NA	NA	NA
4930532G15Rik	ENSMUSG00000097261	RIKEN cDNA 4930532G15 gene [Source:MGI Symbol;Acc:MGI:1922432]	-0.135151949871707	NA	NA	NA	NA	NA
4930532I03Rik	ENSMUSG00000112201	RIKEN cDNA 4930532I03 gene [Source:MGI Symbol;Acc:MGI:1923083]	0.0213379216583324	NA	NA	NA	NA	NA
4930532M18Rik	ENSMUSG00000100221	RIKEN cDNA 4930532M18 gene [Source:MGI Symbol;Acc:MGI:1922483]	NA	NA	NA	NA	NA	NA
4930533B01Rik	ENSMUSG00000084798	RIKEN cDNA 4930533B01 gene [Source:MGI Symbol;Acc:MGI:1922416]	0.196254695153251	NA	NA	NA	NA	NA
4930533D04Rik	ENSMUSG00000099491	RIKEN cDNA 4930533D04 gene [Source:MGI Symbol;Acc:MGI:1922427]	NA	NA	NA	NA	NA	NA
4930533I22Rik	ENSMUSG00000093535	RIKEN cDNA 4930533I22 gene [Source:MGI Symbol;Acc:MGI:3612486]	NA	NA	NA	NA	NA	NA
4930533K18Rik	ENSMUSG00000047692	RIKEN cDNA 4930533K18 gene [Source:MGI Symbol;Acc:MGI:1922439]	0.657673313725751	0.202663856103243	NA	NA	NA	NA
4930533L02Rik	ENSMUSG00000104236	RIKEN cDNA 4930533L02 gene [Source:MGI Symbol;Acc:MGI:1922457]	NA	NA	NA	NA	NA	NA
4930533N22Rik	ENSMUSG00000108803	RIKEN cDNA 4930533N22 gene [Source:MGI Symbol;Acc:MGI:1922455]	NA	NA	NA	NA	NA	NA
4930533P14Rik	ENSMUSG00000100589	RIKEN cDNA 4930533P14 gene [Source:MGI Symbol;Acc:MGI:1922409]	NA	NA	NA	NA	NA	NA
4930534D22Rik	ENSMUSG00000097761	RIKEN cDNA 4930534D22 gene [Source:MGI Symbol;Acc:MGI:1925437]	-0.0267437747577216	NA	NA	NA	NA	NA
4930534H03Rik	ENSMUSG00000111544	RIKEN cDNA 4930534H03 gene [Source:MGI Symbol;Acc:MGI:1922441]	NA	NA	NA	NA	NA	NA
4930534H18Rik	ENSMUSG00000116607	RIKEN cDNA 4930534H18 gene [Source:MGI Symbol;Acc:MGI:1915424]	-0.0537219521074081	NA	NA	NA	NA	NA
4930535E02Rik	ENSMUSG00000102677	RIKEN cDNA 4930535E02 gene [Source:MGI Symbol;Acc:MGI:1922468]	NA	NA	NA	NA	NA	NA
4930535F04Rik	ENSMUSG00000118014	RIKEN cDNA 4930535F04 gene [Source:MGI Symbol;Acc:MGI:1922433]	NA	NA	NA	NA	NA	NA
4930535G08Rik	ENSMUSG00000104201	RIKEN cDNA 4930535G08 gene [Source:MGI Symbol;Acc:MGI:1925283]	NA	NA	NA	NA	NA	NA
4930535L15Rik	ENSMUSG00000093619	RIKEN cDNA 4930535L15 gene [Source:MGI Symbol;Acc:MGI:1925277]	-0.0758319248507155	NA	NA	NA	NA	NA
4930535O05Rik	ENSMUSG00000098360	RIKEN cDNA 4930535O05 gene [Source:MGI Symbol;Acc:MGI:1922487]	NA	NA	NA	NA	NA	NA
4930537H20Rik	ENSMUSG00000105350	RIKEN cDNA 4930537H20 gene [Source:MGI Symbol;Acc:MGI:1923075]	-0.19193779680039	NA	NA	NA	NA	NA
4930538E20Rik	ENSMUSG00000085516	RIKEN cDNA 4930538E20 gene [Source:MGI Symbol;Acc:MGI:1925450]	0.0385337928925106	NA	NA	NA	NA	NA
4930538L07Rik	ENSMUSG00000115719	RIKEN cDNA 4930538L07 gene [Source:MGI Symbol;Acc:MGI:1925279]	NA	NA	NA	NA	NA	NA
4930539C22Rik	ENSMUSG00000105765	RIKEN cDNA 4930539C22 gene [Source:MGI Symbol;Acc:MGI:1922458]	NA	NA	NA	NA	NA	NA
4930539E08Rik	ENSMUSG00000048905	RIKEN cDNA 4930539E08 gene [Source:MGI Symbol;Acc:MGI:1925441]	0.465549078044582	0.323199338177154	NA	NA	NA	NA
4930539J05Rik	ENSMUSG00000097032	RIKEN cDNA 4930539J05 gene [Source:MGI Symbol;Acc:MGI:1922477]	0.235009775720437	0.573808131599652	NA	NA	NA	NA
4930539M17Rik	ENSMUSG00000103116	RIKEN cDNA 4930539M17 gene [Source:MGI Symbol;Acc:MGI:1922399]	-0.0154306763278943	NA	NA	NA	NA	NA
4930540E01Rik	ENSMUSG00000103407	RIKEN cDNA 4930540E01 gene [Source:MGI Symbol;Acc:MGI:1922424]	NA	NA	NA	NA	NA	NA
4930540I17Rik	ENSMUSG00000115047	RIKEN cDNA 4930540I17 gene [Source:MGI Symbol;Acc:MGI:1925442]	NA	NA	NA	NA	NA	NA
4930540M03Rik	ENSMUSG00000111299	RIKEN cDNA 4930540M03 gene [Source:MGI Symbol;Acc:MGI:1925275]	NA	NA	NA	NA	NA	NA
4930540M05Rik	ENSMUSG00000097831	RIKEN cDNA 4930540M05 gene [Source:MGI Symbol;Acc:MGI:2148236]	0.510545193737921	NA	NA	NA	NA	NA
4930541O19Rik	ENSMUSG00000117791	RIKEN cDNA 4930541O19 gene [Source:MGI Symbol;Acc:MGI:2686459]	NA	NA	NA	NA	NA	NA
4930542C12Rik	ENSMUSG00000090724	RIKEN cDNA 4930542C12 gene [Source:MGI Symbol;Acc:MGI:1914898]	0.06608791860622	NA	NA	NA	NA	NA
4930542C16Rik	ENSMUSG00000048628	RIKEN cDNA 4930542C16 gene [Source:MGI Symbol;Acc:MGI:1922413]	NA	NA	NA	NA	NA	NA
4930542D17Rik	ENSMUSG00000116848	RIKEN cDNA 4930542D17 gene [Source:MGI Symbol;Acc:MGI:1922461]	0.629900701406527	NA	NA	NA	NA	NA
4930542M03Rik	ENSMUSG00000117085	RIKEN cDNA 4930542M03 gene [Source:MGI Symbol;Acc:MGI:1922404]	0.0327394156427206	NA	NA	NA	NA	NA
4930543E12Rik	ENSMUSG00000110009	RIKEN cDNA 4930543E12 gene [Source:MGI Symbol;Acc:MGI:1922489]	NA	NA	NA	NA	NA	NA
4930543I03Rik	ENSMUSG00000116171	RIKEN cDNA 4930543I03 gene [Source:MGI Symbol;Acc:MGI:1922410]	NA	NA	NA	NA	NA	NA
4930543I11Rik	ENSMUSG00000112537	RIKEN cDNA 4930543I11 gene [Source:MGI Symbol;Acc:MGI:1922475]	0.00489064660878737	NA	NA	NA	NA	NA
4930543K20Rik	ENSMUSG00000110799	RIKEN cDNA 4930543K20 gene [Source:MGI Symbol;Acc:MGI:1925274]	NA	NA	NA	NA	NA	NA
4930543N07Rik	ENSMUSG00000110037	RIKEN cDNA 4930543N07 gene [Source:MGI Symbol;Acc:MGI:1922437]	NA	NA	NA	NA	NA	NA
4930544D05Rik	ENSMUSG00000087279	RIKEN cDNA 4930544D05 gene [Source:MGI Symbol;Acc:MGI:2148639]	0.144875089385831	NA	NA	NA	NA	NA
4930544F09Rik	ENSMUSG00000115062	RIKEN cDNA 4930544F09 gene [Source:MGI Symbol;Acc:MGI:1922448]	NA	NA	NA	NA	NA	NA
4930544G11Rik	ENSMUSG00000036463	RIKEN cDNA 4930544G11 gene [Source:MGI Symbol;Acc:MGI:1914903]	NA	NA	NA	NA	NA	NA
4930544I03Rik	ENSMUSG00000097071	RIKEN cDNA 4930544I03 gene [Source:MGI Symbol;Acc:MGI:1925447]	-0.190985659555336	0.763903292720391	NA	NA	NA	NA
4930544L04Rik	ENSMUSG00000073803	RIKEN cDNA 4930544L04 gene [Source:MGI Symbol;Acc:MGI:1926057]	NA	NA	NA	NA	NA	NA
4930544M13Rik	ENSMUSG00000051758	RIKEN cDNA 4930544M13 gene [Source:MGI Symbol;Acc:MGI:1922411]	NA	NA	NA	NA	NA	NA
4930545E07Rik	ENSMUSG00000117615	RIKEN cDNA 4930545E07 gene [Source:MGI Symbol;Acc:MGI:1922412]	NA	NA	NA	NA	NA	NA
4930545H06Rik	ENSMUSG00000112157	RIKEN cDNA 4930545H06 gene [Source:MGI Symbol;Acc:MGI:1922398]	NA	NA	NA	NA	NA	NA
4930545L08Rik	ENSMUSG00000111054	RIKEN cDNA 4930545L08 gene [Source:MGI Symbol;Acc:MGI:1925278]	-0.0154306763278943	NA	NA	NA	NA	NA
4930545L23Rik	ENSMUSG00000085247	RIKEN cDNA 4930545L23 gene [Source:MGI Symbol;Acc:MGI:1926055]	-0.147900522773307	NA	NA	NA	NA	NA
4930546C10Rik	ENSMUSG00000024546	RIKEN cDNA 4930546C10 gene [Source:MGI Symbol;Acc:MGI:1926181]	0.0327394156427206	NA	NA	NA	NA	NA
4930546K05Rik	ENSMUSG00000111767	RIKEN cDNA 4930546K05 gene [Source:MGI Symbol;Acc:MGI:1925444]	0.328948840666768	0.564069108564191	NA	NA	NA	NA
4930547E08Rik	ENSMUSG00000086687	RIKEN cDNA 4930547E08 gene [Source:MGI Symbol;Acc:MGI:1925281]	0.137617124154165	NA	NA	NA	NA	NA
4930547E14Rik	ENSMUSG00000116894	RIKEN cDNA 4930547E14 gene [Source:MGI Symbol;Acc:MGI:1922395]	NA	NA	NA	NA	NA	NA
4930547H16Rik	ENSMUSG00000112957	RIKEN cDNA 4930547H16 gene [Source:MGI Symbol;Acc:MGI:1922528]	NA	NA	NA	NA	NA	NA
4930547M16Rik	ENSMUSG00000097890	RIKEN cDNA 4930547M16 gene [Source:MGI Symbol;Acc:MGI:1922549]	-0.0132084938888968	0.985561471686354	NA	NA	NA	NA
4930548G14Rik	ENSMUSG00000051198	RIKEN cDNA 4930548G14 gene [Source:MGI Symbol;Acc:MGI:1922531]	NA	NA	NA	NA	NA	NA
4930548H24Rik	ENSMUSG00000029138	RIKEN cDNA 4930548H24 gene [Source:MGI Symbol;Acc:MGI:1914906]	0.0317502083470166	NA	NA	NA	NA	NA
4930548J01Rik	ENSMUSG00000116615	RIKEN cDNA 4930548J01 gene [Source:MGI Symbol;Acc:MGI:1925293]	NA	NA	NA	NA	NA	NA
4930548K13Rik	ENSMUSG00000086257	RIKEN cDNA 4930548K13 gene [Source:MGI Symbol;Acc:MGI:1922610]	NA	NA	NA	NA	NA	NA
4930549C15Rik	ENSMUSG00000114048	RIKEN cDNA 4930549C15 gene [Source:MGI Symbol;Acc:MGI:1922493]	0.260278182806532	NA	NA	NA	NA	NA
4930549G23Rik	ENSMUSG00000118134	RIKEN cDNA 4930549G23 gene [Source:MGI Symbol;Acc:MGI:1922536]	-0.119160104948084	NA	NA	NA	NA	NA
4930549P19Rik	ENSMUSG00000116984	RIKEN cDNA 4930549P19 gene [Source:MGI Symbol;Acc:MGI:1922614]	NA	NA	NA	NA	NA	NA
4930550C14Rik	ENSMUSG00000005131	RIKEN cDNA 4930550C14 gene [Source:MGI Symbol;Acc:MGI:1922561]	0.141553863539748	0.718193816575631	NA	NA	NA	NA
4930550C17Rik	ENSMUSG00000097361	RIKEN cDNA 4930550C17 gene [Source:MGI Symbol;Acc:MGI:1922495]	-0.0302522653350097	NA	NA	NA	NA	NA
4930550L24Rik	ENSMUSG00000046180	RIKEN cDNA 4930550L24 gene [Source:MGI Symbol;Acc:MGI:1922602]	0.0619471974382517	NA	NA	NA	NA	NA
4930551I15Rik	ENSMUSG00000112108	RIKEN cDNA 4930551I15 gene [Source:MGI Symbol;Acc:MGI:1922563]	NA	NA	NA	NA	NA	NA
4930551I23Rik	ENSMUSG00000116674	RIKEN cDNA 4930551I23 gene [Source:MGI Symbol;Acc:MGI:1922564]	NA	NA	NA	NA	NA	NA
4930551L18Rik	ENSMUSG00000085377	RIKEN cDNA 4930551L18 gene [Source:MGI Symbol;Acc:MGI:1922511]	0.327012445253534	0.564736856458399	NA	NA	NA	NA
4930551O13Rik	ENSMUSG00000086430	RIKEN cDNA 4930551O13 gene [Source:MGI Symbol;Acc:MGI:1922513]	0.134377036977852	NA	NA	NA	NA	NA
4930553E22Rik	ENSMUSG00000116907	RIKEN cDNA 4930553E22 gene [Source:MGI Symbol;Acc:MGI:1922497]	NA	NA	NA	NA	NA	NA
4930553I04Rik	ENSMUSG00000105483	RIKEN cDNA 4930553I04 gene [Source:MGI Symbol;Acc:MGI:1922494]	NA	NA	NA	NA	NA	NA
4930553I21Rik	ENSMUSG00000111165	RIKEN cDNA 4930553I21 gene [Source:MGI Symbol;Acc:MGI:1922603]	0.0179178266356052	NA	NA	NA	NA	NA
4930553J12Rik	ENSMUSG00000116983	RIKEN cDNA 4930553J12 gene [Source:MGI Symbol;Acc:MGI:1922601]	NA	NA	NA	NA	NA	NA
4930553M12Rik	ENSMUSG00000054351	RIKEN cDNA 4930553M12 gene [Source:MGI Symbol;Acc:MGI:1922496]	-0.0302522653350097	NA	NA	NA	NA	NA
4930553P18Rik	ENSMUSG00000106791	RIKEN cDNA 4930553P18 gene [Source:MGI Symbol;Acc:MGI:1922605]	-0.461807685836106	NA	NA	NA	NA	NA
4930554C24Rik	ENSMUSG00000099724	RIKEN cDNA 4930554C24 gene [Source:MGI Symbol;Acc:MGI:1922503]	NA	NA	NA	NA	NA	NA
4930554G22Rik	ENSMUSG00000106359	RIKEN cDNA 4930554G22 gene [Source:MGI Symbol;Acc:MGI:1922590]	NA	NA	NA	NA	NA	NA
4930554G24Rik	ENSMUSG00000085452	RIKEN cDNA 4930554G24 gene [Source:MGI Symbol;Acc:MGI:1922530]	NA	NA	NA	NA	NA	NA
4930554H23Rik	ENSMUSG00000097682	RIKEN cDNA 4930554H23 gene [Source:MGI Symbol;Acc:MGI:1924881]	NA	NA	NA	NA	NA	NA
4930554I06Rik	ENSMUSG00000118047	RIKEN cDNA 4930554I06 gene [Source:MGI Symbol;Acc:MGI:1922604]	0.22147343477176	NA	NA	NA	NA	NA
4930555A03Rik	ENSMUSG00000106157	RIKEN cDNA 4930555A03 gene [Source:MGI Symbol;Acc:MGI:1922587]	0.240426550909529	0.625553850193195	NA	NA	NA	NA
4930555B11Rik	ENSMUSG00000086396	RIKEN cDNA 4930555B11 gene [Source:MGI Symbol;Acc:MGI:1922529]	-0.0154306763278943	NA	NA	NA	NA	NA
4930555B12Rik	ENSMUSG00000085619	RIKEN cDNA 4930555B12 gene [Source:MGI Symbol;Acc:MGI:1925336]	NA	NA	NA	NA	NA	NA
4930555F03Rik	ENSMUSG00000031559	RIKEN cDNA 4930555F03 gene [Source:MGI Symbol;Acc:MGI:1922609]	NA	NA	NA	NA	NA	NA
4930555G01Rik	ENSMUSG00000096197	RIKEN cDNA 4930555G01 gene [Source:MGI Symbol;Acc:MGI:1922055]	0.0327394156427206	NA	NA	NA	NA	NA
4930555G07Rik	ENSMUSG00000112213	RIKEN cDNA 4930555G07 gene [Source:MGI Symbol;Acc:MGI:1922532]	NA	NA	NA	NA	NA	NA
4930555G21Rik	ENSMUSG00000113329	RIKEN cDNA 4930555G21 gene [Source:MGI Symbol;Acc:MGI:1922502]	NA	NA	NA	NA	NA	NA
4930555K19Rik	ENSMUSG00000048559	RIKEN cDNA 4930555K19 gene [Source:MGI Symbol;Acc:MGI:1922612]	NA	NA	NA	NA	NA	NA
4930555M17Rik	ENSMUSG00000093557	RIKEN cDNA 4930555M17 gene [Source:MGI Symbol;Acc:MGI:1925289]	NA	NA	NA	NA	NA	NA
4930555O08Rik	ENSMUSG00000085676	RIKEN cDNA 4930555O08 gene [Source:MGI Symbol;Acc:MGI:1922569]	NA	NA	NA	NA	NA	NA
4930556C24Rik	ENSMUSG00000116586	RIKEN cDNA 4930556C24 gene [Source:MGI Symbol;Acc:MGI:1922560]	-0.0154306763278943	NA	NA	NA	NA	NA
4930556G01Rik	ENSMUSG00000085522	RIKEN cDNA 4930556G01 gene [Source:MGI Symbol;Acc:MGI:1922582]	NA	NA	NA	NA	NA	NA
4930556G22Rik	ENSMUSG00000101764	RIKEN cDNA 4930556G22 gene [Source:MGI Symbol;Acc:MGI:1925457]	NA	NA	NA	NA	NA	NA
4930556H04Rik	ENSMUSG00000114190	RIKEN cDNA 4930556H04 gene [Source:MGI Symbol;Acc:MGI:1923092]	-0.344160944976982	0.556786960329786	NA	NA	NA	NA
4930556I23Rik	ENSMUSG00000089767	RIKEN cDNA 4930556I23 gene [Source:MGI Symbol;Acc:MGI:1922520]	-0.0116182058292076	NA	NA	NA	NA	NA
4930556J02Rik	ENSMUSG00000115656	RIKEN cDNA 4930556J02 gene [Source:MGI Symbol;Acc:MGI:1922599]	0.0994346376907545	0.884350414654084	NA	NA	NA	NA
4930556J24Rik	ENSMUSG00000034493	RIKEN cDNA 4930556J24 gene [Source:MGI Symbol;Acc:MGI:1922592]	0.389393911522606	NA	NA	NA	NA	NA
4930556L07Rik	ENSMUSG00000086800	RIKEN cDNA 4930556L07 gene [Source:MGI Symbol;Acc:MGI:1922533]	NA	NA	NA	NA	NA	NA
4930556M19Rik	ENSMUSG00000096971	RIKEN cDNA 4930556M19 gene [Source:MGI Symbol;Acc:MGI:1922509]	-0.0561897784229213	0.770479155014475	NA	NA	NA	NA
4930556N09Rik	ENSMUSG00000111924	RIKEN cDNA 4930556N09 gene [Source:MGI Symbol;Acc:MGI:1922551]	NA	NA	NA	NA	NA	NA
4930556N13Rik	ENSMUSG00000092399	RIKEN cDNA 4930556N13 gene [Source:MGI Symbol;Acc:MGI:1922535]	-0.0450738543421251	NA	NA	NA	NA	NA
4930557B06Rik	ENSMUSG00000106191	RIKEN cDNA 4930557B06 gene [Source:MGI Symbol;Acc:MGI:1922593]	-0.0154306763278943	NA	NA	NA	NA	NA
4930557F08Rik	ENSMUSG00000115266	RIKEN cDNA 4930557F08 gene [Source:MGI Symbol;Acc:MGI:1922556]	NA	NA	NA	NA	NA	NA
4930557F10Rik	ENSMUSG00000085488	RIKEN cDNA 4930557F10 gene [Source:MGI Symbol;Acc:MGI:1922572]	NA	NA	NA	NA	NA	NA
4930557J02Rik	ENSMUSG00000106902	RIKEN cDNA 4930557J02 gene [Source:MGI Symbol;Acc:MGI:1922607]	NA	NA	NA	NA	NA	NA
4930557K07Rik	ENSMUSG00000108034	RIKEN cDNA 4930557K07 gene [Source:MGI Symbol;Acc:MGI:1925452]	0.0380558177892429	0.956199748179458	NA	NA	NA	NA
4930558C23Rik	ENSMUSG00000105734	RIKEN cDNA 4930558C23 gene [Source:MGI Symbol;Acc:MGI:1914904]	NA	NA	NA	NA	NA	NA
4930558F17Rik	ENSMUSG00000106506	RIKEN cDNA 4930558F17 gene [Source:MGI Symbol;Acc:MGI:1922580]	NA	NA	NA	NA	NA	NA
4930558G05Rik	ENSMUSG00000086244	RIKEN cDNA 4930558G05 gene [Source:MGI Symbol;Acc:MGI:1922524]	NA	NA	NA	NA	NA	NA
4930558J18Rik	ENSMUSG00000097519	RIKEN cDNA 4930558J18 gene [Source:MGI Symbol;Acc:MGI:1922573]	0.322474933516306	0.580875173645085	NA	NA	NA	NA
4930558J22Rik	ENSMUSG00000075029	RIKEN cDNA 4930558J22 gene [Source:MGI Symbol;Acc:MGI:3590517]	0.0327394156427206	NA	NA	NA	NA	NA
4930558K02Rik	ENSMUSG00000086277	RIKEN cDNA 4930558K02 gene [Source:MGI Symbol;Acc:MGI:1922618]	-0.0657173482959178	NA	NA	NA	NA	NA
4930558N11Rik	ENSMUSG00000100431	RIKEN cDNA 4930558N11 gene [Source:MGI Symbol;Acc:MGI:1925461]	NA	NA	NA	NA	NA	NA
4930559C10Rik	ENSMUSG00000113164	RIKEN cDNA 4930559C10 gene [Source:MGI Symbol;Acc:MGI:1922545]	NA	NA	NA	NA	NA	NA
4930560O18Rik	ENSMUSG00000109445	RIKEN cDNA 4930560O18 gene [Source:MGI Symbol;Acc:MGI:1923088]	-0.82883212184778	0.112493609169933	NA	NA	NA	NA
4930562A09Rik	ENSMUSG00000086945	RIKEN cDNA 4930562A09 gene [Source:MGI Symbol;Acc:MGI:1922553]	NA	NA	NA	NA	NA	NA
4930562C15Rik	ENSMUSG00000022518	RIKEN cDNA 4930562C15 gene [Source:MGI Symbol;Acc:MGI:1926059]	-0.695067354649058	0.0124614497912952	NA	NA	NA	NA
4930562D21Rik	ENSMUSG00000086608	RIKEN cDNA 4930562D21 gene [Source:MGI Symbol;Acc:MGI:1922574]	-0.0154306763278943	NA	NA	NA	NA	NA
4930562F07Rik	ENSMUSG00000026729	RIKEN cDNA 4930562F07 gene [Source:MGI Symbol;Acc:MGI:1922505]	-0.0329120455867714	NA	NA	NA	NA	NA
4930562F17Rik	ENSMUSG00000104014	RIKEN cDNA 4930562F17 gene [Source:MGI Symbol;Acc:MGI:1922506]	0.06608791860622	NA	NA	NA	NA	NA
4930563E18Rik	ENSMUSG00000097387	RIKEN cDNA 4930563E18 gene [Source:MGI Symbol;Acc:MGI:1922620]	-0.211095730530719	NA	NA	NA	NA	NA
4930563E22Rik	ENSMUSG00000053574	RIKEN cDNA 4930563E22 gene [Source:MGI Symbol;Acc:MGI:1922554]	-0.205023649793715	0.611321752300525	NA	NA	NA	NA
4930563F08Rik	ENSMUSG00000105773	RIKEN cDNA 4930563F08 gene [Source:MGI Symbol;Acc:MGI:1922619]	NA	NA	NA	NA	NA	NA
4930563H07Rik	ENSMUSG00000107656	RIKEN cDNA 4930563H07 gene [Source:MGI Symbol;Acc:MGI:1922597]	0.0327394156427206	NA	NA	NA	NA	NA
4930563I02Rik	ENSMUSG00000086112	RIKEN cDNA 4930563I02 gene [Source:MGI Symbol;Acc:MGI:1914909]	-0.144473422818822	NA	NA	NA	NA	NA
4930563J15Rik	ENSMUSG00000112141	RIKEN cDNA 4930563J15 gene [Source:MGI Symbol;Acc:MGI:1922576]	NA	NA	NA	NA	NA	NA
4930563M21Rik	ENSMUSG00000050702	RIKEN cDNA 4930563M21 gene [Source:MGI Symbol;Acc:MGI:1922508]	0.528749779242866	0.32001515917107	NA	NA	NA	NA
4930563N14Rik	ENSMUSG00000116554	RIKEN cDNA 4930563N14 gene [Source:MGI Symbol;Acc:MGI:1914918]	NA	NA	NA	NA	NA	NA
4930564C03Rik	ENSMUSG00000117326	RIKEN cDNA 4930564C03 gene [Source:MGI Symbol;Acc:MGI:1922591]	0.0179178266356052	NA	NA	NA	NA	NA
4930564D02Rik	ENSMUSG00000051788	RIKEN cDNA 4930564D02 gene [Source:MGI Symbol;Acc:MGI:1922519]	NA	NA	NA	NA	NA	NA
4930565D16Rik	ENSMUSG00000104004	RIKEN cDNA 4930565D16 gene [Source:MGI Symbol;Acc:MGI:1922559]	NA	NA	NA	NA	NA	NA
4930565N06Rik	ENSMUSG00000084834	RIKEN cDNA 4930565N06 gene [Source:MGI Symbol;Acc:MGI:1915556]	0.0805797456655832	NA	NA	NA	NA	NA
4930566F21Rik	ENSMUSG00000107142	RIKEN cDNA 4930566F21 gene [Source:MGI Symbol;Acc:MGI:1923094]	NA	NA	NA	NA	NA	NA
4930566N20Rik	ENSMUSG00000102322	RIKEN cDNA 4930566N20 gene [Source:MGI Symbol;Acc:MGI:1923174]	NA	NA	NA	NA	NA	NA
4930567H12Rik	ENSMUSG00000110629	RIKEN cDNA 4930567H12 gene [Source:MGI Symbol;Acc:MGI:1923181]	-0.0450738543421251	NA	NA	NA	NA	NA
4930567H17Rik	ENSMUSG00000073141	RIKEN cDNA 4930567H17 gene [Source:MGI Symbol;Acc:MGI:3588249]	NA	NA	NA	NA	NA	NA
4930567J20Rik	ENSMUSG00000116982	RIKEN cDNA 4930567J20 gene [Source:MGI Symbol;Acc:MGI:1925471]	NA	NA	NA	NA	NA	NA
4930567K12Rik	ENSMUSG00000109382	RIKEN cDNA 4930567K12 gene [Source:MGI Symbol;Acc:MGI:1923095]	0.0811419175368376	NA	NA	NA	NA	NA
4930567K20Rik	ENSMUSG00000112730	RIKEN cDNA 4930567K20 gene [Source:MGI Symbol;Acc:MGI:1925306]	NA	NA	NA	NA	NA	NA
4930568A12Rik	ENSMUSG00000101223	RIKEN cDNA 4930568A12 gene [Source:MGI Symbol;Acc:MGI:1923133]	0.223639153993534	0.692128690724639	NA	NA	NA	NA
4930568A13Rik	ENSMUSG00000104638	RIKEN cDNA 4930568A13 gene [Source:MGI Symbol;Acc:MGI:1923152]	NA	NA	NA	NA	NA	NA
4930568D16Rik	ENSMUSG00000026882	RIKEN cDNA 4930568D16 gene [Source:MGI Symbol;Acc:MGI:1923109]	NA	NA	NA	NA	NA	NA
4930568E12Rik	ENSMUSG00000111830	RIKEN cDNA 4930568E12 gene [Source:MGI Symbol;Acc:MGI:1925469]	NA	NA	NA	NA	NA	NA
4930568G15Rik	ENSMUSG00000102408	RIKEN cDNA 4930568G15 gene [Source:MGI Symbol;Acc:MGI:1923107]	-0.0154306763278943	NA	NA	NA	NA	NA
4930569F06Rik	ENSMUSG00000041512	RIKEN cDNA 4930569F06 gene [Source:MGI Symbol;Acc:MGI:1925305]	NA	NA	NA	NA	NA	NA
4930570B17Rik	ENSMUSG00000115337	RIKEN cDNA 4930570B17 gene [Source:MGI Symbol;Acc:MGI:1923191]	-0.243373037936372	NA	NA	NA	NA	NA
4930570D08Rik	ENSMUSG00000084875	RIKEN cDNA 4930570D08 gene [Source:MGI Symbol;Acc:MGI:1925475]	-0.0634331719637471	NA	NA	NA	NA	NA
4930570E03Rik	ENSMUSG00000116786	RIKEN cDNA 4930570E03 gene [Source:MGI Symbol;Acc:MGI:1926062]	-0.020089658522573	NA	NA	NA	NA	NA
4930570G19Rik	ENSMUSG00000085084	RIKEN cDNA 4930570G19 gene [Source:MGI Symbol;Acc:MGI:1923158]	-0.247115902561723	0.498573217618584	NA	NA	NA	NA
4930570N18Rik	ENSMUSG00000089683	RIKEN cDNA 4930570N18 gene [Source:MGI Symbol;Acc:MGI:1925300]	0.087697818147529	NA	NA	NA	NA	NA
4930571K23Rik	ENSMUSG00000090457	RIKEN cDNA 4930571K23 gene [Source:MGI Symbol;Acc:MGI:1923111]	NA	NA	NA	NA	NA	NA
4930571N24Rik	ENSMUSG00000086467	RIKEN cDNA 4930571N24 gene [Source:MGI Symbol;Acc:MGI:1925474]	0.06608791860622	NA	NA	NA	NA	NA
4930572G02Rik	ENSMUSG00000115725	RIKEN cDNA 4930572G02 gene [Source:MGI Symbol;Acc:MGI:1923193]	0.0179178266356052	NA	NA	NA	NA	NA
4930572K03Rik	ENSMUSG00000105308	RIKEN cDNA 4930572K03 gene [Source:MGI Symbol;Acc:MGI:1923166]	NA	NA	NA	NA	NA	NA
4930572O03Rik	ENSMUSG00000069720	RIKEN cDNA 4930572O03 gene [Source:MGI Symbol;Acc:MGI:2441686]	NA	NA	NA	NA	NA	NA
4930572O13Rik	ENSMUSG00000114916	RIKEN cDNA 4930572O13 gene [Source:MGI Symbol;Acc:MGI:1923112]	NA	NA	NA	NA	NA	NA
4930573C08Rik	ENSMUSG00000115935	RIKEN cDNA 4930573C08 gene [Source:MGI Symbol;Acc:MGI:1923116]	NA	NA	NA	NA	NA	NA
4930573C15Rik	ENSMUSG00000106020	RIKEN cDNA 4930573C15 gene [Source:MGI Symbol;Acc:MGI:1923199]	0.339262415160178	NA	NA	NA	NA	NA
4930573H18Rik	ENSMUSG00000104766	RIKEN cDNA 4930573H18 gene [Source:MGI Symbol;Acc:MGI:1923138]	0.0994364215697195	NA	NA	NA	NA	NA
4930573I07Rik	ENSMUSG00000104980	RIKEN cDNA 4930573I07 gene [Source:MGI Symbol;Acc:MGI:1925468]	-0.0154306763278943	NA	NA	NA	NA	NA
4930577H14Rik	ENSMUSG00000087517	RIKEN cDNA 4930577H14 gene [Source:MGI Symbol;Acc:MGI:1925473]	NA	NA	NA	NA	NA	NA
4930577N17Rik	ENSMUSG00000087440	RIKEN cDNA 4930577N17 gene [Source:MGI Symbol;Acc:MGI:1914996]	0.170205306691204	0.48884126826509	NA	NA	NA	NA
4930578E11Rik	ENSMUSG00000117618	RIKEN cDNA 4930578E11 gene [Source:MGI Symbol;Acc:MGI:1925308]	NA	NA	NA	NA	NA	NA
4930578G10Rik	ENSMUSG00000054885	RIKEN cDNA 4930578G10 gene [Source:MGI Symbol;Acc:MGI:1923202]	-0.0154306763278943	NA	NA	NA	NA	NA
4930578I06Rik	ENSMUSG00000021961	RIKEN cDNA 4930578I06 gene [Source:MGI Symbol;Acc:MGI:1915000]	-0.26751768500581	NA	NA	NA	NA	NA
4930578I07Rik	ENSMUSG00000104220	RIKEN cDNA 4930578I07 gene [Source:MGI Symbol;Acc:MGI:1923142]	NA	NA	NA	NA	NA	NA
4930578M01Rik	ENSMUSG00000097587	RIKEN cDNA 4930578M01 gene [Source:MGI Symbol;Acc:MGI:1923201]	-0.411910999781932	0.311268784626844	NA	NA	NA	NA
4930578M07Rik	ENSMUSG00000110586	RIKEN cDNA 4930578M07 gene [Source:MGI Symbol;Acc:MGI:1923171]	0.0949731010097603	NA	NA	NA	NA	NA
4930578N18Rik	ENSMUSG00000116695	RIKEN cDNA 4930578N18 gene [Source:MGI Symbol;Acc:MGI:1925465]	NA	NA	NA	NA	NA	NA
4930579C12Rik	ENSMUSG00000074146	RIKEN cDNA 4930579C12 gene [Source:MGI Symbol;Acc:MGI:2441687]	0.681790089976564	NA	NA	NA	NA	NA
4930579D07Rik	ENSMUSG00000116813	RIKEN cDNA 4930579D07 gene [Source:MGI Symbol;Acc:MGI:1923184]	0.0250431703463996	NA	NA	NA	NA	NA
4930579D09Rik	ENSMUSG00000084971	RIKEN cDNA 4930579D09 gene [Source:MGI Symbol;Acc:MGI:1923154]	NA	NA	NA	NA	NA	NA
4930579F01Rik	ENSMUSG00000012042	RIKEN cDNA 4930579F01 gene [Source:MGI Symbol;Acc:MGI:1914991]	0.0659270732250828	NA	NA	NA	NA	NA
4930579G18Rik	ENSMUSG00000040840	RIKEN cDNA 4930579G18 gene [Source:MGI Symbol;Acc:MGI:1923163]	-0.148877398252819	0.557446517658384	NA	NA	NA	NA
4930579G24Rik	ENSMUSG00000027811	RIKEN cDNA 4930579G24 gene [Source:MGI Symbol;Acc:MGI:1923189]	0.513510242221392	0.0135576285460007	NA	NA	NA	NA
4930579H20Rik	ENSMUSG00000101636	RIKEN cDNA 4930579H20 gene [Source:MGI Symbol;Acc:MGI:1923105]	0.216489163663375	0.726082188145281	NA	NA	NA	NA
4930579J19Rik	ENSMUSG00000114895	RIKEN cDNA 4930579J19 gene [Source:MGI Symbol;Acc:MGI:1923104]	0.201741733733787	NA	NA	NA	NA	NA
4930579K19Rik	ENSMUSG00000051074	RIKEN cDNA 4930579K19 gene [Source:MGI Symbol;Acc:MGI:1923131]	-0.444611661997947	0.290048631111136	NA	NA	NA	NA
4930579M01Rik	ENSMUSG00000086190	RIKEN cDNA 4930579M01 gene [Source:MGI Symbol;Acc:MGI:1923153]	-0.0154306763278943	NA	NA	NA	NA	NA
4930579O11Rik	ENSMUSG00000090732	RIKEN cDNA 4930579O11 gene [Source:MGI Symbol;Acc:MGI:1923126]	NA	NA	NA	NA	NA	NA
4930579P08Rik	ENSMUSG00000112924	RIKEN cDNA 4930579P08 gene [Source:MGI Symbol;Acc:MGI:1923128]	-0.0154306763278943	NA	NA	NA	NA	NA
4930580E04Rik	ENSMUSG00000106269	RIKEN cDNA 4930580E04 gene [Source:MGI Symbol;Acc:MGI:1923106]	-0.0341968743868309	NA	NA	NA	NA	NA
4930581F22Rik	ENSMUSG00000070315	RIKEN cDNA 4930581F22 gene [Source:MGI Symbol;Acc:MGI:1926184]	0.43655793385797	0.00430858949984112	NA	NA	NA	NA
4930583I09Rik	ENSMUSG00000024088	RIKEN cDNA 4930583I09 gene [Source:MGI Symbol;Acc:MGI:1925307]	NA	NA	NA	NA	NA	NA
4930583K01Rik	ENSMUSG00000055159	RIKEN cDNA 4930583K01 gene [Source:MGI Symbol;Acc:MGI:1914995]	0.479998303577458	NA	NA	NA	NA	NA
4930583P06Rik	ENSMUSG00000086954	RIKEN cDNA 4930583P06 gene [Source:MGI Symbol;Acc:MGI:1923196]	NA	NA	NA	NA	NA	NA
4930584E12Rik	ENSMUSG00000111540	RIKEN cDNA 4930584E12 gene [Source:MGI Symbol;Acc:MGI:1923169]	0.0116934428094055	NA	NA	NA	NA	NA
4930584F24Rik	ENSMUSG00000029044	RIKEN cDNA 4930584F24 gene [Source:MGI Symbol;Acc:MGI:1923192]	NA	NA	NA	NA	NA	NA
4930586N03Rik	ENSMUSG00000087097	RIKEN cDNA 4930586N03 gene [Source:MGI Symbol;Acc:MGI:1923137]	NA	NA	NA	NA	NA	NA
4930587A21Rik	ENSMUSG00000086009	RIKEN cDNA 4930587A21 gene [Source:MGI Symbol;Acc:MGI:1923146]	NA	NA	NA	NA	NA	NA
4930587E11Rik	ENSMUSG00000107563	RIKEN cDNA 4930587E11 gene [Source:MGI Symbol;Acc:MGI:1923143]	NA	NA	NA	NA	NA	NA
4930588A03Rik	ENSMUSG00000117792	RIKEN cDNA 4930588A03 gene [Source:MGI Symbol;Acc:MGI:1923118]	NA	NA	NA	NA	NA	NA
4930588D02Rik	ENSMUSG00000115962	RIKEN cDNA 4930588D02 gene [Source:MGI Symbol;Acc:MGI:1925476]	NA	NA	NA	NA	NA	NA
4930588G17Rik	ENSMUSG00000108935	RIKEN cDNA 4930588G17 gene [Source:MGI Symbol;Acc:MGI:1923170]	-0.528262935140787	0.30367267374744	NA	NA	NA	NA
4930588J15Rik	ENSMUSG00000115858	RIKEN cDNA 4930588J15 gene [Source:MGI Symbol;Acc:MGI:1914990]	NA	NA	NA	NA	NA	NA
4930588K23Rik	ENSMUSG00000075335	RIKEN cDNA 4930588K23 gene [Source:MGI Symbol;Acc:MGI:3588254]	0.0327394156427206	NA	NA	NA	NA	NA
4930589L23Rik	ENSMUSG00000068957	RIKEN cDNA 4930589L23 gene [Source:MGI Symbol;Acc:MGI:1923129]	0.663873250873017	NA	NA	NA	NA	NA
4930589O11Rik	ENSMUSG00000107195	RIKEN cDNA 4930589O11 gene [Source:MGI Symbol;Acc:MGI:1925464]	-0.145131436370719	0.810550557277817	NA	NA	NA	NA
4930589P08Rik	ENSMUSG00000085593	RIKEN cDNA 4930589P08 gene [Source:MGI Symbol;Acc:MGI:1914998]	NA	NA	NA	NA	NA	NA
4930590H14Rik	ENSMUSG00000103794	RIKEN cDNA 4930590H14 gene [Source:MGI Symbol;Acc:MGI:1923182]	NA	NA	NA	NA	NA	NA
4930590J08Rik	ENSMUSG00000034063	RIKEN cDNA 4930590J08 gene [Source:MGI Symbol;Acc:MGI:2685917]	-0.136974366038629	0.817319896353022	NA	NA	NA	NA
4930590L14Rik	ENSMUSG00000106540	RIKEN cDNA 4930590L14 gene [Source:MGI Symbol;Acc:MGI:1923102]	0.0327394156427206	NA	NA	NA	NA	NA
4930590L20Rik	ENSMUSG00000102368	RIKEN cDNA 4930590L20 gene [Source:MGI Symbol;Acc:MGI:1923160]	NA	NA	NA	NA	NA	NA
4930591A17Rik	ENSMUSG00000039138	RIKEN cDNA 4930591A17 gene [Source:MGI Symbol;Acc:MGI:1915425]	NA	NA	NA	NA	NA	NA
4930591E09Rik	ENSMUSG00000111234	RIKEN cDNA 4930591E09 gene [Source:MGI Symbol;Acc:MGI:1923127]	NA	NA	NA	NA	NA	NA
4930592A05Rik	ENSMUSG00000115779	RIKEN cDNA 4930592A05 gene [Source:MGI Symbol;Acc:MGI:1923130]	-0.26030803754299	NA	NA	NA	NA	NA
4930592C13Rik	ENSMUSG00000105834	RIKEN cDNA 4930592C13 gene [Source:MGI Symbol;Acc:MGI:2686503]	-0.340602259079436	NA	NA	NA	NA	NA
4930592I03Rik	ENSMUSG00000118339	RIKEN cDNA 4930592I03 gene [Source:MGI Symbol;Acc:MGI:1923103]	-0.0154306763278943	NA	NA	NA	NA	NA
4930593A02Rik	ENSMUSG00000097725	RIKEN cDNA 4930593A02 gene [Source:MGI Symbol;Acc:MGI:1923132]	-0.0855370658376522	NA	NA	NA	NA	NA
4930593C16Rik	ENSMUSG00000086365	RIKEN cDNA 4930593C16 gene [Source:MGI Symbol;Acc:MGI:1925310]	0.0994364215697195	NA	NA	NA	NA	NA
4930594C11Rik	ENSMUSG00000103948	RIKEN cDNA 4930594C11 gene [Source:MGI Symbol;Acc:MGI:1924883]	0.378290327151891	0.511639518377389	NA	NA	NA	NA
4930594M17Rik	ENSMUSG00000097181	RIKEN cDNA 4930594M17 gene [Source:MGI Symbol;Acc:MGI:1923187]	NA	NA	NA	NA	NA	NA
4930594M22Rik	ENSMUSG00000075463	RIKEN cDNA 4930594M22 gene [Source:MGI Symbol;Acc:MGI:1925478]	0.171627678355087	0.781048078163129	NA	NA	NA	NA
4930594M22Rik	ENSMUSG00000085423	RIKEN cDNA 4930594M22 gene [Source:MGI Symbol;Acc:MGI:1925478]	-0.0152020302943384	NA	NA	NA	NA	NA
4930594O21Rik	ENSMUSG00000085677	RIKEN cDNA 4930594O21 gene [Source:MGI Symbol;Acc:MGI:1923197]	NA	NA	NA	NA	NA	NA
4930595D18Rik	ENSMUSG00000083193	RIKEN cDNA 4930595D18 gene [Source:MGI Symbol;Acc:MGI:1925312]	0.28025623439936	NA	NA	NA	NA	NA
4930595L18Rik	ENSMUSG00000107929	RIKEN cDNA 4930595L18 gene [Source:MGI Symbol;Acc:MGI:1925309]	NA	NA	NA	NA	NA	NA
4930595M18Rik	ENSMUSG00000060673	RIKEN cDNA 4930595M18 gene [Source:MGI Symbol;Acc:MGI:3045300]	NA	NA	NA	NA	NA	NA
4930595O18Rik	ENSMUSG00000108074	RIKEN cDNA 4930595O18 gene [Source:MGI Symbol;Acc:MGI:1922624]	NA	NA	NA	NA	NA	NA
4930596D02Rik	ENSMUSG00000041068	RIKEN cDNA 4930596D02 gene [Source:MGI Symbol;Acc:MGI:3588288]	NA	NA	NA	NA	NA	NA
4930596I21Rik	ENSMUSG00000104900	RIKEN cDNA 4930596I21 gene [Source:MGI Symbol;Acc:MGI:1925479]	0.554065828324235	0.301596253597521	NA	NA	NA	NA
4930597A21Rik	ENSMUSG00000086501	RIKEN cDNA 4930597A21 gene [Source:MGI Symbol;Acc:MGI:1922639]	0.00956327893695757	NA	NA	NA	NA	NA
4930597G03Rik	ENSMUSG00000115540	RIKEN cDNA 4930597G03 gene [Source:MGI Symbol;Acc:MGI:1922627]	-0.0154306763278943	NA	NA	NA	NA	NA
4930597L12Rik	ENSMUSG00000104964	RIKEN cDNA 4930597L12 gene [Source:MGI Symbol;Acc:MGI:1922635]	NA	NA	NA	NA	NA	NA
4930597O21Rik	ENSMUSG00000053442	RIKEN cDNA 4930597O21 gene [Source:MGI Symbol;Acc:MGI:1922623]	0.292664546337838	0.611284393321788	NA	NA	NA	NA
4930598F16Rik	ENSMUSG00000100777	RIKEN cDNA 4930598F16 gene [Source:MGI Symbol;Acc:MGI:1922631]	-0.0154306763278943	NA	NA	NA	NA	NA
4930598N05Rik	ENSMUSG00000109160	RIKEN cDNA 4930598N05 gene [Source:MGI Symbol;Acc:MGI:1922625]	-0.0450738543421251	NA	NA	NA	NA	NA
4930599A14Rik	ENSMUSG00000101600	RIKEN cDNA 4930599A14 gene [Source:MGI Symbol;Acc:MGI:1922636]	NA	NA	NA	NA	NA	NA
4930599N23Rik	ENSMUSG00000073144	RIKEN cDNA 4930599N23 gene [Source:MGI Symbol;Acc:MGI:1922629]	0.83839918729504	0.00601035433798721	NA	NA	NA	NA
4930599N24Rik	ENSMUSG00000105545	RIKEN cDNA 4930599N24 gene [Source:MGI Symbol;Acc:MGI:1922633]	-0.0154306763278943	NA	NA	NA	NA	NA
4931400O07Rik	ENSMUSG00000031194	RIKEN cDNA 4931400O07 gene [Source:MGI Symbol;Acc:MGI:1918186]	NA	NA	NA	NA	NA	NA
4931403E22Rik	ENSMUSG00000093772	RIKEN cDNA 4931403E22 gene [Source:MGI Symbol;Acc:MGI:1918192]	0.409175610952098	0.436884384226358	NA	NA	NA	NA
4931406B18Rik	ENSMUSG00000013353	RIKEN cDNA 4931406B18 gene [Source:MGI Symbol;Acc:MGI:1921304]	2.14260237028144	3.67852718215699e-06	NA	NA	NA	NA
4931406C07Rik	ENSMUSG00000031938	RIKEN cDNA 4931406C07 gene [Source:MGI Symbol;Acc:MGI:1918234]	-0.38808403781848	0.0187452833279198	NA	NA	NA	NA
4931406G06Rik	ENSMUSG00000085398	RIKEN cDNA 4931406G06 gene [Source:MGI Symbol;Acc:MGI:1918228]	-0.0710297047925787	NA	NA	NA	NA	NA
4931406P16Rik	ENSMUSG00000066571	RIKEN cDNA 4931406P16 gene [Source:MGI Symbol;Acc:MGI:1924311]	-0.0831146943624415	0.869656108871285	NA	NA	NA	NA
4931407E12Rik	ENSMUSG00000114352	RIKEN cDNA 4931407E12 gene [Source:MGI Symbol;Acc:MGI:1918242]	NA	NA	NA	NA	NA	NA
4931408C20Rik	ENSMUSG00000073722	RIKEN cDNA 4931408C20 gene [Source:MGI Symbol;Acc:MGI:3588222]	-0.940765072780716	0.0322531715860459	NA	NA	NA	NA
4931412I15Rik	ENSMUSG00000108826	RIKEN cDNA 4931412I15 gene [Source:MGI Symbol;Acc:MGI:1918245]	-0.0154306763278943	NA	NA	NA	NA	NA
4931413I07Rik	ENSMUSG00000092602	RIKEN cDNA 4931413I07 gene [Source:MGI Symbol;Acc:MGI:2148502]	-0.130414109407646	NA	NA	NA	NA	NA
4931413K12Rik	ENSMUSG00000085088	RIKEN cDNA 4931413K12 gene [Source:MGI Symbol;Acc:MGI:1918237]	0.801007658709199	0.0387109175535738	NA	NA	NA	NA
4931414P19Rik	ENSMUSG00000022179	RIKEN cDNA 4931414P19 gene [Source:MGI Symbol;Acc:MGI:1921609]	-0.219772044160154	0.129570821396885	NA	NA	NA	NA
4931415C17Rik	ENSMUSG00000054910	RIKEN cDNA 4931415C17 gene [Source:MGI Symbol;Acc:MGI:1918216]	-0.188564428624524	0.764833833809603	NA	NA	NA	NA
4931417E11Rik	ENSMUSG00000056197	RIKEN cDNA 4931417E11 gene [Source:MGI Symbol;Acc:MGI:1913990]	NA	NA	NA	NA	NA	NA
4931419H13Rik	ENSMUSG00000106589	RIKEN cDNA 4931419H13 gene [Source:MGI Symbol;Acc:MGI:1918220]	NA	NA	NA	NA	NA	NA
4931420L22Rik	ENSMUSG00000116750	RIKEN cDNA 4931420L22 gene [Source:MGI Symbol;Acc:MGI:1918222]	NA	NA	NA	NA	NA	NA
4931422A03Rik	ENSMUSG00000046085	RIKEN cDNA 4931422A03 gene [Source:MGI Symbol;Acc:MGI:1918236]	0.537976058577075	0.210997215299014	NA	NA	NA	NA
4931423N10Rik	ENSMUSG00000026774	RIKEN cDNA 4931423N10 gene [Source:MGI Symbol;Acc:MGI:1918231]	0.256101549061754	NA	NA	NA	NA	NA
4931428F04Rik	ENSMUSG00000014837	RIKEN cDNA 4931428F04 gene [Source:MGI Symbol;Acc:MGI:1921606]	0.0656155488994294	0.816986963178452	NA	NA	NA	NA
4931428L18Rik	ENSMUSG00000086727	RIKEN cDNA 4931428L18 gene [Source:MGI Symbol;Acc:MGI:1918238]	-0.190569082104374	0.756984835773632	NA	NA	NA	NA
4931429L15Rik	ENSMUSG00000056617	RIKEN cDNA 4931429L15 gene [Source:MGI Symbol;Acc:MGI:1921611]	0.107544803716907	NA	NA	NA	NA	NA
4931429P17Rik	ENSMUSG00000047324	RIKEN cDNA 4931429P17 gene [Source:MGI Symbol;Acc:MGI:1918221]	-0.130621565052604	NA	NA	NA	NA	NA
4931431B13Rik	ENSMUSG00000108354	RIKEN cDNA 4931431B13 gene [Source:MGI Symbol;Acc:MGI:1918223]	-0.107973372767873	NA	NA	NA	NA	NA
4931431C16Rik	ENSMUSG00000055061	RIKEN cDNA 4931431C16 gene [Source:MGI Symbol;Acc:MGI:1921614]	NA	NA	NA	NA	NA	NA
4931439C15Rik	ENSMUSG00000117661	RIKEN cDNA 4931439C15 gene [Source:MGI Symbol;Acc:MGI:1921617]	NA	NA	NA	NA	NA	NA
4931440F15Rik	ENSMUSG00000078157	RIKEN cDNA 4931440F15 gene [Source:MGI Symbol;Acc:MGI:2441689]	-0.252167800894879	0.681007436583459	NA	NA	NA	NA
4931440P22Rik	ENSMUSG00000074580	RIKEN cDNA 4931440P22 gene [Source:MGI Symbol;Acc:MGI:1918254]	0.0956203179381368	0.809193017052919	NA	NA	NA	NA
4932411K12Rik	ENSMUSG00000100733	RIKEN cDNA 4932411K12 gene [Source:MGI Symbol;Acc:MGI:3512682]	-0.235149693922461	0.468472271864324	NA	NA	NA	NA
4932411N23Rik	ENSMUSG00000058670	RIKEN cDNA 4932411N23 gene [Source:MGI Symbol;Acc:MGI:3045322]	NA	NA	NA	NA	NA	NA
4932412D23Rik	ENSMUSG00000075070	RIKEN cDNA 4932412D23 gene [Source:MGI Symbol;Acc:MGI:1922972]	NA	NA	NA	NA	NA	NA
4932413F04Rik	ENSMUSG00000099616	RIKEN cDNA 4932413F04 gene [Source:MGI Symbol;Acc:MGI:2441690]	NA	NA	NA	NA	NA	NA
4932414J04Rik	ENSMUSG00000078962	RIKEN cDNA 4932414J04 gene [Source:MGI Symbol;Acc:MGI:3605619]	NA	NA	NA	NA	NA	NA
4932414N04Rik	ENSMUSG00000079324	RIKEN cDNA 4932414N04 gene [Source:MGI Symbol;Acc:MGI:1922971]	-0.226076003570439	NA	NA	NA	NA	NA
4932415D10Rik	ENSMUSG00000044581	RIKEN cDNA 4932415D10 gene [Source:MGI Symbol;Acc:MGI:3045298]	-0.0154306763278943	NA	NA	NA	NA	NA
4932415M13Rik	ENSMUSG00000062036	RIKEN cDNA 4932415M13 gene [Source:MGI Symbol;Acc:MGI:3608328]	0.0170134933364889	NA	NA	NA	NA	NA
4932416K20Rik	ENSMUSG00000069925	RIKEN cDNA 4932416K20 gene [Source:MGI Symbol;Acc:MGI:3045271]	0.0179178266356052	NA	NA	NA	NA	NA
4932422M17Rik	ENSMUSG00000105881	RIKEN cDNA 4932422M17 gene [Source:MGI Symbol;Acc:MGI:1921616]	-0.526587592259862	0.00432817635937938	NA	NA	NA	NA
4932429P05Rik	ENSMUSG00000079513	RIKEN cDNA 4932429P05 gene [Source:MGI Symbol;Acc:MGI:3588287]	NA	NA	NA	NA	NA	NA
4932431L22Rik	ENSMUSG00000104442	RIKEN cDNA 4932431L22 gene [Source:MGI Symbol;Acc:MGI:3588255]	NA	NA	NA	NA	NA	NA
4932431P20Rik	ENSMUSG00000074224	RIKEN cDNA 4932431P20 gene [Source:MGI Symbol;Acc:MGI:2149781]	-0.0154306763278943	NA	NA	NA	NA	NA
4932435O22Rik	ENSMUSG00000062391	RIKEN cDNA 4932435O22 gene [Source:MGI Symbol;Acc:MGI:2442791]	-0.0700844922798557	0.919168484147655	NA	NA	NA	NA
4932438A13Rik	ENSMUSG00000037270	RIKEN cDNA 4932438A13 gene [Source:MGI Symbol;Acc:MGI:2444631]	0.0230627948407797	0.896688457909608	NA	NA	NA	NA
4932438H23Rik	ENSMUSG00000039851	RIKEN cDNA 4932438H23 gene [Source:MGI Symbol;Acc:MGI:1921637]	0.00769633362774755	0.99009402970802	NA	NA	NA	NA
4932441J04Rik	ENSMUSG00000097216	RIKEN cDNA 4932441J04 gene [Source:MGI Symbol;Acc:MGI:2441691]	-0.157395805303526	0.647142915727853	NA	NA	NA	NA
4932442E05Rik	ENSMUSG00000104443	RIKEN cDNA 4932442E05 gene [Source:MGI Symbol;Acc:MGI:1921665]	-0.312161620735235	0.599516298440843	NA	NA	NA	NA
4932443L11Rik	ENSMUSG00000086805	RIKEN cDNA 4932443L11 gene [Source:MGI Symbol;Acc:MGI:1926149]	0.244414198371645	0.679854144562196	NA	NA	NA	NA
4932702P03Rik	ENSMUSG00000086796	RIKEN cDNA 4932702P03 gene [Source:MGI Symbol;Acc:MGI:1921673]	-0.250234121209735	0.685322895497447	NA	NA	NA	NA
4933400A11Rik	ENSMUSG00000055357	RIKEN cDNA 4933400A11 gene [Source:MGI Symbol;Acc:MGI:1913997]	0.363813217395208	NA	NA	NA	NA	NA
4933400B14Rik	ENSMUSG00000117364	RIKEN cDNA 4933400B14 gene [Source:MGI Symbol;Acc:MGI:1918302]	NA	NA	NA	NA	NA	NA
4933400C23Rik	ENSMUSG00000101734	RIKEN cDNA 4933400C23 gene [Source:MGI Symbol;Acc:MGI:5439420]	0.752032416520541	NA	NA	NA	NA	NA
4933400F21Rik	ENSMUSG00000102009	RIKEN cDNA 4933400F21 gene [Source:MGI Symbol;Acc:MGI:1921653]	-0.0720979418393296	NA	NA	NA	NA	NA
4933400L20Rik	ENSMUSG00000110336	RIKEN cDNA 4933400L20 gene [Source:MGI Symbol;Acc:MGI:1918308]	NA	NA	NA	NA	NA	NA
4933401B06Rik	ENSMUSG00000055700	RIKEN cDNA 4933401B06 gene [Source:MGI Symbol;Acc:MGI:1918261]	NA	NA	NA	NA	NA	NA
4933401D09Rik	ENSMUSG00000116924	RIKEN cDNA 4933401D09 gene [Source:MGI Symbol;Acc:MGI:1918258]	-0.0836115809478869	NA	NA	NA	NA	NA
4933401H06Rik	ENSMUSG00000106306	RIKEN cDNA 4933401H06 gene [Source:MGI Symbol;Acc:MGI:1918288]	NA	NA	NA	NA	NA	NA
4933401J01Rik	ENSMUSG00000102693	RIKEN cDNA 4933401J01 gene [Source:MGI Symbol;Acc:MGI:1918292]	NA	NA	NA	NA	NA	NA
4933401L05Rik	ENSMUSG00000118060	RIKEN cDNA 4933401L05 gene [Source:MGI Symbol;Acc:MGI:1918301]	-0.40384242678192	0.474895043052479	NA	NA	NA	NA
4933402C05Rik	ENSMUSG00000109197	RIKEN cDNA 4933402C05 gene [Source:MGI Symbol;Acc:MGI:1918275]	NA	NA	NA	NA	NA	NA
4933402C06Rik	ENSMUSG00000102004	RIKEN cDNA 4933402C06 gene [Source:MGI Symbol;Acc:MGI:1918279]	-0.0302522653350097	NA	NA	NA	NA	NA
4933402D24Rik	ENSMUSG00000025961	RIKEN cDNA 4933402D24 gene [Source:MGI Symbol;Acc:MGI:1921676]	-0.0577621477805072	NA	NA	NA	NA	NA
4933402E13Rik	ENSMUSG00000045330	RIKEN cDNA 4933402E13 gene [Source:MGI Symbol;Acc:MGI:1921687]	NA	NA	NA	NA	NA	NA
4933402J07Rik	ENSMUSG00000069971	RIKEN cDNA 4933402J07 gene [Source:MGI Symbol;Acc:MGI:3607717]	NA	NA	NA	NA	NA	NA
4933402J10Rik	ENSMUSG00000106013	RIKEN cDNA 4933402J10 gene [Source:MGI Symbol;Acc:MGI:1918307]	NA	NA	NA	NA	NA	NA
4933402J15Rik	ENSMUSG00000115845	RIKEN cDNA 4933402J15 gene [Source:MGI Symbol;Acc:MGI:1921675]	0.0512663295991047	NA	NA	NA	NA	NA
4933402N03Rik	ENSMUSG00000013668	RIKEN cDNA 4933402N03 gene [Source:MGI Symbol;Acc:MGI:1914681]	NA	NA	NA	NA	NA	NA
4933402N22Rik	ENSMUSG00000067848	RIKEN cDNA 4933402N22 gene [Source:MGI Symbol;Acc:MGI:3703021]	NA	NA	NA	NA	NA	NA
4933403L11Rik	ENSMUSG00000103321	RIKEN cDNA 4933403L11 gene [Source:MGI Symbol;Acc:MGI:1918282]	0.0327394156427206	NA	NA	NA	NA	NA
4933403O08Rik	ENSMUSG00000079460	RIKEN cDNA 4933403O08 gene [Source:MGI Symbol;Acc:MGI:1918280]	NA	NA	NA	NA	NA	NA
4933404G15Rik	ENSMUSG00000116096	RIKEN cDNA 4933404G15 gene [Source:MGI Symbol;Acc:MGI:1921316]	NA	NA	NA	NA	NA	NA
4933404I11Rik	ENSMUSG00000101153	RIKEN cDNA 4933404I11 gene [Source:MGI Symbol;Acc:MGI:1918300]	NA	NA	NA	NA	NA	NA
4933404K08Rik	ENSMUSG00000085122	RIKEN cDNA 4933404K08 gene [Source:MGI Symbol;Acc:MGI:1921311]	NA	NA	NA	NA	NA	NA
4933404K13Rik	ENSMUSG00000111342	RIKEN cDNA 4933404K13 gene [Source:MGI Symbol;Acc:MGI:1918268]	0.206840565694961	NA	NA	NA	NA	NA
4933404O12Rik	ENSMUSG00000097908	RIKEN cDNA 4933404O12 gene [Source:MGI Symbol;Acc:MGI:1914002]	-0.066425703014239	0.689341099790125	NA	NA	NA	NA
4933405D12Rik	ENSMUSG00000097852	RIKEN cDNA 4933405D12 gene [Source:MGI Symbol;Acc:MGI:1921307]	-0.198241444784239	0.748203584110151	NA	NA	NA	NA
4933405E24Rik	ENSMUSG00000086209	RIKEN cDNA 4933405E24 gene [Source:MGI Symbol;Acc:MGI:1918306]	NA	NA	NA	NA	NA	NA
4933405L10Rik	ENSMUSG00000013158	RIKEN cDNA 4933405L10 gene [Source:MGI Symbol;Acc:MGI:1918296]	-0.300692448603191	0.618287091543282	NA	NA	NA	NA
4933405O20Rik	ENSMUSG00000084234	RIKEN cDNA 4933405O20 gene [Source:MGI Symbol;Acc:MGI:2142174]	NA	NA	NA	NA	NA	NA
4933406B15Rik	ENSMUSG00000112421	RIKEN cDNA 4933406B15 gene [Source:MGI Symbol;Acc:MGI:1918314]	-0.813038386133094	NA	NA	NA	NA	NA
4933406B17Rik	ENSMUSG00000110427	RIKEN cDNA 4933406B17 gene [Source:MGI Symbol;Acc:MGI:1918290]	-0.143940524996486	NA	NA	NA	NA	NA
4933406C10Rik	ENSMUSG00000097494	RIKEN cDNA 4933406C10 gene [Source:MGI Symbol;Acc:MGI:1921326]	-1.2000918830739	1.91112781441358e-06	NA	NA	NA	NA
4933406D12Rik	ENSMUSG00000085796	RIKEN cDNA 4933406D12 gene [Source:MGI Symbol;Acc:MGI:1921315]	-0.442660729359409	NA	NA	NA	NA	NA
4933406F09Rik	ENSMUSG00000090585	RIKEN cDNA 4933406F09 gene [Source:MGI Symbol;Acc:MGI:1918289]	NA	NA	NA	NA	NA	NA
4933406G16Rik	ENSMUSG00000086025	RIKEN cDNA 4933406G16 gene [Source:MGI Symbol;Acc:MGI:1921309]	0.124694929713757	NA	NA	NA	NA	NA
4933406I18Rik	ENSMUSG00000087475	RIKEN cDNA 4933406I18 gene [Source:MGI Symbol;Acc:MGI:1918295]	0.588717840056333	0.126972191897916	NA	NA	NA	NA
4933406J09Rik	ENSMUSG00000107666	RIKEN cDNA 4933406J09 gene [Source:MGI Symbol;Acc:MGI:1921314]	-0.814568670011908	0.108296746181259	NA	NA	NA	NA
4933406J10Rik	ENSMUSG00000086690	RIKEN cDNA 4933406J10 gene [Source:MGI Symbol;Acc:MGI:1921308]	-0.0302522653350098	NA	NA	NA	NA	NA
4933406K04Rik	ENSMUSG00000085820	RIKEN cDNA 4933406K04 gene [Source:MGI Symbol;Acc:MGI:1918283]	NA	NA	NA	NA	NA	NA
4933406L23Rik	ENSMUSG00000107793	RIKEN cDNA 4933406L23 gene [Source:MGI Symbol;Acc:MGI:1913999]	NA	NA	NA	NA	NA	NA
4933406M09Rik	ENSMUSG00000050526	RIKEN cDNA 4933406M09 gene [Source:MGI Symbol;Acc:MGI:3045320]	-0.028323881625396	NA	NA	NA	NA	NA
4933406P04Rik	ENSMUSG00000069713	RIKEN cDNA 4933406P04 gene [Source:MGI Symbol;Acc:MGI:1921670]	-0.608924810378606	0.0914510108238943	NA	NA	NA	NA
4933407E24Rik	ENSMUSG00000073759	RIKEN cDNA 4933407E24 gene [Source:MGI Symbol;Acc:MGI:1918352]	0.26610147405079	NA	NA	NA	NA	NA
4933407I05Rik	ENSMUSG00000111836	RIKEN cDNA 4933407I05 gene [Source:MGI Symbol;Acc:MGI:1921322]	NA	NA	NA	NA	NA	NA
4933407I08Rik	ENSMUSG00000084959	RIKEN cDNA 4933407I08 gene [Source:MGI Symbol;Acc:MGI:1918259]	NA	NA	NA	NA	NA	NA
4933407K13Rik	ENSMUSG00000087396	RIKEN cDNA 4933407K13 gene [Source:MGI Symbol;Acc:MGI:1921646]	0.150262062236494	0.516962818126664	NA	NA	NA	NA
4933407L21Rik	ENSMUSG00000026224	RIKEN cDNA 4933407L21 gene [Source:MGI Symbol;Acc:MGI:1918391]	1.21554047613625	0.010613615997314	NA	NA	NA	NA
4933408A14Rik	ENSMUSG00000106136	RIKEN cDNA 4933408A14 gene [Source:MGI Symbol;Acc:MGI:1921334]	NA	NA	NA	NA	NA	NA
4933408B17Rik	ENSMUSG00000049357	RIKEN cDNA 4933408B17 gene [Source:MGI Symbol;Acc:MGI:3045347]	-0.150123966461005	0.766719329523845	NA	NA	NA	NA
4933408J17Rik	ENSMUSG00000097407	RIKEN cDNA 4933408J17 gene [Source:MGI Symbol;Acc:MGI:1921704]	-0.15202008516114	NA	NA	NA	NA	NA
4933408N05Rik	ENSMUSG00000084848	RIKEN cDNA 4933408N05 gene [Source:MGI Symbol;Acc:MGI:1918372]	0.0431951009398067	NA	NA	NA	NA	NA
4933409D19Rik	ENSMUSG00000104366	RIKEN cDNA 4933409D19 gene [Source:MGI Symbol;Acc:MGI:1918334]	-0.0154306763278943	NA	NA	NA	NA	NA
4933409F18Rik	ENSMUSG00000113218	RIKEN cDNA 4933409F18 gene [Source:MGI Symbol;Acc:MGI:1918376]	NA	NA	NA	NA	NA	NA
4933409G03Rik	ENSMUSG00000053896	RIKEN cDNA 4933409G03 gene [Source:MGI Symbol;Acc:MGI:3045336]	NA	NA	NA	NA	NA	NA
4933409K07Rik	ENSMUSG00000095552	RIKEN cDNA 4933409K07 gene [Source:MGI Symbol;Acc:MGI:1918429]	NA	NA	NA	NA	NA	NA
4933411E02Rik	ENSMUSG00000110876	RIKEN cDNA 4933411E02 gene [Source:MGI Symbol;Acc:MGI:1921327]	NA	NA	NA	NA	NA	NA
4933411E06Rik	ENSMUSG00000099608	RIKEN cDNA 4933411E06 gene [Source:MGI Symbol;Acc:MGI:1918431]	NA	NA	NA	NA	NA	NA
4933411E08Rik	ENSMUSG00000112500	RIKEN cDNA 4933411E08 gene [Source:MGI Symbol;Acc:MGI:1918317]	NA	NA	NA	NA	NA	NA
4933411G06Rik	ENSMUSG00000062224	RIKEN cDNA 4933411G06 gene [Source:MGI Symbol;Acc:MGI:1918340]	NA	NA	NA	NA	NA	NA
4933411K16Rik	ENSMUSG00000090369	RIKEN cDNA 4933411K16 gene [Source:MGI Symbol;Acc:MGI:1914015]	0.510673336393181	0.344865764728246	NA	NA	NA	NA
4933411O13Rik	ENSMUSG00000045178	RIKEN cDNA 4933411O13 gene [Source:MGI Symbol;Acc:MGI:1918385]	NA	NA	NA	NA	NA	NA
4933412A08Rik	ENSMUSG00000043623	RIKEN cDNA 4933412A08 gene [Source:MGI Symbol;Acc:MGI:1921695]	-0.245355573803833	0.689233495306271	NA	NA	NA	NA
4933412E12Rik	ENSMUSG00000112627	RIKEN cDNA 4933412E12 gene [Source:MGI Symbol;Acc:MGI:1918336]	0.534143639956718	3.05138958967516e-05	NA	NA	NA	NA
4933412E24Rik	ENSMUSG00000071749	RIKEN cDNA 4933412E24 gene [Source:MGI Symbol;Acc:MGI:1918338]	NA	NA	NA	NA	NA	NA
4933412L11Rik	ENSMUSG00000108227	RIKEN cDNA 4933412L11 gene [Source:MGI Symbol;Acc:MGI:1921328]	0.251956069776349	NA	NA	NA	NA	NA
4933412O06Rik	ENSMUSG00000113960	RIKEN cDNA 4933412O06 gene [Source:MGI Symbol;Acc:MGI:1918321]	1.22284775522314	0.00353550392856715	NA	NA	NA	NA
4933413C19Rik	ENSMUSG00000089952	RIKEN cDNA 4933413C19 gene [Source:MGI Symbol;Acc:MGI:1921702]	-0.131610020833223	NA	NA	NA	NA	NA
4933413J09Rik	ENSMUSG00000021874	RIKEN cDNA 4933413J09 gene [Source:MGI Symbol;Acc:MGI:1918356]	0.205658577478694	0.590515466427762	NA	NA	NA	NA
4933413L06Rik	ENSMUSG00000079048	RIKEN cDNA 4933413L06 gene [Source:MGI Symbol;Acc:MGI:1918350]	-0.298177466137063	0.613462514833116	NA	NA	NA	NA
4933414I15Rik	ENSMUSG00000072983	RIKEN cDNA 4933414I15 gene [Source:MGI Symbol;Acc:MGI:1918374]	NA	NA	NA	NA	NA	NA
4933415A04Rik	ENSMUSG00000045877	RIKEN cDNA 4933415A04 gene [Source:MGI Symbol;Acc:MGI:1922977]	-0.0159174980869774	0.972945145050383	NA	NA	NA	NA
4933415F23Rik	ENSMUSG00000073730	RIKEN cDNA 4933415F23 gene [Source:MGI Symbol;Acc:MGI:1914005]	NA	NA	NA	NA	NA	NA
4933415J04Rik	ENSMUSG00000105735	RIKEN cDNA 4933415J04 gene [Source:MGI Symbol;Acc:MGI:1918422]	-0.0154306763278943	NA	NA	NA	NA	NA
4933416E03Rik	ENSMUSG00000085198	RIKEN cDNA 4933416E03 gene [Source:MGI Symbol;Acc:MGI:1918331]	NA	NA	NA	NA	NA	NA
4933416E14Rik	ENSMUSG00000086996	RIKEN cDNA 4933416E14 gene [Source:MGI Symbol;Acc:MGI:1918430]	NA	NA	NA	NA	NA	NA
4933416I08Rik	ENSMUSG00000071763	RIKEN cDNA 4933416I08 gene [Source:MGI Symbol;Acc:MGI:1918409]	NA	NA	NA	NA	NA	NA
4933416M07Rik	ENSMUSG00000097262	RIKEN cDNA 4933416M07 gene [Source:MGI Symbol;Acc:MGI:1918332]	0.499338948668822	0.361432659809138	NA	NA	NA	NA
4933416O17Rik	ENSMUSG00000113802	RIKEN cDNA 4933416O17 gene [Source:MGI Symbol;Acc:MGI:1914800]	NA	NA	NA	NA	NA	NA
4933417A18Rik	ENSMUSG00000021415	RIKEN cDNA 4933417A18 gene [Source:MGI Symbol;Acc:MGI:1914011]	0.0179178266356052	NA	NA	NA	NA	NA
4933417C20Rik	ENSMUSG00000103006	RIKEN cDNA 4933417C20 gene [Source:MGI Symbol;Acc:MGI:1918378]	0.219896035284028	0.691309064078351	NA	NA	NA	NA
4933417D19Rik	ENSMUSG00000097637	RIKEN cDNA 4933417D19 gene [Source:MGI Symbol;Acc:MGI:1918436]	0.0301224738516114	0.965915136469879	NA	NA	NA	NA
4933417E11Rik	ENSMUSG00000101848	RIKEN cDNA 4933417E11 gene [Source:MGI Symbol;Acc:MGI:1918384]	-0.150133433106143	0.816116743301997	NA	NA	NA	NA
4933417G07Rik	ENSMUSG00000106572	RIKEN cDNA 4933417G07 gene [Source:MGI Symbol;Acc:MGI:1918432]	-0.279965483187013	NA	NA	NA	NA	NA
4933417O13Rik	ENSMUSG00000101360	RIKEN cDNA 4933417O13 gene [Source:MGI Symbol;Acc:MGI:1918403]	-0.0631896879371256	NA	NA	NA	NA	NA
4933421A08Rik	ENSMUSG00000086443	RIKEN cDNA 4933421A08 gene [Source:MGI Symbol;Acc:MGI:1918347]	0.114007532301002	0.867077037269505	NA	NA	NA	NA
4933421D24Rik	ENSMUSG00000110410	RIKEN cDNA 4933421D24 gene [Source:MGI Symbol;Acc:MGI:1918415]	0.00309696441852163	NA	NA	NA	NA	NA
4933421I07Rik	ENSMUSG00000030463	RIKEN cDNA 4933421I07 gene [Source:MGI Symbol;Acc:MGI:1918412]	-0.0302522653350097	NA	NA	NA	NA	NA
4933421O10Rik	ENSMUSG00000085037	RIKEN cDNA 4933421O10 gene [Source:MGI Symbol;Acc:MGI:1918323]	-0.355708789223265	0.00195487441330069	NA	NA	NA	NA
4933422A05Rik	ENSMUSG00000111746	RIKEN cDNA 4933422A05 gene [Source:MGI Symbol;Acc:MGI:1918383]	0.0481789449964891	NA	NA	NA	NA	NA
4933423L19Rik	ENSMUSG00000108821	RIKEN cDNA 4933423L19 gene [Source:MGI Symbol;Acc:MGI:1918357]	NA	NA	NA	NA	NA	NA
4933423P22Rik	ENSMUSG00000085471	RIKEN cDNA 4933423P22 gene [Source:MGI Symbol;Acc:MGI:1918408]	0.76595437601786	0.131182321190676	NA	NA	NA	NA
4933424G05Rik	ENSMUSG00000117450	RIKEN cDNA 4933424G05 gene [Source:MGI Symbol;Acc:MGI:1921706]	0.698764138559954	0.170931089244857	NA	NA	NA	NA
4933424G06Rik	ENSMUSG00000102416	RIKEN cDNA 4933424G06 gene [Source:MGI Symbol;Acc:MGI:1918416]	0.322676749005698	NA	NA	NA	NA	NA
4933424H11Rik	ENSMUSG00000105527	RIKEN cDNA 4933424H11 gene [Source:MGI Symbol;Acc:MGI:1918363]	-0.0302522653350097	NA	NA	NA	NA	NA
4933424L21Rik	ENSMUSG00000085719	RIKEN cDNA 4933424L21 gene [Source:MGI Symbol;Acc:MGI:1926012]	NA	NA	NA	NA	NA	NA
4933424M12Rik	ENSMUSG00000087289	RIKEN cDNA 4933424M12 gene [Source:MGI Symbol;Acc:MGI:1914798]	0.422211010853752	NA	NA	NA	NA	NA
4933424N20Rik	ENSMUSG00000106766	RIKEN cDNA 4933424N20 gene [Source:MGI Symbol;Acc:MGI:1914014]	0.0374169804997692	NA	NA	NA	NA	NA
4933425B07Rik	ENSMUSG00000115665	RIKEN cDNA 4933425B07 gene [Source:MGI Symbol;Acc:MGI:1921708]	NA	NA	NA	NA	NA	NA
4933425D22Rik	ENSMUSG00000107164	RIKEN cDNA 4933425D22 gene [Source:MGI Symbol;Acc:MGI:1914009]	0.225868417905107	NA	NA	NA	NA	NA
4933425L06Rik	ENSMUSG00000021718	RIKEN cDNA 4933425L06 gene [Source:MGI Symbol;Acc:MGI:1914013]	-0.0154306763278943	NA	NA	NA	NA	NA
4933425M03Rik	ENSMUSG00000106508	RIKEN cDNA 4933425M03 gene [Source:MGI Symbol;Acc:MGI:1918440]	-0.154677660211026	NA	NA	NA	NA	NA
4933426B08Rik	ENSMUSG00000116644	RIKEN cDNA 4933426B08 gene [Source:MGI Symbol;Acc:MGI:1918423]	0.0940473864146221	NA	NA	NA	NA	NA
4933426K07Rik	ENSMUSG00000086933	RIKEN cDNA 4933426K07 gene [Source:MGI Symbol;Acc:MGI:1918404]	NA	NA	NA	NA	NA	NA
4933427D06Rik	ENSMUSG00000055403	RIKEN cDNA 4933427D06 gene [Source:MGI Symbol;Acc:MGI:3026922]	-0.0302522653350097	NA	NA	NA	NA	NA
4933427D14Rik	ENSMUSG00000020807	RIKEN cDNA 4933427D14 gene [Source:MGI Symbol;Acc:MGI:1921727]	0.283972856288303	0.629039190108823	NA	NA	NA	NA
4933427E11Rik	ENSMUSG00000044276	RIKEN cDNA 4933427E11 gene [Source:MGI Symbol;Acc:MGI:1914019]	0.0170047173249922	0.981804317581079	NA	NA	NA	NA
4933427E13Rik	ENSMUSG00000033015	RIKEN cDNA 4933427E13 gene [Source:MGI Symbol;Acc:MGI:1918484]	NA	NA	NA	NA	NA	NA
4933427G23Rik	ENSMUSG00000086697	RIKEN cDNA 4933427G23 gene [Source:MGI Symbol;Acc:MGI:3036235]	0.243440248558544	0.537030796899919	NA	NA	NA	NA
4933427I04Rik	ENSMUSG00000073761	Riken cDNA 4933427I04 gene [Source:MGI Symbol;Acc:MGI:3613760]	-0.0724467199975209	NA	NA	NA	NA	NA
4933427I22Rik	ENSMUSG00000085928	RIKEN cDNA 4933427I22 gene [Source:MGI Symbol;Acc:MGI:1918485]	NA	NA	NA	NA	NA	NA
4933427J07Rik	ENSMUSG00000087267	RIKEN cDNA 4933427J07 gene [Source:MGI Symbol;Acc:MGI:1918470]	NA	NA	NA	NA	NA	NA
4933428C19Rik	ENSMUSG00000086355	RIKEN cDNA 4933428C19 gene [Source:MGI Symbol;Acc:MGI:1918543]	-0.0154306763278943	NA	NA	NA	NA	NA
4933428G20Rik	ENSMUSG00000047988	RIKEN cDNA 4933428G20 gene [Source:MGI Symbol;Acc:MGI:1918475]	0.450756450098149	0.318209053616383	NA	NA	NA	NA
4933428M09Rik	ENSMUSG00000042525	RIKEN cDNA 4933428M09 gene [Source:MGI Symbol;Acc:MGI:1918498]	NA	NA	NA	NA	NA	NA
4933428P19Rik	ENSMUSG00000105203	RIKEN cDNA 4933428P19 gene [Source:MGI Symbol;Acc:MGI:1918479]	-0.0190876414213087	NA	NA	NA	NA	NA
4933429H19Rik	ENSMUSG00000097786	RIKEN cDNA 4933429H19 gene [Source:MGI Symbol;Acc:MGI:1918530]	0.088349217888507	NA	NA	NA	NA	NA
4933429O19Rik	ENSMUSG00000115008	RIKEN cDNA 4933429O19 gene [Source:MGI Symbol;Acc:MGI:1914020]	NA	NA	NA	NA	NA	NA
4933430A20Rik	ENSMUSG00000110116	RIKEN cDNA 4933430A20 gene [Source:MGI Symbol;Acc:MGI:1918528]	-0.0154306763278943	NA	NA	NA	NA	NA
4933430H06Rik	ENSMUSG00000107172	RIKEN cDNA 4933430H06 gene [Source:MGI Symbol;Acc:MGI:1918558]	NA	NA	NA	NA	NA	NA
4933430H16Rik	ENSMUSG00000109106	RIKEN cDNA 4933430H16 gene [Source:MGI Symbol;Acc:MGI:1918535]	NA	NA	NA	NA	NA	NA
4933430I17Rik	ENSMUSG00000058046	RIKEN cDNA 4933430I17 gene [Source:MGI Symbol;Acc:MGI:3045314]	-0.415213073090199	0.417260925155778	NA	NA	NA	NA
4933430L12Rik	ENSMUSG00000108523	RIKEN cDNA 4933430L12 gene [Source:MGI Symbol;Acc:MGI:1918501]	0.0179178266356052	NA	NA	NA	NA	NA
4933430M04Rik	ENSMUSG00000086892	RIKEN cDNA 4933430M04 gene [Source:MGI Symbol;Acc:MGI:1918566]	0.0327394156427206	NA	NA	NA	NA	NA
4933430N04Rik	ENSMUSG00000108848	RIKEN cDNA 4933430N04 gene [Source:MGI Symbol;Acc:MGI:1918499]	NA	NA	NA	NA	NA	NA
4933431C10Rik	ENSMUSG00000108923	RIKEN cDNA 4933431C10 gene [Source:MGI Symbol;Acc:MGI:1918572]	0.0351881493899691	0.957707207500064	NA	NA	NA	NA
4933431E20Rik	ENSMUSG00000086968	RIKEN cDNA 4933431E20 gene [Source:MGI Symbol;Acc:MGI:3584041]	-0.227274695644798	0.307341504284422	NA	NA	NA	NA
4933431G14Rik	ENSMUSG00000108709	RIKEN cDNA 4933431G14 gene [Source:MGI Symbol;Acc:MGI:1918515]	0.483177160797287	NA	NA	NA	NA	NA
4933431J24Rik	ENSMUSG00000115774	RIKEN cDNA 4933431J24 gene [Source:MGI Symbol;Acc:MGI:1918548]	NA	NA	NA	NA	NA	NA
4933431K14Rik	ENSMUSG00000103715	RIKEN cDNA 4933431K14 gene [Source:MGI Symbol;Acc:MGI:1918545]	-0.191293876695972	0.567812029469572	NA	NA	NA	NA
4933431K23Rik	ENSMUSG00000086451	RIKEN cDNA 4933431K23 gene [Source:MGI Symbol;Acc:MGI:1921725]	0.786502361610958	0.042177825553103	NA	NA	NA	NA
4933431M02Rik	ENSMUSG00000107496	RIKEN cDNA 4933431M02 gene [Source:MGI Symbol;Acc:MGI:1918455]	NA	NA	NA	NA	NA	NA
4933432G23Rik	ENSMUSG00000111843	RIKEN cDNA 4933432G23 gene [Source:MGI Symbol;Acc:MGI:1918446]	-0.0154306763278943	NA	NA	NA	NA	NA
4933432I03Rik	ENSMUSG00000114980	RIKEN cDNA 4933432I03 gene [Source:MGI Symbol;Acc:MGI:1918514]	2.89743253882952	2.14539741049735e-12	NA	NA	NA	NA
4933432I09Rik	ENSMUSG00000116557	RIKEN cDNA 4933432I09 gene [Source:MGI Symbol;Acc:MGI:1914029]	-0.321656245749175	0.575700579838155	NA	NA	NA	NA
4933432K03Rik	ENSMUSG00000108811	RIKEN cDNA 4933432K03 gene [Source:MGI Symbol;Acc:MGI:1918562]	-0.0719530985628394	NA	NA	NA	NA	NA
4933433F19Rik	ENSMUSG00000097044	RIKEN cDNA 4933433F19 gene [Source:MGI Symbol;Acc:MGI:1918564]	NA	NA	NA	NA	NA	NA
4933433G08Rik	ENSMUSG00000111807	RIKEN cDNA 4933433G08 gene [Source:MGI Symbol;Acc:MGI:1914035]	NA	NA	NA	NA	NA	NA
4933433G15Rik	ENSMUSG00000097021	RIKEN cDNA 4933433G15 gene [Source:MGI Symbol;Acc:MGI:1918524]	-0.271424049028878	0.648662855348678	NA	NA	NA	NA
4933433G19Rik	ENSMUSG00000114362	RIKEN cDNA 4933433G19 gene [Source:MGI Symbol;Acc:MGI:1918476]	0.385892577266491	0.418678585372487	NA	NA	NA	NA
4933433H22Rik	ENSMUSG00000117571	RIKEN cDNA 4933433H22 gene [Source:MGI Symbol;Acc:MGI:1921723]	-0.171089887728296	0.788209979804003	NA	NA	NA	NA
4933433N18Rik	ENSMUSG00000113227	RIKEN cDNA 4933433N18 gene [Source:MGI Symbol;Acc:MGI:1918502]	NA	NA	NA	NA	NA	NA
4933434E20Rik	ENSMUSG00000027942	RIKEN cDNA 4933434E20 gene [Source:MGI Symbol;Acc:MGI:1914027]	0.102372541814427	0.529330591511766	NA	NA	NA	NA
4933434M16Rik	ENSMUSG00000020624	RIKEN cDNA 4933434M16 gene [Source:MGI Symbol;Acc:MGI:1918453]	NA	NA	NA	NA	NA	NA
4933434P08Rik	ENSMUSG00000118103	RIKEN cDNA 4933434P08 gene [Source:MGI Symbol;Acc:MGI:1918532]	NA	NA	NA	NA	NA	NA
4933435E02Rik	ENSMUSG00000117650	RIKEN cDNA 4933435E02 gene [Source:MGI Symbol;Acc:MGI:1918541]	-0.0154306763278943	NA	NA	NA	NA	NA
4933435F18Rik	ENSMUSG00000086978	RIKEN cDNA 4933435F18 gene [Source:MGI Symbol;Acc:MGI:1918570]	NA	NA	NA	NA	NA	NA
4933435G04Rik	ENSMUSG00000108345	RIKEN cDNA 4933435G04 gene [Source:MGI Symbol;Acc:MGI:1918487]	-0.0302522653350097	NA	NA	NA	NA	NA
4933436E23Rik	ENSMUSG00000103844	RIKEN cDNA 4933436E23 gene [Source:MGI Symbol;Acc:MGI:1918459]	NA	NA	NA	NA	NA	NA
4933436F18Rik	ENSMUSG00000104380	RIKEN cDNA 4933436F18 gene [Source:MGI Symbol;Acc:MGI:1918465]	-0.0154306763278943	NA	NA	NA	NA	NA
4933436H12Rik	ENSMUSG00000108924	RIKEN cDNA 4933436H12 gene [Source:MGI Symbol;Acc:MGI:1918494]	NA	NA	NA	NA	NA	NA
4933436I01Rik	ENSMUSG00000025288	RIKEN cDNA 4933436I01 gene [Source:MGI Symbol;Acc:MGI:1914030]	-0.0154306763278943	NA	NA	NA	NA	NA
4933436I20Rik	ENSMUSG00000100580	RIKEN cDNA 4933436I20 gene [Source:MGI Symbol;Acc:MGI:1918540]	NA	NA	NA	NA	NA	NA
4933436N17Rik	ENSMUSG00000114746	RIKEN cDNA 4933436N17 gene [Source:MGI Symbol;Acc:MGI:1918539]	0.0327394156427206	NA	NA	NA	NA	NA
4933436P19Rik	ENSMUSG00000112623	RIKEN cDNA 4933436P19 gene [Source:MGI Symbol;Acc:MGI:1918516]	NA	NA	NA	NA	NA	NA
4933437G19Rik	ENSMUSG00000104719	RIKEN cDNA 4933437G19 gene [Source:MGI Symbol;Acc:MGI:1918553]	0.912581810036697	0.0317948980152078	NA	NA	NA	NA
4933438A12Rik	ENSMUSG00000086160	RIKEN cDNA 4933438A12 gene [Source:MGI Symbol;Acc:MGI:1918493]	0.323265567980502	NA	NA	NA	NA	NA
4933438B17Rik	ENSMUSG00000105490	RIKEN cDNA 4933438B17 gene [Source:MGI Symbol;Acc:MGI:1918497]	NA	NA	NA	NA	NA	NA
4933438K21Rik	ENSMUSG00000093617	RIKEN cDNA 4933438K21 gene [Source:MGI Symbol;Acc:MGI:1918520]	NA	NA	NA	NA	NA	NA
4933439C10Rik	ENSMUSG00000072893	RIKEN cDNA 4933439C10 gene [Source:MGI Symbol;Acc:MGI:1921726]	-0.148649060615656	0.343730035855673	NA	NA	NA	NA
4933439J24Rik	ENSMUSG00000107322	RIKEN cDNA 4933439J24 gene [Source:MGI Symbol;Acc:MGI:1918536]	NA	NA	NA	NA	NA	NA
4933439K11Rik	ENSMUSG00000085184	RIKEN cDNA 4933439K11 gene [Source:MGI Symbol;Acc:MGI:1918569]	-0.299758144754454	0.152816149350036	NA	NA	NA	NA
4933439N06Rik	ENSMUSG00000107830	RIKEN cDNA 4933439N06 gene [Source:MGI Symbol;Acc:MGI:1918549]	NA	NA	NA	NA	NA	NA
4933439N14Rik	ENSMUSG00000109582	RIKEN cDNA 4933439N14 gene [Source:MGI Symbol;Acc:MGI:1925389]	0.0327394156427206	NA	NA	NA	NA	NA
4933440J02Rik	ENSMUSG00000097082	RIKEN cDNA 4933440J02 gene [Source:MGI Symbol;Acc:MGI:1918571]	NA	NA	NA	NA	NA	NA
4933440M02Rik	ENSMUSG00000045928	RIKEN cDNA 4933440M02 gene [Source:MGI Symbol;Acc:MGI:1918458]	0.221642387975628	NA	NA	NA	NA	NA
4933440N22Rik	ENSMUSG00000042087	RIKEN cDNA 4933440N22 gene [Source:MGI Symbol;Acc:MGI:1921721]	-0.195533332055979	0.546939477796987	NA	NA	NA	NA
5031410I06Rik	ENSMUSG00000051940	RIKEN cDNA 5031410I06 gene [Source:MGI Symbol;Acc:MGI:3036277]	NA	NA	NA	NA	NA	NA
5031415H12Rik	ENSMUSG00000097282	RIKEN cDNA 5031415H12 gene [Source:MGI Symbol;Acc:MGI:1923234]	0.671206492619049	0.0722601853688214	NA	NA	NA	NA
5031425E22Rik	ENSMUSG00000073147	RIKEN cDNA 5031425E22 gene [Source:MGI Symbol;Acc:MGI:1923227]	-0.152194573171241	0.127947503982707	NA	NA	NA	NA
5031425F14Rik	ENSMUSG00000085129	RIKEN cDNA 5031425F14 gene [Source:MGI Symbol;Acc:MGI:2442533]	-0.660045767332927	0.0631835474398842	NA	NA	NA	NA
5031434C07Rik	ENSMUSG00000044574	RIKEN cDNA 5031434C07 gene [Source:MGI Symbol;Acc:MGI:2442810]	-0.173050736978631	NA	NA	NA	NA	NA
5031434O11Rik	ENSMUSG00000097885	RIKEN cDNA 5031434O11 gene [Source:MGI Symbol;Acc:MGI:1923230]	-0.238546044996449	0.297883113813581	NA	NA	NA	NA
5031439G07Rik	ENSMUSG00000036046	RIKEN cDNA 5031439G07 gene [Source:MGI Symbol;Acc:MGI:2444899]	-0.100267640506549	0.188599454274442	NA	NA	NA	NA
5033403F01Rik	ENSMUSG00000096932	RIKEN cDNA 5033403F01 gene [Source:MGI Symbol;Acc:MGI:1923208]	0.314686215869115	0.572570553251534	NA	NA	NA	NA
5033403H07Rik	ENSMUSG00000106352	RIKEN cDNA 5033403H07 gene [Source:MGI Symbol;Acc:MGI:1923204]	0.06608791860622	NA	NA	NA	NA	NA
5033404E19Rik	ENSMUSG00000102185	RIKEN cDNA 5033404E19 gene [Source:MGI Symbol;Acc:MGI:2149700]	NA	NA	NA	NA	NA	NA
5033406O09Rik	ENSMUSG00000113769	RIKEN cDNA 5033406O09 gene [Source:MGI Symbol;Acc:MGI:1923205]	-0.208597959194691	0.411555356394109	NA	NA	NA	NA
5033417F24Rik	ENSMUSG00000097251	RIKEN cDNA 5033417F24 gene [Source:MGI Symbol;Acc:MGI:1923245]	-0.345015009133128	0.289661426848012	NA	NA	NA	NA
5033421B08Rik	ENSMUSG00000112276	RIKEN cDNA 5033421B08 gene [Source:MGI Symbol;Acc:MGI:1923240]	0.680882548340039	NA	NA	NA	NA	NA
5033423K11Rik	ENSMUSG00000081618	RIKEN cDNA 5033423K11 gene [Source:MGI Symbol;Acc:MGI:1923233]	0.0250034801117347	NA	NA	NA	NA	NA
5033424D13Rik	ENSMUSG00000112981	RIKEN cDNA 5033424D13 gene [Source:MGI Symbol;Acc:MGI:1923225]	-0.0302522653350097	NA	NA	NA	NA	NA
5033425B01Rik	ENSMUSG00000111468	RIKEN cDNA 5033425B01 gene [Source:MGI Symbol;Acc:MGI:1921983]	0.705417157702383	0.159752158703078	NA	NA	NA	NA
5033426E14Rik	ENSMUSG00000110625	RIKEN cDNA 5033426E14 gene [Source:MGI Symbol;Acc:MGI:1923255]	-0.0154306763278943	NA	NA	NA	NA	NA
5033426O07Rik	ENSMUSG00000097097	RIKEN cDNA 5033426O07 gene [Source:MGI Symbol;Acc:MGI:1923251]	0.463768789474257	NA	NA	NA	NA	NA
5033428I22Rik	ENSMUSG00000097910	RIKEN cDNA 5033428I22 gene [Source:MGI Symbol;Acc:MGI:1923246]	-0.255379785605778	0.130151616174114	NA	NA	NA	NA
5033430I15Rik	ENSMUSG00000038152	RIKEN cDNA 5033430I15 gene [Source:MGI Symbol;Acc:MGI:1923250]	0.00164338669174699	0.99691403412882	NA	NA	NA	NA
5330406M23Rik	ENSMUSG00000104030	RIKEN cDNA 5330406M23 gene [Source:MGI Symbol;Acc:MGI:1923921]	0.368372860068018	0.531480412926955	NA	NA	NA	NA
5330409N07Rik	ENSMUSG00000113927	RIKEN cDNA 5330409N07 gene [Source:MGI Symbol;Acc:MGI:2442687]	0.0994364215697195	NA	NA	NA	NA	NA
5330411J11Rik	ENSMUSG00000087455	RIKEN cDNA 5330411J11 gene [Source:MGI Symbol;Acc:MGI:1923926]	-0.265903671235931	NA	NA	NA	NA	NA
5330411O13Rik	ENSMUSG00000108603	RIKEN cDNA 5330411O13 gene [Source:MGI Symbol;Acc:MGI:1923923]	0.171688576644894	NA	NA	NA	NA	NA
5330413D20Rik	ENSMUSG00000109258	RIKEN cDNA 5330413D20 gene [Source:MGI Symbol;Acc:MGI:3588224]	NA	NA	NA	NA	NA	NA
5330413P13Rik	ENSMUSG00000086822	RIKEN cDNA 5330413P13 gene [Source:MGI Symbol;Acc:MGI:3041161]	-0.0154306763278943	NA	NA	NA	NA	NA
5330416C01Rik	ENSMUSG00000054944	RIKEN cDNA 5330416C01 gene [Source:MGI Symbol;Acc:MGI:2685378]	-0.132290663194546	NA	NA	NA	NA	NA
5330417C22Rik	ENSMUSG00000040412	RIKEN cDNA 5330417C22 gene [Source:MGI Symbol;Acc:MGI:1923930]	-0.47828392556028	0.152285659634637	NA	NA	NA	NA
5330417H12Rik	ENSMUSG00000049740	RIKEN cDNA 5330417H12 gene [Source:MGI Symbol;Acc:MGI:1923929]	-0.0154306763278943	NA	NA	NA	NA	NA
5330425B07Rik	ENSMUSG00000105729	RIKEN cDNA 5330425B07 gene [Source:MGI Symbol;Acc:MGI:1924313]	-0.207351773683258	NA	NA	NA	NA	NA
5330426L24Rik	ENSMUSG00000105501	RIKEN cDNA 5330426L24 gene [Source:MGI Symbol;Acc:MGI:1925535]	NA	NA	NA	NA	NA	NA
5330429C05Rik	ENSMUSG00000085896	RIKEN cDNA 5330429C05 gene [Source:MGI Symbol;Acc:MGI:1925321]	NA	NA	NA	NA	NA	NA
5330431K02Rik	ENSMUSG00000114282	RIKEN cDNA 5330431K02 gene [Source:MGI Symbol;Acc:MGI:1915439]	0.356665746771441	0.525380582522943	NA	NA	NA	NA
5330434G04Rik	ENSMUSG00000087620	RIKEN cDNA 5330434G04 gene [Source:MGI Symbol;Acc:MGI:1925519]	0.0629225146678275	NA	NA	NA	NA	NA
5330437M03Rik	ENSMUSG00000106855	RIKEN cDNA 5330437M03 gene [Source:MGI Symbol;Acc:MGI:2444650]	0.122290629738719	NA	NA	NA	NA	NA
5330438D12Rik	ENSMUSG00000052291	RIKEN cDNA 5330438D12 gene [Source:MGI Symbol;Acc:MGI:3026931]	-0.0884045719867	0.776389969694923	NA	NA	NA	NA
5330438I03Rik	ENSMUSG00000091393	RIKEN cDNA 5330438I03 gene [Source:MGI Symbol;Acc:MGI:2685831]	0.0881538559707259	NA	NA	NA	NA	NA
5330439A09Rik	ENSMUSG00000089708	RIKEN cDNA 5330439A09 gene [Source:MGI Symbol;Acc:MGI:1924353]	0.0179178266356052	NA	NA	NA	NA	NA
5330439B14Rik	ENSMUSG00000104234	RIKEN cDNA 5330439B14 gene [Source:MGI Symbol;Acc:MGI:2447824]	NA	NA	NA	NA	NA	NA
5330439K02Rik	ENSMUSG00000097827	RIKEN cDNA 5330439K02 gene [Source:MGI Symbol;Acc:MGI:1925532]	-0.327777092208845	0.56323864760055	NA	NA	NA	NA
5330439M10Rik	ENSMUSG00000112470	RIKEN cDNA 5330439M10 gene [Source:MGI Symbol;Acc:MGI:1925487]	-0.130148354195632	NA	NA	NA	NA	NA
5430400D12Rik	ENSMUSG00000097699	RIKEN cDNA 5430400D12 gene [Source:MGI Symbol;Acc:MGI:1918589]	-0.113016741436624	0.863155838020445	NA	NA	NA	NA
5430401F13Rik	ENSMUSG00000094113	RIKEN cDNA 5430401F13 gene [Source:MGI Symbol;Acc:MGI:1918642]	NA	NA	NA	NA	NA	NA
5430401H09Rik	ENSMUSG00000112071	RIKEN cDNA 5430401H09 gene [Source:MGI Symbol;Acc:MGI:1918646]	-0.193923535691045	0.757741420643717	NA	NA	NA	NA
5430402E10Rik	ENSMUSG00000044121	RIKEN cDNA 5430402E10 gene [Source:MGI Symbol;Acc:MGI:1918601]	NA	NA	NA	NA	NA	NA
5430402O13Rik	ENSMUSG00000085776	RIKEN cDNA 5430402O13 gene [Source:MGI Symbol;Acc:MGI:1918631]	-0.463454250967777	0.345152321518991	NA	NA	NA	NA
5430402P08Rik	ENSMUSG00000109808	RIKEN cDNA 5430402P08 gene [Source:MGI Symbol;Acc:MGI:1918577]	NA	NA	NA	NA	NA	NA
5430403G16Rik	ENSMUSG00000072763	RIKEN cDNA 5430403G16 gene [Source:MGI Symbol;Acc:MGI:1924450]	-0.129575557569309	0.569915056992539	NA	NA	NA	NA
5430403N17Rik	ENSMUSG00000109761	RIKEN cDNA 5430403N17 gene [Source:MGI Symbol;Acc:MGI:5439418]	0.0268299077096698	0.968585431543921	NA	NA	NA	NA
5430405H02Rik	ENSMUSG00000085741	RIKEN cDNA 5430405H02 gene [Source:MGI Symbol;Acc:MGI:1921737]	0.375296790577756	0.27680794277317	NA	NA	NA	NA
5430414B19Rik	ENSMUSG00000114419	RIKEN cDNA 5430414B19 gene [Source:MGI Symbol;Acc:MGI:1921096]	0.0865405963932306	0.864811956982725	NA	NA	NA	NA
5430416N02Rik	ENSMUSG00000097772	RIKEN cDNA 5430416N02 gene [Source:MGI Symbol;Acc:MGI:1918676]	0.18552215265223	0.626368177553896	NA	NA	NA	NA
5430419D17Rik	ENSMUSG00000006204	RIKEN cDNA 5430419D17 gene [Source:MGI Symbol;Acc:MGI:1918645]	-0.0302522653350097	NA	NA	NA	NA	NA
5430420F09Rik	ENSMUSG00000102808	RIKEN cDNA 5430420F09 gene [Source:MGI Symbol;Acc:MGI:1921741]	0.0179178266356052	NA	NA	NA	NA	NA
5430421F17Rik	ENSMUSG00000110140	RIKEN cDNA 5430421F17 gene [Source:MGI Symbol;Acc:MGI:1921739]	0.589852571997075	0.264984247026362	NA	NA	NA	NA
5430425E15Rik	ENSMUSG00000114751	RIKEN cDNA 5430425E15 gene [Source:MGI Symbol;Acc:MGI:1918660]	0.264323727081928	NA	NA	NA	NA	NA
5430425K12Rik	ENSMUSG00000114554	RIKEN cDNA 5430425K12 gene [Source:MGI Symbol;Acc:MGI:1918666]	1.79987077124839	2.83519133419555e-05	NA	NA	NA	NA
5430427M07Rik	ENSMUSG00000085004	RIKEN cDNA 5430427M07 gene [Source:MGI Symbol;Acc:MGI:1918599]	0.339065695141833	0.529330591511766	NA	NA	NA	NA
5430427N15Rik	ENSMUSG00000104684	RIKEN cDNA 5430427N15 gene [Source:MGI Symbol;Acc:MGI:2441699]	0.148780257695464	0.806206929036534	NA	NA	NA	NA
5430427O19Rik	ENSMUSG00000025058	RIKEN cDNA 5430427O19 gene [Source:MGI Symbol;Acc:MGI:1918648]	0.325999288029305	0.123663670498318	NA	NA	NA	NA
[truncated: 53,477 more rows]
